# Supplementary material for: 3-Methyl­benzo[1,2-c:5,4-c′]dichromen-6(8H)-one
Source: Acta Crystallogr Sect E Struct Rep Online. 2014 Jul 2;70(Pt 8):o838. doi: 10.1107/S1600536814015001 (PMC4158523; doi:10.1107/S1600536814015001)
Supplement: Supplementary file 1 [file e-70-0o838-sup1.cif]

##############################################################################
#                                                                            #
# This CIF contains the data in a paper accepted for publication in          #
# Acta Crystallographica Section E. It conforms to the requirements of       #
# Notes for Authors for Acta Crystallographica Section E, and has been       #
# peer reviewed under the auspices of the IUCr Commission on Journals.       #
#                                                                            #
# Full details of the Crystallographic Information File format               #
# are given in the paper "The Crystallographic Information File (CIF):       #
# a New Standard Archive File for Crystallography" by S. R. Hall, F. H.      #
# Allen and I. D. Brown [Acta Cryst. (1991), A47, 655-685].                  #
#                                                                            #
# The current version of the core CIF dictionary is obtainable from          #
# ftp://ftp.iucr.org/pub/cif_core.dic.                                       #
#                                                                            #
# Software is freely available for graphical display of the structure(s)     #
# in this CIF. For information consult the CIF software page                 #
# http://www.iucr.org/resources/cif/software.                                #
#                                                                            #
# This file may be used for bona fide research purposes within the           #
# scientific community so long as proper attribution is given to the journal # 
# article from which it was obtained.                                        #
#                                                                            #
##############################################################################
data_I
_database_code_depnum_ccdc_archive 'CCDC 1010326'
_audit_creation_method     SHELXL-2014
_chemical_name_systematic
;
3-Methylbenzo[1,2-<i>c</i>:5,4-<i>c</i>']dichromen-6(8<i>H</i>)-one
;
_chemical_name_common     ?
_chemical_formula_moiety     'C21 H14 O3'
_chemical_formula_sum     'C21 H14 O3'
_chemical_formula_iupac     'C21 H14 O3'
_chemical_formula_weight     314.32
_chemical_melting_point     ?
_shelx_space_group_comment
;
The symmetry employed for this shelxl refinement is uniquely defined
by the following loop, which should always be used as a source of
symmetry information in preference to the above space-group names.
They are only intended as comments.
;
_space_group_crystal_system     monoclinic
_space_group_name_H-M_alt     'C c'
_space_group_name_Hall     'C -2yc'
loop_
    _space_group_symop_operation_xyz
    'x, y, z'
    'x, -y, z+1/2'
    'x+1/2, y+1/2, z'
    'x+1/2, -y+1/2, z+1/2'
_cell_length_a     20.7595(16)
_cell_length_b     20.7800(16)
_cell_length_c     28.427(2)
_cell_angle_alpha     90
_cell_angle_beta     100.489(2)
_cell_angle_gamma     90
_cell_volume     12058.1(16)
_cell_formula_units_Z     32
_cell_measurement_reflns_used     22280
_cell_measurement_theta_min     1.4
_cell_measurement_theta_max     26.4
_cell_measurement_temperature     296(2)
_exptl_crystal_description     block
_exptl_crystal_colour     colourless
_exptl_crystal_size_max     0.400
_exptl_crystal_size_mid     0.350
_exptl_crystal_size_min     0.300
_exptl_crystal_density_diffrn     1.385
_exptl_crystal_density_meas     ?
_exptl_crystal_density_method     ?
_exptl_crystal_F_000     5248
_exptl_absorpt_coefficient_mu     0.092
_exptl_absorpt_correction_type     multi-scan
_exptl_absorpt_process_details     '(SADABS; Sheldrick, 1996)'
_shelx_estimated_absorpt_T_min     0.964
_shelx_estimated_absorpt_T_max     0.973
_exptl_absorpt_correction_T_min     0.972
_exptl_absorpt_correction_T_max     1.000
_exptl_special_details     ?
_diffrn_ambient_temperature     296(2)
_diffrn_radiation_type     MoK\a
_diffrn_radiation_wavelength     0.71073
_diffrn_radiation_source     'fine-focus sealed tube'
_diffrn_radiation_monochromator     graphite
_diffrn_measurement_device_type     'Bruker Kappa APEXII CCD'
_diffrn_measurement_method     '\w and \f scan'
_diffrn_detector_area_resol_mean     ?
_diffrn_reflns_number     55067
_diffrn_reflns_av_R_equivalents     0.0539
_diffrn_reflns_theta_min     1.398
_diffrn_reflns_theta_max     26.371
_diffrn_reflns_theta_full     25.242
_diffrn_measured_fraction_theta_max     1.000
_diffrn_measured_fraction_theta_full     1.000
_diffrn_reflns_limit_h_min     -25
_diffrn_reflns_limit_h_max     21
_diffrn_reflns_limit_k_min     -16
_diffrn_reflns_limit_k_max     25
_diffrn_reflns_limit_l_min     -35
_diffrn_reflns_limit_l_max     35
_refine_special_details     ?
_reflns_number_total     22280
_reflns_number_gt     11040
_reflns_threshold_expression     I>2\s(I)
_refine_ls_structure_factor_coef     Fsqd
_refine_ls_matrix_type     full
_refine_ls_R_factor_all     0.1500
_refine_ls_R_factor_gt     0.0826
_refine_ls_wR_factor_gt     0.2289
_refine_ls_wR_factor_ref     0.2894
_refine_ls_goodness_of_fit_ref     1.066
_refine_ls_restrained_S_all     1.066
_refine_ls_number_reflns     22280
_refine_ls_number_parameters     1737
_refine_ls_number_restraints     2
_refine_ls_hydrogen_treatment     constr
_refine_ls_weighting_scheme     calc
_refine_ls_weighting_details
                      'w=1/[\s^2^(Fo^2^)+(0.1593P)^2^] where P=(Fo^2^+2Fc^2^)/3'
_atom_sites_solution_hydrogens     geom
_atom_sites_solution_primary     direct
_atom_sites_solution_secondary     difmap
_refine_ls_shift/su_max     0.021
_refine_ls_shift/su_mean     0.002
_refine_diff_density_max     0.574
_refine_diff_density_min     -0.315
_refine_ls_extinction_method     none
_refine_ls_extinction_coef     .
loop_
    _atom_type_symbol
    _atom_type_description
    _atom_type_scat_dispersion_real
    _atom_type_scat_dispersion_imag
    _atom_type_scat_source
    'C' 'C' 0.0033 0.0016
                         'International Tables Vol C Tables 4.2.6.8 and 6.1.1.4'
    'H' 'H' 0.0000 0.0000
                         'International Tables Vol C Tables 4.2.6.8 and 6.1.1.4'
    'O' 'O' 0.0106 0.0060
                         'International Tables Vol C Tables 4.2.6.8 and 6.1.1.4'
_computing_data_collection     'APEX2 (Bruker, 2004)'
_computing_cell_refinement     'APEX2 and SAINT (Bruker, 2004)'
_computing_data_reduction     'SAINT and XPREP (Bruker, 2004)'
_computing_structure_solution     'SHELXS97 (Sheldrick, 2008)'
_computing_structure_refinement     'SHELXL97 (Sheldrick, 2008)'
_computing_molecular_graphics     'ORTEP-3 for Windows (Farrugia, 2012)'
_computing_publication_material     'PLATON (Spek, 2009)'
loop_
    _atom_site_type_symbol
    _atom_site_label
    _atom_site_fract_x
    _atom_site_fract_y
    _atom_site_fract_z
    _atom_site_U_iso_or_equiv
    _atom_site_adp_type
    _atom_site_calc_flag
    _atom_site_occupancy
    _atom_site_disorder_assembly
    _atom_site_disorder_group
    C C1A 0.3430(4) 0.4971(5) 0.4635(4) 0.047(2) Uani d 1 . .
    C C1B 0.1154(5) 0.2412(4) 0.5303(4) 0.048(3) Uani d 1 . .
    C C1C -0.0282(5) 0.3664(5) 0.4641(4) 0.046(2) Uani d 1 . .
    C C1D 0.2348(5) 0.6209(4) 0.5316(4) 0.044(2) Uani d 1 . .
    C C1E 0.2231(5) 0.1163(4) 0.4641(4) 0.045(2) Uani d 1 . .
    C C1F 0.4837(5) 0.3711(5) 0.5309(4) 0.048(2) Uani d 1 . .
    C C1G 0.3631(5) -0.0099(4) 0.5297(4) 0.043(2) Uani d 1 . .
    C C1H 0.5916(4) 0.2446(4) 0.4629(4) 0.043(2) Uani d 1 . .
    C C2A 0.3714(4) 0.5352(4) 0.5062(3) 0.0354(19) Uani d 1 . .
    C C2B 0.1422(4) 0.2596(4) 0.4881(3) 0.037(2) Uani d 1 . .
    C C2C 0.0197(4) 0.3834(4) 0.5065(3) 0.039(2) Uani d 1 . .
    C C2D 0.2408(4) 0.6575(4) 0.4887(3) 0.037(2) Uani d 1 . .
    C C2E 0.2707(4) 0.1333(4) 0.5064(3) 0.037(2) Uani d 1 . .
    C C2F 0.4914(4) 0.4092(4) 0.4884(3) 0.040(2) Uani d 1 . .
    C C2G 0.3887(4) 0.0079(4) 0.4875(3) 0.038(2) Uani d 1 . .
    C C2H 0.6191(4) 0.2817(4) 0.5054(3) 0.0357(19) Uani d 1 . .
    C C3A 0.3678(4) 0.5101(4) 0.5515(4) 0.043(2) Uani d 1 . .
    H H3A 0.3466 0.4711 0.5539 0.052 Uiso calc 1 . .
    C C3B 0.1045(4) 0.2440(4) 0.4433(4) 0.044(2) Uani d 1 . .
    H H3B 0.0651 0.2218 0.4411 0.053 Uiso calc 1 . .
    C C3C 0.0060(5) 0.3694(4) 0.5518(4) 0.045(2) Uani d 1 . .
    H H3C -0.0326 0.3480 0.5542 0.054 Uiso calc 1 . .
    C C3D 0.2145(4) 0.6311(4) 0.4443(3) 0.040(2) Uani d 1 . .
    H H3D 0.1927 0.5918 0.4422 0.048 Uiso calc 1 . .
    C C3E 0.2561(4) 0.1189(4) 0.5517(4) 0.041(2) Uani d 1 . .
    H H3E 0.2176 0.0973 0.5541 0.049 Uiso calc 1 . .
    C C3F 0.4652(4) 0.3846(4) 0.4433(4) 0.042(2) Uani d 1 . .
    H H3F 0.4425 0.3458 0.4407 0.050 Uiso calc 1 . .
    C C3G 0.3520(4) -0.0071(4) 0.4422(4) 0.040(2) Uani d 1 . .
    H H3G 0.3126 -0.0291 0.4398 0.048 Uiso calc 1 . .
    C C3H 0.6160(4) 0.2562(4) 0.5508(3) 0.042(2) Uani d 1 . .
    H H3H 0.5951 0.2171 0.5533 0.050 Uiso calc 1 . .
    C C4A 0.3951(4) 0.5423(4) 0.5917(3) 0.0363(19) Uani d 1 . .
    C C4B 0.1272(4) 0.2625(4) 0.4026(3) 0.039(2) Uani d 1 . .
    C C4C 0.0483(5) 0.3863(4) 0.5924(3) 0.040(2) Uani d 1 . .
    C C4D 0.2213(4) 0.6643(4) 0.4031(3) 0.037(2) Uani d 1 . .
    C C4E 0.2987(4) 0.1367(4) 0.5927(3) 0.038(2) Uani d 1 . .
    C C4F 0.4727(4) 0.4171(4) 0.4029(3) 0.039(2) Uani d 1 . .
    C C4G 0.3744(5) 0.0109(4) 0.4014(3) 0.041(2) Uani d 1 . .
    C C4H 0.6434(4) 0.2884(4) 0.5910(3) 0.040(2) Uani d 1 . .
    C C5A 0.3937(5) 0.5153(5) 0.6404(3) 0.046(2) Uani d 1 . .
    H H5A 0.3565 0.4866 0.6385 0.056 Uiso calc 1 . .
    H H5B 0.4332 0.4903 0.6510 0.056 Uiso calc 1 . .
    C C5B 0.0870(5) 0.2493(5) 0.3539(4) 0.050(2) Uani d 1 . .
    H H5C 0.0592 0.2123 0.3559 0.060 Uiso calc 1 . .
    H H5D 0.0589 0.2860 0.3440 0.060 Uiso calc 1 . .
    C C5C 0.0338(5) 0.3745(5) 0.6409(4) 0.054(3) Uani d 1 . .
    H H5E 0.0118 0.4120 0.6508 0.064 Uiso calc 1 . .
    H H5F 0.0040 0.3383 0.6394 0.064 Uiso calc 1 . .
    C C5D 0.1963(5) 0.6379(5) 0.3545(3) 0.052(2) Uani d 1 . .
    H H5G 0.2310 0.6134 0.3441 0.062 Uiso calc 1 . .
    H H5H 0.1605 0.6086 0.3563 0.062 Uiso calc 1 . .
    C C5E 0.2835(5) 0.1232(5) 0.6409(3) 0.050(2) Uani d 1 . .
    H H5I 0.2603 0.1596 0.6511 0.060 Uiso calc 1 . .
    H H5J 0.2549 0.0860 0.6389 0.060 Uiso calc 1 . .
    C C5F 0.4462(5) 0.3914(5) 0.3537(3) 0.049(2) Uani d 1 . .
    H H5K 0.4799 0.3661 0.3428 0.058 Uiso calc 1 . .
    H H5L 0.4095 0.3631 0.3553 0.058 Uiso calc 1 . .
    C C5G 0.3351(5) -0.0012(5) 0.3533(3) 0.050(2) Uani d 1 . .
    H H5M 0.3066 -0.0378 0.3549 0.060 Uiso calc 1 . .
    H H5N 0.3078 0.0360 0.3434 0.060 Uiso calc 1 . .
    C C5H 0.6422(5) 0.2617(5) 0.6399(3) 0.050(2) Uani d 1 . .
    H H5O 0.6049 0.2331 0.6381 0.060 Uiso calc 1 . .
    H H5P 0.6816 0.2365 0.6503 0.060 Uiso calc 1 . .
    C C6A 0.4354(5) 0.6132(4) 0.6762(3) 0.047(2) Uani d 1 . .
    C C6B 0.1756(5) 0.2829(4) 0.3178(3) 0.046(2) Uani d 1 . .
    C C6C 0.1392(5) 0.4070(4) 0.6764(3) 0.044(2) Uani d 1 . .
    C C6D 0.2183(4) 0.7341(4) 0.3182(3) 0.041(2) Uani d 1 . .
    C C6E 0.3892(5) 0.1555(5) 0.6766(3) 0.048(2) Uani d 1 . .
    C C6F 0.4715(5) 0.4886(4) 0.3187(3) 0.045(2) Uani d 1 . .
    C C6G 0.4231(5) 0.0301(5) 0.3173(3) 0.047(2) Uani d 1 . .
    C C6H 0.6838(5) 0.3586(5) 0.6760(3) 0.044(2) Uani d 1 . .
    C C7A 0.4576(6) 0.6437(5) 0.7195(4) 0.063(3) Uani d 1 . .
    H H7A 0.4416 0.6315 0.7466 0.075 Uiso calc 1 . .
    C C7B 0.1948(6) 0.2965(6) 0.2743(3) 0.064(3) Uani d 1 . .
    H H7B 0.1746 0.2754 0.2467 0.077 Uiso calc 1 . .
    C C7C 0.1798(5) 0.4196(5) 0.7201(3) 0.057(3) Uani d 1 . .
    H H7C 0.1728 0.3985 0.7476 0.069 Uiso calc 1 . .
    C C7D 0.2196(5) 0.7634(5) 0.2747(3) 0.054(3) Uani d 1 . .
    H H7D 0.1919 0.7492 0.2472 0.065 Uiso calc 1 . .
    C C7E 0.4308(5) 0.1677(6) 0.7206(4) 0.062(3) Uani d 1 . .
    H H7E 0.4248 0.1459 0.7481 0.075 Uiso calc 1 . .
    C C7F 0.4726(6) 0.5193(5) 0.2756(4) 0.060(3) Uani d 1 . .
    H H7F 0.4437 0.5066 0.2483 0.072 Uiso calc 1 . .
    C C7G 0.4429(6) 0.0420(6) 0.2735(4) 0.065(3) Uani d 1 . .
    H H7G 0.4234 0.0201 0.2460 0.078 Uiso calc 1 . .
    C C7H 0.7070(5) 0.3888(5) 0.7191(4) 0.057(3) Uani d 1 . .
    H H7H 0.6928 0.3749 0.7466 0.068 Uiso calc 1 . .
    C C8A 0.5024(6) 0.6909(5) 0.7222(4) 0.063(3) Uani d 1 . .
    H H8A 0.5182 0.7104 0.7514 0.075 Uiso calc 1 . .
    C C8B 0.2425(5) 0.3400(6) 0.2720(4) 0.059(3) Uani d 1 . .
    H H8B 0.2549 0.3484 0.2428 0.071 Uiso calc 1 . .
    C C8C 0.2301(6) 0.4628(5) 0.7228(4) 0.059(3) Uani d 1 . .
    H H8C 0.2577 0.4704 0.7519 0.071 Uiso calc 1 . .
    C C8D 0.2619(6) 0.8131(5) 0.2723(4) 0.060(3) Uani d 1 . .
    H H8D 0.2620 0.8333 0.2431 0.072 Uiso calc 1 . .
    C C8E 0.4794(5) 0.2113(6) 0.7228(4) 0.067(3) Uani d 1 . .
    H H8E 0.5068 0.2192 0.7519 0.081 Uiso calc 1 . .
    C C8F 0.5152(6) 0.5675(5) 0.2731(4) 0.063(3) Uani d 1 . .
    H H8F 0.5157 0.5877 0.2439 0.075 Uiso calc 1 . .
    C C8G 0.4910(5) 0.0861(6) 0.2715(4) 0.064(3) Uani d 1 . .
    H H8G 0.5036 0.0945 0.2424 0.077 Uiso calc 1 . .
    C C8H 0.7498(6) 0.4377(5) 0.7219(4) 0.063(3) Uani d 1 . .
    H H8H 0.7645 0.4579 0.7511 0.076 Uiso calc 1 . .
    C C9A 0.5251(6) 0.7106(5) 0.6822(4) 0.063(3) Uani d 1 . .
    H H9A 0.5564 0.7430 0.6845 0.076 Uiso calc 1 . .
    C C9B 0.2727(5) 0.3717(5) 0.3122(4) 0.054(3) Uani d 1 . .
    H H9B 0.3046 0.4025 0.3101 0.065 Uiso calc 1 . .
    C C9C 0.2395(5) 0.4950(5) 0.6822(4) 0.057(3) Uani d 1 . .
    H H9C 0.2721 0.5261 0.6840 0.068 Uiso calc 1 . .
    C C9D 0.3045(6) 0.8340(5) 0.3123(4) 0.059(3) Uani d 1 . .
    H H9D 0.3336 0.8673 0.3101 0.070 Uiso calc 1 . .
    C C9E 0.4892(5) 0.2445(6) 0.6823(4) 0.060(3) Uani d 1 . .
    H H9E 0.5222 0.2752 0.6846 0.072 Uiso calc 1 . .
    C C9F 0.5578(6) 0.5869(5) 0.3132(4) 0.061(3) Uani d 1 . .
    H H9F 0.5877 0.6197 0.3111 0.073 Uiso calc 1 . .
    C C9G 0.5213(5) 0.1185(5) 0.3115(4) 0.058(3) Uani d 1 . .
    H H9G 0.5533 0.1491 0.3094 0.069 Uiso calc 1 . .
    C C9H 0.7720(6) 0.4581(5) 0.6811(4) 0.058(3) Uani d 1 . .
    H H9H 0.8027 0.4910 0.6829 0.070 Uiso calc 1 . .
    C C10A 0.5011(5) 0.6818(4) 0.6376(3) 0.044(2) Uani d 1 . .
    H H10A 0.5161 0.6959 0.6105 0.053 Uiso calc 1 . .
    C C10B 0.2556(5) 0.3577(4) 0.3559(3) 0.045(2) Uani d 1 . .
    H H10B 0.2773 0.3786 0.3832 0.053 Uiso calc 1 . .
    C C10C 0.1997(5) 0.4806(4) 0.6385(3) 0.045(2) Uani d 1 . .
    H H10C 0.2072 0.5017 0.6111 0.054 Uiso calc 1 . .
    C C10D 0.3033(5) 0.8040(4) 0.3569(3) 0.044(2) Uani d 1 . .
    H H10D 0.3323 0.8171 0.3841 0.053 Uiso calc 1 . .
    C C10E 0.4497(4) 0.2319(5) 0.6382(3) 0.046(2) Uani d 1 . .
    H H10E 0.4567 0.2538 0.6111 0.056 Uiso calc 1 . .
    C C10F 0.5564(5) 0.5572(4) 0.3577(4) 0.048(2) Uani d 1 . .
    H H10F 0.5856 0.5703 0.3848 0.058 Uiso calc 1 . .
    C C10G 0.5034(4) 0.1048(4) 0.3554(3) 0.045(2) Uani d 1 . .
    H H10G 0.5248 0.1256 0.3828 0.054 Uiso calc 1 . .
    C C10H 0.7479(5) 0.4285(4) 0.6373(3) 0.047(2) Uani d 1 . .
    H H10H 0.7624 0.4425 0.6100 0.056 Uiso calc 1 . .
    C C11A 0.4559(4) 0.6332(4) 0.6338(3) 0.037(2) Uani d 1 . .
    C C11B 0.2067(4) 0.3133(4) 0.3599(3) 0.037(2) Uani d 1 . .
    C C11C 0.1496(4) 0.4363(4) 0.6345(3) 0.038(2) Uani d 1 . .
    C C11D 0.2586(4) 0.7546(4) 0.3599(3) 0.0331(18) Uani d 1 . .
    C C11E 0.4001(4) 0.1866(4) 0.6347(3) 0.042(2) Uani d 1 . .
    C C11F 0.5117(4) 0.5086(4) 0.3610(3) 0.0338(18) Uani d 1 . .
    C C11G 0.4539(4) 0.0601(4) 0.3591(3) 0.039(2) Uani d 1 . .
    C C11H 0.7028(4) 0.3790(4) 0.6336(3) 0.0362(19) Uani d 1 . .
    C C12A 0.4269(4) 0.6012(4) 0.5890(3) 0.0338(18) Uani d 1 . .
    C C12B 0.1864(4) 0.2940(4) 0.4050(3) 0.0353(19) Uani d 1 . .
    C C12C 0.1061(4) 0.4187(4) 0.5897(3) 0.0339(19) Uani d 1 . .
    C C12D 0.2531(4) 0.7233(4) 0.4055(3) 0.0343(19) Uani d 1 . .
    C C12E 0.3571(4) 0.1686(4) 0.5895(3) 0.036(2) Uani d 1 . .
    C C12F 0.5051(4) 0.4763(4) 0.4061(3) 0.0335(18) Uani d 1 . .
    C C12G 0.4338(4) 0.0428(4) 0.4043(3) 0.0364(19) Uani d 1 . .
    C C12H 0.6741(4) 0.3478(4) 0.5887(3) 0.0340(18) Uani d 1 . .
    C C13A 0.4297(4) 0.6271(4) 0.5440(3) 0.0315(18) Uani d 1 . .
    H H13A 0.4504 0.6664 0.5417 0.038 Uiso calc 1 . .
    C C13B 0.2239(4) 0.3077(4) 0.4499(3) 0.0346(19) Uani d 1 . .
    H H13B 0.2640 0.3286 0.4520 0.041 Uiso calc 1 . .
    C C13C 0.1214(4) 0.4317(4) 0.5445(3) 0.0339(19) Uani d 1 . .
    H H13C 0.1606 0.4521 0.5423 0.041 Uiso calc 1 . .
    C C13D 0.2788(4) 0.7497(4) 0.4497(3) 0.0329(18) Uani d 1 . .
    H H13D 0.3009 0.7889 0.4515 0.040 Uiso calc 1 . .
    C C13E 0.3716(4) 0.1824(4) 0.5446(3) 0.0343(19) Uani d 1 . .
    H H13E 0.4103 0.2037 0.5424 0.041 Uiso calc 1 . .
    C C13F 0.5306(4) 0.5019(4) 0.4507(3) 0.0359(19) Uani d 1 . .
    H H13F 0.5526 0.5410 0.4530 0.043 Uiso calc 1 . .
    C C13G 0.4715(4) 0.0560(4) 0.4490(3) 0.0353(19) Uani d 1 . .
    H H13G 0.5116 0.0768 0.4512 0.042 Uiso calc 1 . .
    C C13H 0.6768(4) 0.3743(4) 0.5438(3) 0.0346(19) Uani d 1 . .
    H H13H 0.6972 0.4138 0.5417 0.041 Uiso calc 1 . .
    C C14A 0.4012(4) 0.5940(4) 0.5023(3) 0.0311(18) Uani d 1 . .
    C C14B 0.2017(4) 0.2901(4) 0.4921(3) 0.038(2) Uani d 1 . .
    C C14C 0.0783(4) 0.4143(4) 0.5027(3) 0.0353(19) Uani d 1 . .
    C C14D 0.2715(4) 0.7170(4) 0.4923(3) 0.0307(17) Uani d 1 . .
    C C14E 0.3288(4) 0.1647(4) 0.5026(3) 0.037(2) Uani d 1 . .
    C C14F 0.5230(4) 0.4683(4) 0.4928(3) 0.0359(19) Uani d 1 . .
    C C14G 0.4491(4) 0.0379(4) 0.4910(3) 0.0345(19) Uani d 1 . .
    C C14H 0.6485(4) 0.3413(4) 0.5017(3) 0.0340(18) Uani d 1 . .
    C C15A 0.4029(4) 0.6188(4) 0.4548(3) 0.0348(19) Uani d 1 . .
    C C15B 0.2380(4) 0.3034(4) 0.5399(3) 0.037(2) Uani d 1 . .
    C C15C 0.0909(4) 0.4278(4) 0.4550(3) 0.0354(19) Uani d 1 . .
    C C15D 0.2976(4) 0.7421(4) 0.5398(3) 0.0354(19) Uani d 1 . .
    C C15E 0.3407(4) 0.1784(4) 0.4547(3) 0.0336(19) Uani d 1 . .
    C C15F 0.5485(4) 0.4923(4) 0.5403(3) 0.039(2) Uani d 1 . .
    C C15G 0.4853(4) 0.0516(4) 0.5387(3) 0.0351(19) Uani d 1 . .
    C C15H 0.6504(4) 0.3661(4) 0.4543(3) 0.0355(19) Uani d 1 . .
    C C16A 0.4288(4) 0.6780(4) 0.4445(3) 0.041(2) Uani d 1 . .
    H H16A 0.4474 0.7047 0.4696 0.049 Uiso calc 1 . .
    C C16B 0.2998(4) 0.3324(4) 0.5496(3) 0.040(2) Uani d 1 . .
    H H16B 0.3197 0.3449 0.5243 0.048 Uiso calc 1 . .
    C C16C 0.1481(5) 0.4565(4) 0.4452(3) 0.043(2) Uani d 1 . .
    H H16C 0.1808 0.4688 0.4705 0.051 Uiso calc 1 . .
    C C16D 0.3277(4) 0.8012(4) 0.5494(3) 0.044(2) Uani d 1 . .
    H H16D 0.3331 0.8276 0.5240 0.053 Uiso calc 1 . .
    C C16E 0.3972(5) 0.2070(4) 0.4451(3) 0.043(2) Uani d 1 . .
    H H16E 0.4299 0.2194 0.4703 0.051 Uiso calc 1 . .
    C C16F 0.5796(4) 0.5522(5) 0.5505(3) 0.044(2) Uani d 1 . .
    H H16F 0.5854 0.5789 0.5253 0.053 Uiso calc 1 . .
    C C16G 0.5473(5) 0.0799(4) 0.5487(3) 0.044(2) Uani d 1 . .
    H H16G 0.5673 0.0917 0.5233 0.053 Uiso calc 1 . .
    C C16H 0.6762(4) 0.4246(5) 0.4445(3) 0.044(2) Uani d 1 . .
    H H16H 0.6948 0.4512 0.4696 0.053 Uiso calc 1 . .
    C C17A 0.4277(5) 0.6980(5) 0.3979(3) 0.047(2) Uani d 1 . .
    H H17A 0.4453 0.7379 0.3925 0.056 Uiso calc 1 . .
    C C17B 0.3318(5) 0.3427(5) 0.5959(3) 0.050(3) Uani d 1 . .
    H H17B 0.3734 0.3609 0.6010 0.060 Uiso calc 1 . .
    C C17C 0.1571(5) 0.4669(4) 0.3991(3) 0.045(2) Uani d 1 . .
    H H17C 0.1962 0.4849 0.3938 0.053 Uiso calc 1 . .
    C C17D 0.3500(5) 0.8221(5) 0.5957(3) 0.047(2) Uani d 1 . .
    H H17D 0.3693 0.8625 0.6009 0.057 Uiso calc 1 . .
    C C17E 0.4055(5) 0.2174(5) 0.3984(3) 0.049(2) Uani d 1 . .
    H H17E 0.4444 0.2358 0.3931 0.059 Uiso calc 1 . .
    C C17F 0.6020(5) 0.5727(5) 0.5969(3) 0.048(2) Uani d 1 . .
    H H17F 0.6224 0.6125 0.6025 0.057 Uiso calc 1 . .
    C C17G 0.5800(5) 0.0908(4) 0.5948(3) 0.048(2) Uani d 1 . .
    H H17G 0.6215 0.1091 0.5999 0.057 Uiso calc 1 . .
    C C17H 0.6751(5) 0.4446(5) 0.3972(3) 0.048(2) Uani d 1 . .
    H H17H 0.6930 0.4843 0.3917 0.058 Uiso calc 1 . .
    C C18A 0.4012(5) 0.6606(5) 0.3595(3) 0.049(2) Uani d 1 . .
    C C18B 0.3038(5) 0.3268(5) 0.6349(3) 0.051(3) Uani d 1 . .
    C C18C 0.1085(5) 0.4508(4) 0.3601(3) 0.048(2) Uani d 1 . .
    C C18D 0.3437(5) 0.7831(5) 0.6349(3) 0.047(2) Uani d 1 . .
    C C18E 0.3588(5) 0.2015(5) 0.3602(3) 0.048(2) Uani d 1 . .
    C C18F 0.5939(5) 0.5336(5) 0.6359(3) 0.050(2) Uani d 1 . .
    C C18G 0.5506(5) 0.0746(4) 0.6336(3) 0.050(2) Uani d 1 . .
    C C18H 0.6482(4) 0.4071(5) 0.3590(3) 0.045(2) Uani d 1 . .
    C C19A 0.3742(5) 0.6017(5) 0.3687(3) 0.051(3) Uani d 1 . .
    H H19A 0.3555 0.5754 0.3434 0.061 Uiso calc 1 . .
    C C19B 0.2421(5) 0.2978(5) 0.6259(3) 0.052(3) Uani d 1 . .
    H H19B 0.2218 0.2862 0.6512 0.063 Uiso calc 1 . .
    C C19C 0.0510(5) 0.4220(4) 0.3691(3) 0.049(2) Uani d 1 . .
    H H19C 0.0179 0.4107 0.3438 0.059 Uiso calc 1 . .
    C C19D 0.3126(5) 0.7250(5) 0.6258(3) 0.050(2) Uani d 1 . .
    H H19D 0.3066 0.6987 0.6511 0.060 Uiso calc 1 . .
    C C19E 0.3023(5) 0.1722(4) 0.3688(3) 0.048(2) Uani d 1 . .
    H H19E 0.2695 0.1605 0.3434 0.058 Uiso calc 1 . .
    C C19F 0.5628(5) 0.4752(5) 0.6258(3) 0.051(3) Uani d 1 . .
    H H19F 0.5568 0.4486 0.6509 0.061 Uiso calc 1 . .
    C C19G 0.4900(5) 0.0453(4) 0.6247(3) 0.046(2) Uani d 1 . .
    H H19G 0.4703 0.0330 0.6501 0.055 Uiso calc 1 . .
    C C19H 0.6219(5) 0.3492(5) 0.3684(3) 0.052(3) Uani d 1 . .
    H H19H 0.6033 0.3228 0.3431 0.062 Uiso calc 1 . .
    C C20A 0.3750(4) 0.5822(4) 0.4148(3) 0.040(2) Uani d 1 . .
    C C20B 0.2110(5) 0.2860(4) 0.5789(3) 0.043(2) Uani d 1 . .
    C C20C 0.0434(4) 0.4102(4) 0.4157(3) 0.042(2) Uani d 1 . .
    C C20D 0.2902(4) 0.7053(4) 0.5797(3) 0.041(2) Uani d 1 . .
    C C20E 0.2946(4) 0.1604(4) 0.4154(3) 0.041(2) Uani d 1 . .
    C C20F 0.5406(4) 0.4554(4) 0.5797(3) 0.041(2) Uani d 1 . .
    C C20G 0.4582(5) 0.0340(4) 0.5783(3) 0.043(2) Uani d 1 . .
    C C20H 0.6224(4) 0.3294(4) 0.4144(3) 0.042(2) Uani d 1 . .
    C C21A 0.3988(6) 0.6825(6) 0.3086(4) 0.069(3) Uani d 1 . .
    H H21A 0.4299 0.6583 0.2946 0.103 Uiso calc 1 . .
    H H21B 0.4095 0.7274 0.3084 0.103 Uiso calc 1 . .
    H H21C 0.3556 0.6757 0.2905 0.103 Uiso calc 1 . .
    C C21B 0.3374(6) 0.3366(6) 0.6853(3) 0.067(3) Uani d 1 . .
    H H21D 0.3608 0.3766 0.6879 0.100 Uiso calc 1 . .
    H H21E 0.3676 0.3019 0.6947 0.100 Uiso calc 1 . .
    H H21F 0.3054 0.3374 0.7059 0.100 Uiso calc 1 . .
    C C21C 0.1183(6) 0.4619(5) 0.3094(3) 0.066(3) Uani d 1 . .
    H H21G 0.0794 0.4806 0.2910 0.099 Uiso calc 1 . .
    H H21H 0.1272 0.4216 0.2954 0.099 Uiso calc 1 . .
    H H21I 0.1546 0.4906 0.3095 0.099 Uiso calc 1 . .
    C C21D 0.3658(5) 0.8062(6) 0.6852(3) 0.065(3) Uani d 1 . .
    H H21J 0.3633 0.7715 0.7071 0.097 Uiso calc 1 . .
    H H21K 0.3382 0.8409 0.6917 0.097 Uiso calc 1 . .
    H H21L 0.4103 0.8211 0.6890 0.097 Uiso calc 1 . .
    C C21E 0.3668(6) 0.2130(6) 0.3094(3) 0.067(3) Uani d 1 . .
    H H21M 0.3714 0.1725 0.2941 0.100 Uiso calc 1 . .
    H H21N 0.4052 0.2387 0.3091 0.100 Uiso calc 1 . .
    H H21O 0.3290 0.2352 0.2925 0.100 Uiso calc 1 . .
    C C21F 0.6168(6) 0.5564(6) 0.6861(3) 0.068(3) Uani d 1 . .
    H H21P 0.6191 0.5206 0.7077 0.102 Uiso calc 1 . .
    H H21Q 0.5867 0.5878 0.6941 0.102 Uiso calc 1 . .
    H H21R 0.6595 0.5755 0.6888 0.102 Uiso calc 1 . .
    C C21G 0.5856(6) 0.0848(5) 0.6846(4) 0.065(3) Uani d 1 . .
    H H21S 0.6158 0.0501 0.6939 0.097 Uiso calc 1 . .
    H H21T 0.5541 0.0859 0.7055 0.097 Uiso calc 1 . .
    H H21U 0.6090 0.1248 0.6868 0.097 Uiso calc 1 . .
    C C21H 0.6459(6) 0.4304(5) 0.3084(3) 0.061(3) Uani d 1 . .
    H H21V 0.6428 0.4765 0.3077 0.092 Uiso calc 1 . .
    H H21W 0.6084 0.4123 0.2880 0.092 Uiso calc 1 . .
    H H21X 0.6850 0.4172 0.2976 0.092 Uiso calc 1 . .
    O O1A 0.3456(3) 0.5227(3) 0.4200(2) 0.0495(16) Uani d 1 . .
    O O1B 0.1516(3) 0.2557(3) 0.5742(2) 0.0525(17) Uani d 1 . .
    O O1C -0.0141(3) 0.3802(3) 0.4205(2) 0.0521(17) Uani d 1 . .
    O O1D 0.2594(3) 0.6466(3) 0.5748(2) 0.0492(16) Uani d 1 . .
    O O1E 0.2364(3) 0.1303(3) 0.4205(2) 0.0518(17) Uani d 1 . .
    O O1F 0.5089(3) 0.3967(3) 0.5746(2) 0.0519(17) Uani d 1 . .
    O O1G 0.3984(3) 0.0045(3) 0.5736(2) 0.0512(17) Uani d 1 . .
    O O1H 0.5942(3) 0.2701(3) 0.4193(2) 0.0510(17) Uani d 1 . .
    O O2A 0.3168(4) 0.4455(3) 0.4645(3) 0.066(2) Uani d 1 . .
    O O2B 0.0634(4) 0.2145(4) 0.5297(3) 0.070(2) Uani d 1 . .
    O O2C -0.0795(3) 0.3402(4) 0.4646(3) 0.068(2) Uani d 1 . .
    O O2D 0.2083(4) 0.5682(3) 0.5307(3) 0.069(2) Uani d 1 . .
    O O2E 0.1714(4) 0.0896(4) 0.4648(3) 0.067(2) Uani d 1 . .
    O O2F 0.4585(4) 0.3192(3) 0.5300(3) 0.068(2) Uani d 1 . .
    O O2G 0.3107(3) -0.0357(4) 0.5294(3) 0.067(2) Uani d 1 . .
    O O2H 0.5656(4) 0.1929(3) 0.4639(3) 0.069(2) Uani d 1 . .
    O O3A 0.3892(4) 0.5651(3) 0.6752(2) 0.0563(18) Uani d 1 . .
    O O3B 0.1271(4) 0.2372(3) 0.3187(2) 0.063(2) Uani d 1 . .
    O O3C 0.0900(4) 0.3617(3) 0.6757(2) 0.0607(19) Uani d 1 . .
    O O3D 0.1741(4) 0.6866(3) 0.3197(2) 0.0609(19) Uani d 1 . .
    O O3E 0.3408(4) 0.1111(4) 0.6760(2) 0.064(2) Uani d 1 . .
    O O3F 0.4252(3) 0.4416(3) 0.3196(2) 0.0564(18) Uani d 1 . .
    O O3G 0.3753(4) -0.0138(3) 0.3181(2) 0.0615(19) Uani d 1 . .
    O O3H 0.6380(4) 0.3114(4) 0.6749(2) 0.0610(19) Uani d 1 . .
loop_
    _atom_site_aniso_label
    _atom_site_aniso_U_11
    _atom_site_aniso_U_22
    _atom_site_aniso_U_33
    _atom_site_aniso_U_12
    _atom_site_aniso_U_13
    _atom_site_aniso_U_23
    C1A 0.031(5) 0.048(6) 0.058(7) -0.009(4) -0.005(5) -0.007(5)
    C1B 0.049(6) 0.037(5) 0.061(7) 0.000(4) 0.021(5) 0.011(5)
    C1C 0.042(6) 0.042(5) 0.055(7) -0.010(4) 0.009(5) -0.007(4)
    C1D 0.045(6) 0.039(5) 0.053(7) -0.005(4) 0.019(5) 0.012(4)
    C1E 0.039(6) 0.036(5) 0.057(7) -0.008(4) 0.003(5) -0.013(4)
    C1F 0.040(5) 0.045(5) 0.063(7) -0.002(4) 0.022(5) 0.012(5)
    C1G 0.044(6) 0.041(5) 0.047(6) -0.003(4) 0.013(5) 0.005(4)
    C1H 0.036(5) 0.036(5) 0.055(7) -0.009(4) -0.001(5) -0.006(4)
    C2A 0.026(4) 0.045(5) 0.033(5) 0.001(4) 0.002(4) 0.001(4)
    C2B 0.038(5) 0.028(4) 0.043(5) 0.001(4) 0.004(4) 0.006(4)
    C2C 0.038(5) 0.036(4) 0.046(6) -0.003(4) 0.012(4) -0.004(4)
    C2D 0.032(5) 0.047(5) 0.033(5) -0.002(4) 0.012(4) 0.002(4)
    C2E 0.040(5) 0.035(4) 0.037(5) 0.003(4) 0.010(4) -0.006(4)
    C2F 0.030(5) 0.050(5) 0.042(6) 0.005(4) 0.012(4) 0.004(4)
    C2G 0.038(5) 0.033(4) 0.041(5) -0.001(4) 0.003(4) 0.007(4)
    C2H 0.030(5) 0.042(5) 0.035(5) -0.002(4) 0.003(4) 0.001(4)
    C3A 0.033(5) 0.040(5) 0.058(7) -0.009(4) 0.012(5) 0.012(4)
    C3B 0.034(5) 0.036(5) 0.059(7) -0.010(4) 0.001(5) -0.002(4)
    C3C 0.047(6) 0.037(5) 0.055(7) -0.006(4) 0.022(5) 0.000(4)
    C3D 0.037(5) 0.037(5) 0.047(6) -0.009(4) 0.010(4) -0.011(4)
    C3E 0.039(5) 0.031(5) 0.054(7) -0.004(4) 0.016(5) 0.003(4)
    C3F 0.029(5) 0.042(5) 0.055(7) -0.006(4) 0.006(4) -0.012(5)
    C3G 0.038(5) 0.033(4) 0.050(6) -0.006(4) 0.007(4) -0.005(4)
    C3H 0.032(5) 0.046(5) 0.046(6) -0.014(4) 0.006(4) 0.007(4)
    C4A 0.031(5) 0.042(5) 0.037(5) -0.005(4) 0.009(4) 0.008(4)
    C4B 0.041(5) 0.031(4) 0.040(5) 0.001(4) -0.003(4) -0.003(4)
    C4C 0.047(6) 0.033(4) 0.043(5) 0.000(4) 0.018(5) 0.001(4)
    C4D 0.031(5) 0.045(5) 0.034(5) -0.007(4) 0.003(4) -0.007(4)
    C4E 0.043(5) 0.038(5) 0.035(5) 0.004(4) 0.012(4) 0.002(4)
    C4F 0.031(5) 0.046(5) 0.041(5) -0.004(4) 0.007(4) -0.007(4)
    C4G 0.047(6) 0.034(4) 0.040(5) 0.000(4) -0.001(4) -0.002(4)
    C4H 0.034(5) 0.049(5) 0.037(5) 0.001(4) 0.011(4) 0.005(4)
    C5A 0.049(6) 0.055(6) 0.039(5) -0.002(5) 0.017(4) 0.010(4)
    C5B 0.046(6) 0.046(5) 0.055(6) -0.008(4) 0.001(5) -0.008(4)
    C5C 0.064(7) 0.048(6) 0.053(6) -0.010(5) 0.021(5) 0.014(5)
    C5D 0.053(6) 0.059(6) 0.039(6) -0.004(5) -0.001(5) -0.005(4)
    C5E 0.053(6) 0.052(6) 0.046(6) -0.001(5) 0.011(5) 0.008(4)
    C5F 0.045(6) 0.056(6) 0.042(6) -0.011(5) 0.000(4) -0.002(4)
    C5G 0.047(6) 0.055(6) 0.046(6) -0.002(5) 0.006(5) -0.012(4)
    C5H 0.065(7) 0.052(6) 0.037(5) -0.005(5) 0.018(5) 0.006(4)
    C6A 0.060(6) 0.047(5) 0.036(5) 0.007(5) 0.013(5) 0.006(4)
    C6B 0.059(6) 0.039(5) 0.035(5) -0.001(4) -0.003(4) -0.001(4)
    C6C 0.058(6) 0.039(5) 0.038(5) 0.000(4) 0.017(5) 0.005(4)
    C6D 0.047(5) 0.046(5) 0.030(5) 0.003(4) 0.008(4) 0.002(4)
    C6E 0.044(6) 0.058(6) 0.041(6) 0.011(5) 0.011(4) -0.001(4)
    C6F 0.044(5) 0.050(5) 0.038(5) 0.006(4) 0.002(4) -0.005(4)
    C6G 0.049(6) 0.055(6) 0.038(5) -0.001(5) 0.005(4) 0.002(4)
    C6H 0.048(6) 0.051(5) 0.034(5) 0.008(5) 0.008(4) 0.006(4)
    C7A 0.091(9) 0.056(6) 0.040(6) 0.007(6) 0.009(6) 0.001(5)
    C7B 0.081(8) 0.080(8) 0.027(5) 0.016(7) -0.002(5) -0.007(5)
    C7C 0.077(8) 0.063(7) 0.033(6) 0.011(6) 0.011(5) 0.012(5)
    C7D 0.066(7) 0.062(7) 0.034(6) 0.006(5) 0.006(5) -0.002(5)
    C7E 0.065(8) 0.091(8) 0.029(5) 0.009(7) 0.004(5) 0.002(5)
    C7F 0.078(8) 0.064(7) 0.035(6) 0.001(6) 0.001(5) -0.006(5)
    C7G 0.072(8) 0.088(8) 0.033(6) 0.002(7) 0.004(5) -0.005(5)
    C7H 0.063(7) 0.074(7) 0.033(6) 0.003(6) 0.008(5) 0.001(5)
    C8A 0.096(9) 0.050(6) 0.035(6) 0.010(6) -0.006(6) -0.001(5)
    C8B 0.057(7) 0.086(8) 0.035(6) 0.010(6) 0.012(5) 0.008(5)
    C8C 0.070(8) 0.072(7) 0.035(6) -0.001(6) 0.005(5) -0.007(5)
    C8D 0.076(8) 0.069(7) 0.038(6) 0.004(6) 0.014(6) 0.011(5)
    C8E 0.047(7) 0.116(10) 0.034(6) 0.007(7) -0.003(5) -0.014(6)
    C8F 0.102(10) 0.053(6) 0.035(6) 0.009(6) 0.019(6) 0.004(5)
    C8G 0.054(7) 0.096(9) 0.044(7) 0.007(6) 0.014(5) 0.016(6)
    C8H 0.076(8) 0.070(7) 0.034(6) -0.002(6) -0.014(5) -0.005(5)
    C9A 0.068(7) 0.039(5) 0.071(8) 0.008(5) -0.017(6) 0.004(5)
    C9B 0.045(6) 0.064(7) 0.055(7) -0.002(5) 0.012(5) 0.011(5)
    C9C 0.043(6) 0.072(7) 0.056(7) 0.000(5) 0.008(5) -0.011(5)
    C9D 0.083(8) 0.050(6) 0.051(7) 0.000(6) 0.031(6) 0.005(5)
    C9E 0.031(5) 0.097(8) 0.050(6) -0.006(5) 0.004(5) -0.021(6)
    C9F 0.082(8) 0.046(6) 0.061(7) 0.000(5) 0.031(6) -0.002(5)
    C9G 0.040(6) 0.082(8) 0.052(7) 0.002(5) 0.011(5) 0.014(6)
    C9H 0.069(7) 0.049(6) 0.048(6) 0.006(5) -0.012(5) -0.009(5)
    C10A 0.052(6) 0.033(5) 0.043(6) -0.001(4) -0.003(4) -0.001(4)
    C10B 0.045(5) 0.048(5) 0.038(5) 0.006(4) 0.001(4) 0.005(4)
    C10C 0.058(6) 0.043(5) 0.036(5) 0.001(4) 0.016(4) -0.004(4)
    C10D 0.063(6) 0.035(5) 0.038(5) 0.003(4) 0.016(5) 0.003(4)
    C10E 0.039(5) 0.059(6) 0.041(5) 0.003(4) 0.006(4) -0.013(4)
    C10F 0.064(7) 0.038(5) 0.044(6) -0.003(5) 0.015(5) -0.003(4)
    C10G 0.040(5) 0.054(6) 0.039(5) 0.004(4) 0.004(4) 0.010(4)
    C10H 0.051(6) 0.047(5) 0.039(6) 0.004(5) -0.001(4) 0.006(4)
    C11A 0.043(5) 0.034(4) 0.033(5) 0.000(4) 0.004(4) 0.003(3)
    C11B 0.045(5) 0.030(4) 0.032(5) 0.008(4) 0.001(4) -0.001(3)
    C11C 0.047(5) 0.035(4) 0.036(5) 0.009(4) 0.017(4) 0.002(4)
    C11D 0.036(5) 0.035(4) 0.029(4) 0.004(4) 0.008(4) 0.005(3)
    C11E 0.041(5) 0.047(5) 0.038(5) 0.012(4) 0.009(4) -0.005(4)
    C11F 0.030(4) 0.036(4) 0.033(5) 0.000(4) 0.000(4) -0.003(3)
    C11G 0.035(5) 0.042(5) 0.039(5) 0.012(4) -0.001(4) 0.008(4)
    C11H 0.037(5) 0.038(4) 0.033(5) 0.008(4) 0.004(4) 0.004(4)
    C12A 0.026(4) 0.041(4) 0.033(5) 0.004(4) 0.003(4) 0.003(4)
    C12B 0.038(5) 0.027(4) 0.036(5) -0.001(4) -0.006(4) -0.004(3)
    C12C 0.043(5) 0.026(4) 0.035(5) 0.001(4) 0.014(4) 0.002(3)
    C12D 0.036(5) 0.041(5) 0.028(4) 0.004(4) 0.011(4) 0.005(4)
    C12E 0.038(5) 0.033(4) 0.039(5) 0.004(4) 0.012(4) -0.002(4)
    C12F 0.030(4) 0.038(4) 0.033(5) 0.000(4) 0.007(4) -0.003(4)
    C12G 0.035(5) 0.036(4) 0.036(5) 0.003(4) 0.000(4) 0.003(4)
    C12H 0.028(4) 0.040(5) 0.034(5) -0.002(4) 0.006(4) -0.001(4)
    C13A 0.026(4) 0.032(4) 0.035(5) -0.002(3) 0.003(3) -0.001(3)
    C13B 0.034(5) 0.032(4) 0.035(5) 0.000(4) -0.001(4) 0.004(3)
    C13C 0.041(5) 0.029(4) 0.035(5) 0.000(4) 0.017(4) -0.001(3)
    C13D 0.036(5) 0.034(4) 0.031(5) 0.001(4) 0.012(4) 0.005(3)
    C13E 0.036(5) 0.035(4) 0.034(5) -0.002(4) 0.011(4) -0.005(3)
    C13F 0.040(5) 0.033(4) 0.035(5) -0.005(4) 0.009(4) 0.001(3)
    C13G 0.033(4) 0.035(4) 0.037(5) 0.005(4) 0.002(4) 0.004(4)
    C13H 0.031(4) 0.037(4) 0.032(5) -0.001(4) -0.001(4) -0.002(3)
    C14A 0.020(4) 0.035(4) 0.038(5) 0.002(3) 0.003(3) -0.002(3)
    C14B 0.041(5) 0.025(4) 0.046(5) 0.001(4) 0.005(4) 0.004(4)
    C14C 0.049(5) 0.028(4) 0.030(5) 0.002(4) 0.012(4) -0.004(3)
    C14D 0.026(4) 0.035(4) 0.034(5) 0.002(3) 0.013(4) 0.004(3)
    C14E 0.042(5) 0.032(4) 0.038(5) 0.001(4) 0.013(4) -0.004(4)
    C14F 0.029(4) 0.038(5) 0.043(5) 0.005(4) 0.013(4) 0.004(4)
    C14G 0.035(5) 0.034(4) 0.032(5) 0.006(4) 0.000(4) 0.009(3)
    C14H 0.026(4) 0.042(5) 0.032(5) 0.003(4) 0.000(3) -0.001(3)
    C15A 0.028(4) 0.044(5) 0.031(5) 0.003(4) 0.001(4) 0.001(4)
    C15B 0.048(5) 0.024(4) 0.038(5) 0.007(4) 0.002(4) 0.000(3)
    C15C 0.047(5) 0.027(4) 0.034(5) 0.005(4) 0.011(4) 0.001(3)
    C15D 0.032(5) 0.045(5) 0.032(5) 0.004(4) 0.013(4) 0.000(4)
    C15E 0.043(5) 0.024(4) 0.033(5) 0.003(4) 0.007(4) -0.002(3)
    C15F 0.038(5) 0.050(5) 0.032(5) 0.010(4) 0.013(4) -0.001(4)
    C15G 0.044(5) 0.025(4) 0.035(5) 0.007(4) 0.004(4) 0.001(3)
    C15H 0.030(5) 0.045(5) 0.029(5) 0.002(4) 0.000(4) 0.000(4)
    C16A 0.042(5) 0.050(5) 0.029(5) -0.004(4) 0.001(4) 0.005(4)
    C16B 0.049(6) 0.039(5) 0.031(5) -0.008(4) 0.001(4) 0.007(4)
    C16C 0.058(6) 0.040(5) 0.031(5) -0.006(4) 0.011(4) -0.006(4)
    C16D 0.044(6) 0.053(6) 0.037(5) -0.005(4) 0.014(4) -0.004(4)
    C16E 0.048(6) 0.050(5) 0.030(5) -0.001(4) 0.008(4) -0.005(4)
    C16F 0.044(6) 0.055(6) 0.034(5) -0.005(5) 0.011(4) -0.006(4)
    C16G 0.063(7) 0.036(5) 0.035(5) 0.001(4) 0.010(5) 0.007(4)
    C16H 0.040(5) 0.061(6) 0.030(5) -0.002(5) 0.000(4) 0.006(4)
    C17A 0.045(6) 0.050(6) 0.044(6) -0.001(5) 0.004(5) 0.016(4)
    C17B 0.052(6) 0.052(6) 0.041(6) -0.004(5) -0.008(5) 0.002(4)
    C17C 0.055(6) 0.042(5) 0.040(6) 0.000(4) 0.017(5) 0.005(4)
    C17D 0.044(6) 0.057(6) 0.040(6) -0.005(5) 0.006(4) -0.013(5)
    C17E 0.055(6) 0.055(6) 0.040(6) 0.001(5) 0.019(5) 0.003(5)
    C17F 0.049(6) 0.061(6) 0.034(5) -0.006(5) 0.008(5) -0.014(5)
    C17G 0.057(6) 0.041(5) 0.041(6) -0.007(5) -0.003(5) -0.006(4)
    C17H 0.041(5) 0.066(6) 0.038(6) -0.002(5) 0.009(5) 0.023(5)
    C18A 0.051(6) 0.066(6) 0.031(5) 0.020(5) 0.009(4) 0.006(5)
    C18B 0.065(7) 0.048(5) 0.038(6) 0.015(5) 0.002(5) -0.004(4)
    C18C 0.070(7) 0.041(5) 0.035(5) 0.017(5) 0.020(5) 0.006(4)
    C18D 0.048(6) 0.063(6) 0.032(5) 0.019(5) 0.009(4) -0.006(4)
    C18E 0.061(6) 0.054(6) 0.028(5) 0.015(5) 0.008(5) -0.006(4)
    C18F 0.046(6) 0.067(7) 0.038(6) 0.020(5) 0.012(5) -0.006(5)
    C18G 0.070(7) 0.039(5) 0.037(5) 0.012(5) 0.001(5) 0.000(4)
    C18H 0.038(5) 0.069(6) 0.028(5) 0.012(5) 0.004(4) 0.008(4)
    C19A 0.044(6) 0.069(7) 0.035(5) 0.022(5) -0.004(4) -0.011(5)
    C19B 0.069(7) 0.055(6) 0.033(5) 0.023(5) 0.011(5) 0.008(4)
    C19C 0.064(7) 0.047(5) 0.033(5) 0.016(5) 0.003(5) 0.001(4)
    C19D 0.052(6) 0.066(6) 0.034(5) 0.021(5) 0.013(4) 0.006(5)
    C19E 0.059(6) 0.047(5) 0.034(5) 0.014(5) -0.006(4) -0.005(4)
    C19F 0.049(6) 0.069(7) 0.037(5) 0.022(5) 0.017(5) 0.012(5)
    C19G 0.060(6) 0.048(5) 0.030(5) 0.008(5) 0.010(4) -0.001(4)
    C19H 0.049(6) 0.079(7) 0.025(5) 0.015(5) 0.002(4) -0.008(5)
    C20A 0.035(5) 0.044(5) 0.039(5) 0.003(4) 0.002(4) -0.004(4)
    C20B 0.049(6) 0.036(5) 0.046(6) 0.005(4) 0.013(4) 0.006(4)
    C20C 0.044(5) 0.038(5) 0.044(5) 0.003(4) 0.010(4) -0.006(4)
    C20D 0.039(5) 0.047(5) 0.041(5) 0.003(4) 0.015(4) 0.007(4)
    C20E 0.041(5) 0.040(5) 0.040(5) 0.004(4) 0.001(4) -0.009(4)
    C20F 0.037(5) 0.050(5) 0.040(5) 0.009(4) 0.014(4) 0.005(4)
    C20G 0.049(6) 0.039(5) 0.041(5) 0.007(4) 0.008(4) 0.007(4)
    C20H 0.036(5) 0.049(5) 0.040(5) 0.007(4) 0.003(4) -0.004(4)
    C21A 0.079(8) 0.093(9) 0.034(6) 0.027(7) 0.008(5) 0.012(5)
    C21B 0.079(8) 0.083(8) 0.031(6) 0.011(7) -0.007(5) -0.001(5)
    C21C 0.096(9) 0.070(7) 0.035(6) 0.015(7) 0.021(6) 0.007(5)
    C21D 0.061(7) 0.093(9) 0.036(6) 0.006(6) 0.000(5) -0.016(5)
    C21E 0.079(8) 0.091(8) 0.032(6) 0.011(7) 0.013(5) 0.003(5)
    C21F 0.087(9) 0.084(8) 0.028(6) 0.013(7) -0.002(5) -0.013(5)
    C21G 0.084(8) 0.066(7) 0.039(6) 0.012(6) -0.003(6) -0.006(5)
    C21H 0.067(7) 0.088(8) 0.031(6) 0.014(6) 0.014(5) 0.016(5)
    O1A 0.052(4) 0.058(4) 0.035(4) -0.006(3) -0.001(3) -0.010(3)
    O1B 0.058(5) 0.060(4) 0.042(4) 0.001(4) 0.015(3) 0.015(3)
    O1C 0.050(4) 0.060(4) 0.044(4) -0.012(3) 0.001(3) -0.013(3)
    O1D 0.061(4) 0.052(4) 0.039(4) 0.003(3) 0.019(3) 0.008(3)
    O1E 0.046(4) 0.064(4) 0.042(4) -0.005(3) -0.002(3) -0.018(3)
    O1F 0.062(5) 0.054(4) 0.043(4) 0.004(4) 0.019(4) 0.009(3)
    O1G 0.050(4) 0.064(4) 0.042(4) -0.009(3) 0.016(3) 0.011(3)
    O1H 0.058(4) 0.053(4) 0.037(4) -0.008(3) -0.003(3) -0.006(3)
    O2A 0.072(5) 0.062(5) 0.057(5) -0.023(4) -0.004(4) -0.005(4)
    O2B 0.067(5) 0.081(5) 0.063(5) -0.021(4) 0.017(4) 0.016(4)
    O2C 0.057(5) 0.075(5) 0.069(5) -0.019(4) 0.006(4) -0.018(4)
    O2D 0.092(6) 0.060(5) 0.061(5) -0.020(4) 0.033(4) 0.007(4)
    O2E 0.061(5) 0.081(5) 0.058(5) -0.026(4) 0.006(4) -0.021(4)
    O2F 0.084(6) 0.057(4) 0.066(5) -0.014(4) 0.025(4) 0.002(4)
    O2G 0.060(5) 0.079(5) 0.065(5) -0.018(4) 0.015(4) 0.020(4)
    O2H 0.072(5) 0.065(5) 0.063(5) -0.022(4) -0.003(4) -0.008(4)
    O3A 0.068(5) 0.059(4) 0.045(4) -0.002(4) 0.019(4) 0.004(3)
    O3B 0.082(5) 0.061(4) 0.042(4) -0.019(4) 0.002(4) -0.012(3)
    O3C 0.082(5) 0.057(4) 0.043(4) -0.007(4) 0.013(4) 0.014(3)
    O3D 0.065(5) 0.075(5) 0.039(4) -0.011(4) 0.002(3) -0.002(3)
    O3E 0.077(5) 0.076(5) 0.039(4) -0.009(4) 0.012(4) 0.010(3)
    O3F 0.058(4) 0.063(4) 0.044(4) -0.011(4) -0.004(3) -0.005(3)
    O3G 0.069(5) 0.068(5) 0.047(4) -0.017(4) 0.008(4) -0.017(3)
    O3H 0.071(5) 0.078(5) 0.035(4) -0.006(4) 0.014(3) 0.005(3)
_geom_special_details
;
All e.s.d.'s (except the e.s.d. in the dihedral angle between two l.s. planes)
are estimated using the full covariance matrix. The cell e.s.d.'s are taken
into account individually in the estimation of e.s.d.'s in distances, angles
and torsion angles; correlations between e.s.d.'s in cell parameters are only
used when they are defined by crystal symmetry. An approximate (isotropic)
treatment of cell e.s.d.'s is used for estimating e.s.d.'s involving l.s.
planes.
;
loop_
    _geom_bond_atom_site_label_1
    _geom_bond_atom_site_label_2
    _geom_bond_site_symmetry_2
    _geom_bond_distance
    _geom_bond_publ_flag
    C1A O2A . 1.205(11) ?
    C1A O1A . 1.358(12) ?
    C1A C2A . 1.477(12) ?
    C1B O2B . 1.211(11) ?
    C1B O1B . 1.367(12) ?
    C1B C2B . 1.460(13) ?
    C1C O2C . 1.199(11) ?
    C1C O1C . 1.357(12) ?
    C1C C2C . 1.458(13) ?
    C1D O2D . 1.223(11) ?
    C1D O1D . 1.351(12) ?
    C1D C2D . 1.461(12) ?
    C1E O2E . 1.211(11) ?
    C1E O1E . 1.352(12) ?
    C1E C2E . 1.455(13) ?
    C1F O2F . 1.196(11) ?
    C1F O1F . 1.364(12) ?
    C1F C2F . 1.477(12) ?
    C1G O2G . 1.212(11) ?
    C1G O1G . 1.359(11) ?
    C1G C2G . 1.446(12) ?
    C1H O2H . 1.205(10) ?
    C1H O1H . 1.358(11) ?
    C1H C2H . 1.458(12) ?
    C2A C14A . 1.384(11) ?
    C2A C3A . 1.403(12) ?
    C2B C14B . 1.375(12) ?
    C2B C3B . 1.407(13) ?
    C2C C3C . 1.397(13) ?
    C2C C14C . 1.397(12) ?
    C2D C14D . 1.386(11) ?
    C2D C3D . 1.396(12) ?
    C2E C14E . 1.391(12) ?
    C2E C3E . 1.409(12) ?
    C2F C14F . 1.387(12) ?
    C2F C3F . 1.396(13) ?
    C2G C14G . 1.388(12) ?
    C2G C3G . 1.407(12) ?
    C2H C14H . 1.393(11) ?
    C2H C3H . 1.409(12) ?
    C3A C4A . 1.357(13) ?
    C3A H3A . 0.9300 ?
    C3B C4B . 1.382(13) ?
    C3B H3B . 0.9300 ?
    C3C C4C . 1.363(13) ?
    C3C H3C . 0.9300 ?
    C3D C4D . 1.387(12) ?
    C3D H3D . 0.9300 ?
    C3E C4E . 1.378(13) ?
    C3E H3E . 0.9300 ?
    C3F C4F . 1.365(13) ?
    C3F H3F . 0.9300 ?
    C3G C4G . 1.376(13) ?
    C3G H3G . 0.9300 ?
    C3H C4H . 1.356(13) ?
    C3H H3H . 0.9300 ?
    C4A C12A . 1.399(11) ?
    C4A C5A . 1.500(11) ?
    C4B C12B . 1.384(12) ?
    C4B C5B . 1.504(12) ?
    C4C C12C . 1.389(11) ?
    C4C C5C . 1.485(12) ?
    C4D C12D . 1.388(11) ?
    C4D C5D . 1.490(12) ?
    C4E C12E . 1.399(12) ?
    C4E C5E . 1.489(12) ?
    C4F C12F . 1.398(11) ?
    C4F C5F . 1.505(12) ?
    C4G C12G . 1.390(12) ?
    C4G C5G . 1.480(12) ?
    C4H C12H . 1.396(12) ?
    C4H C5H . 1.501(12) ?
    C5A O3A . 1.446(11) ?
    C5A H5A . 0.9700 ?
    C5A H5B . 0.9700 ?
    C5B O3B . 1.436(12) ?
    C5B H5C . 0.9700 ?
    C5B H5D . 0.9700 ?
    C5C O3C . 1.411(12) ?
    C5C H5E . 0.9700 ?
    C5C H5F . 0.9700 ?
    C5D O3D . 1.433(12) ?
    C5D H5G . 0.9700 ?
    C5D H5H . 0.9700 ?
    C5E O3E . 1.427(12) ?
    C5E H5I . 0.9700 ?
    C5E H5J . 0.9700 ?
    C5F O3F . 1.437(11) ?
    C5F H5K . 0.9700 ?
    C5F H5L . 0.9700 ?
    C5G O3G . 1.438(11) ?
    C5G H5M . 0.9700 ?
    C5G H5N . 0.9700 ?
    C5H O3H . 1.448(11) ?
    C5H H5O . 0.9700 ?
    C5H H5P . 0.9700 ?
    C6A O3A . 1.381(11) ?
    C6A C7A . 1.385(14) ?
    C6A C11A . 1.412(12) ?
    C6B O3B . 1.388(11) ?
    C6B C7B . 1.396(14) ?
    C6B C11B . 1.402(12) ?
    C6C O3C . 1.386(11) ?
    C6C C11C . 1.390(11) ?
    C6C C7C . 1.394(14) ?
    C6D O3D . 1.355(11) ?
    C6D C7D . 1.384(13) ?
    C6D C11D . 1.388(12) ?
    C6E O3E . 1.361(12) ?
    C6E C7E . 1.408(14) ?
    C6E C11E . 1.409(13) ?
    C6F O3F . 1.374(11) ?
    C6F C7F . 1.386(14) ?
    C6F C11F . 1.396(12) ?
    C6G O3G . 1.351(11) ?
    C6G C11G . 1.391(13) ?
    C6G C7G . 1.403(14) ?
    C6H O3H . 1.362(11) ?
    C6H C7H . 1.383(13) ?
    C6H C11H . 1.400(12) ?
    C7A C8A . 1.345(15) ?
    C7A H7A . 0.9300 ?
    C7B C8B . 1.351(15) ?
    C7B H7B . 0.9300 ?
    C7C C8C . 1.368(15) ?
    C7C H7C . 0.9300 ?
    C7D C8D . 1.366(14) ?
    C7D H7D . 0.9300 ?
    C7E C8E . 1.349(15) ?
    C7E H7E . 0.9300 ?
    C7F C8F . 1.346(15) ?
    C7F H7F . 0.9300 ?
    C7G C8G . 1.366(15) ?
    C7G H7G . 0.9300 ?
    C7H C8H . 1.343(15) ?
    C7H H7H . 0.9300 ?
    C8A C9A . 1.369(16) ?
    C8A H8A . 0.9300 ?
    C8B C9B . 1.368(15) ?
    C8B H8B . 0.9300 ?
    C8C C9C . 1.379(14) ?
    C8C H8C . 0.9300 ?
    C8D C9D . 1.377(15) ?
    C8D H8D . 0.9300 ?
    C8E C9E . 1.388(15) ?
    C8E H8E . 0.9300 ?
    C8F C9F . 1.370(16) ?
    C8F H8F . 0.9300 ?
    C8G C9G . 1.371(15) ?
    C8G H8G . 0.9300 ?
    C8H C9H . 1.391(15) ?
    C8H H8H . 0.9300 ?
    C9A C10A . 1.407(14) ?
    C9A H9A . 0.9300 ?
    C9B C10B . 1.384(13) ?
    C9B H9B . 0.9300 ?
    C9C C10C . 1.394(13) ?
    C9C H9C . 0.9300 ?
    C9D C10D . 1.418(12) ?
    C9D H9D . 0.9300 ?
    C9E C10E . 1.391(13) ?
    C9E H9E . 0.9300 ?
    C9F C10F . 1.412(14) ?
    C9F H9F . 0.9300 ?
    C9G C10G . 1.394(13) ?
    C9G H9G . 0.9300 ?
    C9H C10H . 1.396(13) ?
    C9H H9H . 0.9300 ?
    C10A C11A . 1.370(12) ?
    C10A H10A . 0.9300 ?
    C10B C11B . 1.392(12) ?
    C10B H10B . 0.9300 ?
    C10C C11C . 1.379(12) ?
    C10C H10C . 0.9300 ?
    C10D C11D . 1.397(12) ?
    C10D H10D . 0.9300 ?
    C10E C11E . 1.385(12) ?
    C10E H10E . 0.9300 ?
    C10F C11F . 1.387(12) ?
    C10F H10F . 0.9300 ?
    C10G C11G . 1.403(12) ?
    C10G H10G . 0.9300 ?
    C10H C11H . 1.381(12) ?
    C10H H10H . 0.9300 ?
    C11A C12A . 1.466(12) ?
    C11B C12B . 1.475(12) ?
    C11C C12C . 1.466(12) ?
    C11D C12D . 1.472(11) ?
    C11E C12E . 1.473(12) ?
    C11F C12F . 1.475(11) ?
    C11G C12G . 1.466(12) ?
    C11H C12H . 1.459(12) ?
    C12A C13A . 1.399(11) ?
    C12B C13B . 1.399(11) ?
    C12C C13C . 1.406(11) ?
    C12D C13D . 1.387(11) ?
    C12E C13E . 1.392(11) ?
    C12F C13F . 1.387(11) ?
    C12G C13G . 1.394(12) ?
    C12H C13H . 1.402(11) ?
    C13A C14A . 1.405(11) ?
    C13A H13A . 0.9300 ?
    C13B C14B . 1.410(12) ?
    C13B H13B . 0.9300 ?
    C13C C14C . 1.398(12) ?
    C13C H13C . 0.9300 ?
    C13D C14D . 1.421(10) ?
    C13D H13D . 0.9300 ?
    C13E C14E . 1.401(12) ?
    C13E H13E . 0.9300 ?
    C13F C14F . 1.420(11) ?
    C13F H13F . 0.9300 ?
    C13G C14G . 1.407(11) ?
    C13G H13G . 0.9300 ?
    C13H C14H . 1.412(11) ?
    C13H H13H . 0.9300 ?
    C14A C15A . 1.451(11) ?
    C14B C15B . 1.455(12) ?
    C14C C15C . 1.454(11) ?
    C14D C15D . 1.455(11) ?
    C14E C15E . 1.458(11) ?
    C14F C15F . 1.447(12) ?
    C14G C15G . 1.456(12) ?
    C14H C15H . 1.449(11) ?
    C15A C16A . 1.394(12) ?
    C15A C20A . 1.402(12) ?
    C15B C20B . 1.379(12) ?
    C15B C16B . 1.398(12) ?
    C15C C20C . 1.398(12) ?
    C15C C16C . 1.402(12) ?
    C15D C16D . 1.382(12) ?
    C15D C20D . 1.399(11) ?
    C15E C20E . 1.382(12) ?
    C15E C16E . 1.385(12) ?
    C15F C20F . 1.393(12) ?
    C15F C16F . 1.409(12) ?
    C15G C20G . 1.395(12) ?
    C15G C16G . 1.395(12) ?
    C15H C16H . 1.378(12) ?
    C15H C20H . 1.403(12) ?
    C16A C17A . 1.385(12) ?
    C16A H16A . 0.9300 ?
    C16B C17B . 1.379(12) ?
    C16B H16B . 0.9300 ?
    C16C C17C . 1.372(12) ?
    C16C H16C . 0.9300 ?
    C16D C17D . 1.384(12) ?
    C16D H16D . 0.9300 ?
    C16E C17E . 1.386(12) ?
    C16E H16E . 0.9300 ?
    C16F C17F . 1.384(12) ?
    C16F H16F . 0.9300 ?
    C16G C17G . 1.380(12) ?
    C16G H16G . 0.9300 ?
    C16H C17H . 1.403(12) ?
    C16H H16H . 0.9300 ?
    C17A C18A . 1.370(14) ?
    C17A H17A . 0.9300 ?
    C17B C18B . 1.383(14) ?
    C17B H17B . 0.9300 ?
    C17C C18C . 1.398(14) ?
    C17C H17C . 0.9300 ?
    C17D C18D . 1.405(14) ?
    C17D H17D . 0.9300 ?
    C17E C18E . 1.357(13) ?
    C17E H17E . 0.9300 ?
    C17F C18F . 1.408(14) ?
    C17F H17F . 0.9300 ?
    C17G C18G . 1.397(14) ?
    C17G H17G . 0.9300 ?
    C17H C18H . 1.372(14) ?
    C17H H17H . 0.9300 ?
    C18A C19A . 1.391(14) ?
    C18A C21A . 1.508(13) ?
    C18B C19B . 1.396(14) ?
    C18B C21B . 1.490(13) ?
    C18C C19C . 1.399(14) ?
    C18C C21C . 1.511(12) ?
    C18D C19D . 1.371(14) ?
    C18D C21D . 1.497(13) ?
    C18E C19E . 1.383(14) ?
    C18E C21E . 1.504(13) ?
    C18F C19F . 1.379(14) ?
    C18F C21F . 1.498(13) ?
    C18G C19G . 1.378(13) ?
    C18G C21G . 1.514(13) ?
    C18H C19H . 1.367(14) ?
    C18H C21H . 1.509(12) ?
    C19A C20A . 1.369(13) ?
    C19A H19A . 0.9300 ?
    C19B C20B . 1.395(13) ?
    C19B H19B . 0.9300 ?
    C19C C20C . 1.383(13) ?
    C19C H19C . 0.9300 ?
    C19D C20D . 1.371(13) ?
    C19D H19D . 0.9300 ?
    C19E C20E . 1.383(13) ?
    C19E H19E . 0.9300 ?
    C19F C20F . 1.370(13) ?
    C19F H19F . 0.9300 ?
    C19G C20G . 1.383(12) ?
    C19G H19G . 0.9300 ?
    C19H C20H . 1.369(12) ?
    C19H H19H . 0.9300 ?
    C20A O1A . 1.398(11) ?
    C20B O1B . 1.368(11) ?
    C20C O1C . 1.375(11) ?
    C20D O1D . 1.372(11) ?
    C20E O1E . 1.391(11) ?
    C20F O1F . 1.380(11) ?
    C20G O1G . 1.369(11) ?
    C20H O1H . 1.382(11) ?
    C21A H21A . 0.9600 ?
    C21A H21B . 0.9600 ?
    C21A H21C . 0.9600 ?
    C21B H21D . 0.9600 ?
    C21B H21E . 0.9600 ?
    C21B H21F . 0.9600 ?
    C21C H21G . 0.9600 ?
    C21C H21H . 0.9600 ?
    C21C H21I . 0.9600 ?
    C21D H21J . 0.9600 ?
    C21D H21K . 0.9600 ?
    C21D H21L . 0.9600 ?
    C21E H21M . 0.9600 ?
    C21E H21N . 0.9600 ?
    C21E H21O . 0.9600 ?
    C21F H21P . 0.9600 ?
    C21F H21Q . 0.9600 ?
    C21F H21R . 0.9600 ?
    C21G H21S . 0.9600 ?
    C21G H21T . 0.9600 ?
    C21G H21U . 0.9600 ?
    C21H H21V . 0.9600 ?
    C21H H21W . 0.9600 ?
    C21H H21X . 0.9600 ?
loop_
    _geom_angle_atom_site_label_1
    _geom_angle_atom_site_label_2
    _geom_angle_atom_site_label_3
    _geom_angle_site_symmetry_1
    _geom_angle_site_symmetry_3
    _geom_angle
    _geom_angle_publ_flag
    O2A C1A O1A . . 117.5(9) ?
    O2A C1A C2A . . 124.9(10) ?
    O1A C1A C2A . . 117.6(8) ?
    O2B C1B O1B . . 117.0(9) ?
    O2B C1B C2B . . 125.4(10) ?
    O1B C1B C2B . . 117.6(8) ?
    O2C C1C O1C . . 116.5(9) ?
    O2C C1C C2C . . 125.1(10) ?
    O1C C1C C2C . . 118.5(8) ?
    O2D C1D O1D . . 117.8(8) ?
    O2D C1D C2D . . 123.7(9) ?
    O1D C1D C2D . . 118.4(8) ?
    O2E C1E O1E . . 116.4(9) ?
    O2E C1E C2E . . 124.6(10) ?
    O1E C1E C2E . . 118.9(8) ?
    O2F C1F O1F . . 117.7(9) ?
    O2F C1F C2F . . 125.2(10) ?
    O1F C1F C2F . . 117.1(8) ?
    O2G C1G O1G . . 116.0(9) ?
    O2G C1G C2G . . 124.8(9) ?
    O1G C1G C2G . . 119.2(8) ?
    O2H C1H O1H . . 117.5(9) ?
    O2H C1H C2H . . 124.2(9) ?
    O1H C1H C2H . . 118.2(8) ?
    C14A C2A C3A . . 120.1(8) ?
    C14A C2A C1A . . 121.6(8) ?
    C3A C2A C1A . . 118.3(8) ?
    C14B C2B C3B . . 121.6(8) ?
    C14B C2B C1B . . 121.5(9) ?
    C3B C2B C1B . . 116.9(8) ?
    C3C C2C C14C . . 119.5(9) ?
    C3C C2C C1C . . 119.2(9) ?
    C14C C2C C1C . . 121.3(8) ?
    C14D C2D C3D . . 121.1(8) ?
    C14D C2D C1D . . 120.7(8) ?
    C3D C2D C1D . . 118.1(8) ?
    C14E C2E C3E . . 120.3(8) ?
    C14E C2E C1E . . 121.2(8) ?
    C3E C2E C1E . . 118.5(9) ?
    C14F C2F C3F . . 120.4(8) ?
    C14F C2F C1F . . 121.3(9) ?
    C3F C2F C1F . . 118.3(9) ?
    C14G C2G C3G . . 119.7(8) ?
    C14G C2G C1G . . 121.3(8) ?
    C3G C2G C1G . . 119.0(8) ?
    C14H C2H C3H . . 119.9(8) ?
    C14H C2H C1H . . 121.3(8) ?
    C3H C2H C1H . . 118.9(8) ?
    C4A C3A C2A . . 120.3(8) ?
    C4A C3A H3A . . 119.8 ?
    C2A C3A H3A . . 119.8 ?
    C4B C3B C2B . . 118.5(8) ?
    C4B C3B H3B . . 120.7 ?
    C2B C3B H3B . . 120.7 ?
    C4C C3C C2C . . 121.2(9) ?
    C4C C3C H3C . . 119.4 ?
    C2C C3C H3C . . 119.4 ?
    C4D C3D C2D . . 118.9(8) ?
    C4D C3D H3D . . 120.5 ?
    C2D C3D H3D . . 120.5 ?
    C4E C3E C2E . . 120.2(8) ?
    C4E C3E H3E . . 119.9 ?
    C2E C3E H3E . . 119.9 ?
    C4F C3F C2F . . 120.4(8) ?
    C4F C3F H3F . . 119.8 ?
    C2F C3F H3F . . 119.8 ?
    C4G C3G C2G . . 120.1(8) ?
    C4G C3G H3G . . 119.9 ?
    C2G C3G H3G . . 119.9 ?
    C4H C3H C2H . . 120.2(8) ?
    C4H C3H H3H . . 119.9 ?
    C2H C3H H3H . . 119.9 ?
    C3A C4A C12A . . 121.0(8) ?
    C3A C4A C5A . . 121.2(8) ?
    C12A C4A C5A . . 117.8(8) ?
    C12B C4B C3B . . 121.7(8) ?
    C12B C4B C5B . . 118.1(8) ?
    C3B C4B C5B . . 120.1(8) ?
    C3C C4C C12C . . 120.6(8) ?
    C3C C4C C5C . . 122.4(9) ?
    C12C C4C C5C . . 117.0(9) ?
    C3D C4D C12D . . 121.3(8) ?
    C3D C4D C5D . . 121.8(8) ?
    C12D C4D C5D . . 116.9(8) ?
    C3E C4E C12E . . 120.2(8) ?
    C3E C4E C5E . . 121.0(8) ?
    C12E C4E C5E . . 118.7(8) ?
    C3F C4F C12F . . 120.6(8) ?
    C3F C4F C5F . . 121.9(8) ?
    C12F C4F C5F . . 117.5(8) ?
    C3G C4G C12G . . 120.8(8) ?
    C3G C4G C5G . . 121.2(9) ?
    C12G C4G C5G . . 118.0(8) ?
    C3H C4H C12H . . 121.6(8) ?
    C3H C4H C5H . . 121.4(8) ?
    C12H C4H C5H . . 117.0(8) ?
    O3A C5A C4A . . 112.2(7) ?
    O3A C5A H5A . . 109.2 ?
    C4A C5A H5A . . 109.2 ?
    O3A C5A H5B . . 109.2 ?
    C4A C5A H5B . . 109.2 ?
    H5A C5A H5B . . 107.9 ?
    O3B C5B C4B . . 112.2(8) ?
    O3B C5B H5C . . 109.2 ?
    C4B C5B H5C . . 109.2 ?
    O3B C5B H5D . . 109.2 ?
    C4B C5B H5D . . 109.2 ?
    H5C C5B H5D . . 107.9 ?
    O3C C5C C4C . . 113.6(8) ?
    O3C C5C H5E . . 108.8 ?
    C4C C5C H5E . . 108.8 ?
    O3C C5C H5F . . 108.8 ?
    C4C C5C H5F . . 108.8 ?
    H5E C5C H5F . . 107.7 ?
    O3D C5D C4D . . 113.2(8) ?
    O3D C5D H5G . . 108.9 ?
    C4D C5D H5G . . 108.9 ?
    O3D C5D H5H . . 108.9 ?
    C4D C5D H5H . . 108.9 ?
    H5G C5D H5H . . 107.7 ?
    O3E C5E C4E . . 112.7(8) ?
    O3E C5E H5I . . 109.0 ?
    C4E C5E H5I . . 109.0 ?
    O3E C5E H5J . . 109.0 ?
    C4E C5E H5J . . 109.0 ?
    H5I C5E H5J . . 107.8 ?
    O3F C5F C4F . . 112.6(8) ?
    O3F C5F H5K . . 109.1 ?
    C4F C5F H5K . . 109.1 ?
    O3F C5F H5L . . 109.1 ?
    C4F C5F H5L . . 109.1 ?
    H5K C5F H5L . . 107.8 ?
    O3G C5G C4G . . 112.5(8) ?
    O3G C5G H5M . . 109.1 ?
    C4G C5G H5M . . 109.1 ?
    O3G C5G H5N . . 109.1 ?
    C4G C5G H5N . . 109.1 ?
    H5M C5G H5N . . 107.8 ?
    O3H C5H C4H . . 112.7(8) ?
    O3H C5H H5O . . 109.0 ?
    C4H C5H H5O . . 109.0 ?
    O3H C5H H5P . . 109.0 ?
    C4H C5H H5P . . 109.0 ?
    H5O C5H H5P . . 107.8 ?
    O3A C6A C7A . . 117.9(9) ?
    O3A C6A C11A . . 120.7(8) ?
    C7A C6A C11A . . 121.3(10) ?
    O3B C6B C7B . . 118.6(8) ?
    O3B C6B C11B . . 121.1(8) ?
    C7B C6B C11B . . 120.2(10) ?
    O3C C6C C11C . . 120.9(8) ?
    O3C C6C C7C . . 117.7(8) ?
    C11C C6C C7C . . 121.3(9) ?
    O3D C6D C7D . . 118.1(8) ?
    O3D C6D C11D . . 120.2(7) ?
    C7D C6D C11D . . 121.5(9) ?
    O3E C6E C7E . . 117.8(9) ?
    O3E C6E C11E . . 122.1(9) ?
    C7E C6E C11E . . 120.1(10) ?
    O3F C6F C7F . . 117.9(9) ?
    O3F C6F C11F . . 120.5(8) ?
    C7F C6F C11F . . 121.3(9) ?
    O3G C6G C11G . . 120.9(8) ?
    O3G C6G C7G . . 117.9(9) ?
    C11G C6G C7G . . 121.1(10) ?
    O3H C6H C7H . . 118.4(8) ?
    O3H C6H C11H . . 120.3(8) ?
    C7H C6H C11H . . 121.2(9) ?
    C8A C7A C6A . . 120.0(11) ?
    C8A C7A H7A . . 120.0 ?
    C6A C7A H7A . . 120.0 ?
    C8B C7B C6B . . 120.5(10) ?
    C8B C7B H7B . . 119.7 ?
    C6B C7B H7B . . 119.7 ?
    C8C C7C C6C . . 120.3(9) ?
    C8C C7C H7C . . 119.8 ?
    C6C C7C H7C . . 119.8 ?
    C8D C7D C6D . . 119.6(10) ?
    C8D C7D H7D . . 120.2 ?
    C6D C7D H7D . . 120.2 ?
    C8E C7E C6E . . 119.6(10) ?
    C8E C7E H7E . . 120.2 ?
    C6E C7E H7E . . 120.2 ?
    C8F C7F C6F . . 120.5(10) ?
    C8F C7F H7F . . 119.8 ?
    C6F C7F H7F . . 119.8 ?
    C8G C7G C6G . . 119.3(10) ?
    C8G C7G H7G . . 120.3 ?
    C6G C7G H7G . . 120.3 ?
    C8H C7H C6H . . 121.1(10) ?
    C8H C7H H7H . . 119.5 ?
    C6H C7H H7H . . 119.5 ?
    C7A C8A C9A . . 120.6(10) ?
    C7A C8A H8A . . 119.7 ?
    C9A C8A H8A . . 119.7 ?
    C7B C8B C9B . . 120.7(9) ?
    C7B C8B H8B . . 119.6 ?
    C9B C8B H8B . . 119.6 ?
    C7C C8C C9C . . 119.7(10) ?
    C7C C8C H8C . . 120.1 ?
    C9C C8C H8C . . 120.2 ?
    C7D C8D C9D . . 121.2(10) ?
    C7D C8D H8D . . 119.4 ?
    C9D C8D H8D . . 119.4 ?
    C7E C8E C9E . . 121.2(10) ?
    C7E C8E H8E . . 119.4 ?
    C9E C8E H8E . . 119.4 ?
    C7F C8F C9F . . 120.3(10) ?
    C7F C8F H8F . . 119.8 ?
    C9F C8F H8F . . 119.8 ?
    C7G C8G C9G . . 121.6(10) ?
    C7G C8G H8G . . 119.2 ?
    C9G C8G H8G . . 119.2 ?
    C7H C8H C9H . . 119.8(10) ?
    C7H C8H H8H . . 120.1 ?
    C9H C8H H8H . . 120.1 ?
    C8A C9A C10A . . 120.1(10) ?
    C8A C9A H9A . . 119.9 ?
    C10A C9A H9A . . 119.9 ?
    C8B C9B C10B . . 119.7(10) ?
    C8B C9B H9B . . 120.2 ?
    C10B C9B H9B . . 120.2 ?
    C8C C9C C10C . . 119.3(10) ?
    C8C C9C H9C . . 120.3 ?
    C10C C9C H9C . . 120.3 ?
    C8D C9D C10D . . 119.2(10) ?
    C8D C9D H9D . . 120.4 ?
    C10D C9D H9D . . 120.4 ?
    C8E C9E C10E . . 120.1(10) ?
    C8E C9E H9E . . 120.0 ?
    C10E C9E H9E . . 120.0 ?
    C8F C9F C10F . . 120.1(10) ?
    C8F C9F H9F . . 119.9 ?
    C10F C9F H9F . . 119.9 ?
    C8G C9G C10G . . 119.1(10) ?
    C8G C9G H9G . . 120.5 ?
    C10G C9G H9G . . 120.4 ?
    C8H C9H C10H . . 119.3(10) ?
    C8H C9H H9H . . 120.3 ?
    C10H C9H H9H . . 120.3 ?
    C11A C10A C9A . . 120.6(10) ?
    C11A C10A H10A . . 119.7 ?
    C9A C10A H10A . . 119.7 ?
    C9B C10B C11B . . 121.5(9) ?
    C9B C10B H10B . . 119.2 ?
    C11B C10B H10B . . 119.2 ?
    C11C C10C C9C . . 122.2(9) ?
    C11C C10C H10C . . 118.9 ?
    C9C C10C H10C . . 118.9 ?
    C11D C10D C9D . . 119.8(9) ?
    C11D C10D H10D . . 120.1 ?
    C9D C10D H10D . . 120.1 ?
    C11E C10E C9E . . 120.1(10) ?
    C11E C10E H10E . . 119.9 ?
    C9E C10E H10E . . 119.9 ?
    C11F C10F C9F . . 120.1(10) ?
    C11F C10F H10F . . 119.9 ?
    C9F C10F H10F . . 119.9 ?
    C9G C10G C11G . . 121.3(9) ?
    C9G C10G H10G . . 119.3 ?
    C11G C10G H10G . . 119.3 ?
    C11H C10H C9H . . 121.6(9) ?
    C11H C10H H10H . . 119.2 ?
    C9H C10H H10H . . 119.2 ?
    C10A C11A C6A . . 117.3(9) ?
    C10A C11A C12A . . 124.8(8) ?
    C6A C11A C12A . . 118.0(8) ?
    C10B C11B C6B . . 117.3(8) ?
    C10B C11B C12B . . 125.4(8) ?
    C6B C11B C12B . . 117.3(8) ?
    C10C C11C C6C . . 117.0(9) ?
    C10C C11C C12C . . 125.1(8) ?
    C6C C11C C12C . . 117.9(8) ?
    C6D C11D C10D . . 118.4(8) ?
    C6D C11D C12D . . 119.0(8) ?
    C10D C11D C12D . . 122.5(8) ?
    C10E C11E C6E . . 118.8(9) ?
    C10E C11E C12E . . 124.0(8) ?
    C6E C11E C12E . . 117.2(8) ?
    C10F C11F C6F . . 117.5(8) ?
    C10F C11F C12F . . 124.1(8) ?
    C6F C11F C12F . . 118.5(8) ?
    C6G C11G C10G . . 117.5(8) ?
    C6G C11G C12G . . 118.6(8) ?
    C10G C11G C12G . . 123.8(8) ?
    C10H C11H C6H . . 117.0(8) ?
    C10H C11H C12H . . 124.1(8) ?
    C6H C11H C12H . . 118.9(8) ?
    C4A C12A C13A . . 119.0(8) ?
    C4A C12A C11A . . 118.2(7) ?
    C13A C12A C11A . . 122.8(8) ?
    C4B C12B C13B . . 118.9(8) ?
    C4B C12B C11B . . 118.5(8) ?
    C13B C12B C11B . . 122.6(8) ?
    C4C C12C C13C . . 118.9(8) ?
    C4C C12C C11C . . 118.4(7) ?
    C13C C12C C11C . . 122.7(8) ?
    C13D C12D C4D . . 119.7(7) ?
    C13D C12D C11D . . 122.9(7) ?
    C4D C12D C11D . . 117.4(7) ?
    C13E C12E C4E . . 119.4(8) ?
    C13E C12E C11E . . 123.4(8) ?
    C4E C12E C11E . . 117.2(8) ?
    C13F C12F C4F . . 119.7(8) ?
    C13F C12F C11F . . 122.6(7) ?
    C4F C12F C11F . . 117.7(7) ?
    C13G C12G C4G . . 119.5(8) ?
    C13G C12G C11G . . 123.3(8) ?
    C4G C12G C11G . . 117.1(8) ?
    C4H C12H C13H . . 118.9(8) ?
    C4H C12H C11H . . 118.1(8) ?
    C13H C12H C11H . . 123.0(7) ?
    C12A C13A C14A . . 120.1(8) ?
    C12A C13A H13A . . 119.9 ?
    C14A C13A H13A . . 119.9 ?
    C12B C13B C14B . . 120.6(8) ?
    C12B C13B H13B . . 119.7 ?
    C14B C13B H13B . . 119.7 ?
    C14C C13C C12C . . 120.7(8) ?
    C14C C13C H13C . . 119.6 ?
    C12C C13C H13C . . 119.6 ?
    C12D C13D C14D . . 120.0(8) ?
    C12D C13D H13D . . 120.0 ?
    C14D C13D H13D . . 120.0 ?
    C12E C13E C14E . . 121.1(8) ?
    C12E C13E H13E . . 119.4 ?
    C14E C13E H13E . . 119.4 ?
    C12F C13F C14F . . 120.0(8) ?
    C12F C13F H13F . . 120.0 ?
    C14F C13F H13F . . 120.0 ?
    C12G C13G C14G . . 120.2(8) ?
    C12G C13G H13G . . 119.9 ?
    C14G C13G H13G . . 119.9 ?
    C12H C13H C14H . . 120.2(8) ?
    C12H C13H H13H . . 119.9 ?
    C14H C13H H13H . . 119.9 ?
    C2A C14A C13A . . 119.3(8) ?
    C2A C14A C15A . . 118.4(7) ?
    C13A C14A C15A . . 122.2(7) ?
    C2B C14B C13B . . 118.6(8) ?
    C2B C14B C15B . . 118.0(8) ?
    C13B C14B C15B . . 123.4(8) ?
    C2C C14C C13C . . 119.0(8) ?
    C2C C14C C15C . . 117.9(8) ?
    C13C C14C C15C . . 123.0(8) ?
    C2D C14D C13D . . 118.9(8) ?
    C2D C14D C15D . . 118.4(7) ?
    C13D C14D C15D . . 122.7(7) ?
    C2E C14E C13E . . 118.8(8) ?
    C2E C14E C15E . . 117.4(8) ?
    C13E C14E C15E . . 123.8(8) ?
    C2F C14F C13F . . 118.8(8) ?
    C2F C14F C15F . . 118.5(8) ?
    C13F C14F C15F . . 122.7(8) ?
    C2G C14G C13G . . 119.6(8) ?
    C2G C14G C15G . . 117.4(8) ?
    C13G C14G C15G . . 122.9(8) ?
    C2H C14H C13H . . 119.2(8) ?
    C2H C14H C15H . . 118.2(8) ?
    C13H C14H C15H . . 122.5(8) ?
    C16A C15A C20A . . 115.3(8) ?
    C16A C15A C14A . . 125.7(8) ?
    C20A C15A C14A . . 119.0(8) ?
    C20B C15B C16B . . 116.6(8) ?
    C20B C15B C14B . . 118.9(8) ?
    C16B C15B C14B . . 124.5(8) ?
    C20C C15C C16C . . 116.8(8) ?
    C20C C15C C14C . . 118.3(8) ?
    C16C C15C C14C . . 124.9(8) ?
    C16D C15D C20D . . 116.0(8) ?
    C16D C15D C14D . . 125.4(8) ?
    C20D C15D C14D . . 118.6(8) ?
    C20E C15E C16E . . 116.3(8) ?
    C20E C15E C14E . . 119.5(8) ?
    C16E C15E C14E . . 124.1(8) ?
    C20F C15F C16F . . 116.0(8) ?
    C20F C15F C14F . . 119.0(8) ?
    C16F C15F C14F . . 125.0(8) ?
    C20G C15G C16G . . 116.1(8) ?
    C20G C15G C14G . . 119.0(8) ?
    C16G C15G C14G . . 124.9(8) ?
    C16H C15H C20H . . 115.8(8) ?
    C16H C15H C14H . . 125.4(8) ?
    C20H C15H C14H . . 118.8(8) ?
    C17A C16A C15A . . 121.7(9) ?
    C17A C16A H16A . . 119.2 ?
    C15A C16A H16A . . 119.2 ?
    C17B C16B C15B . . 121.4(9) ?
    C17B C16B H16B . . 119.3 ?
    C15B C16B H16B . . 119.3 ?
    C17C C16C C15C . . 121.7(9) ?
    C17C C16C H16C . . 119.2 ?
    C15C C16C H16C . . 119.2 ?
    C15D C16D C17D . . 121.8(9) ?
    C15D C16D H16D . . 119.1 ?
    C17D C16D H16D . . 119.1 ?
    C17E C16E C15E . . 120.9(9) ?
    C17E C16E H16E . . 119.6 ?
    C15E C16E H16E . . 119.6 ?
    C17F C16F C15F . . 122.0(9) ?
    C17F C16F H16F . . 119.0 ?
    C15F C16F H16F . . 119.0 ?
    C17G C16G C15G . . 122.5(9) ?
    C17G C16G H16G . . 118.7 ?
    C15G C16G H16G . . 118.7 ?
    C15H C16H C17H . . 121.1(9) ?
    C15H C16H H16H . . 119.5 ?
    C17H C16H H16H . . 119.5 ?
    C18A C17A C16A . . 121.7(9) ?
    C18A C17A H17A . . 119.1 ?
    C16A C17A H17A . . 119.1 ?
    C16B C17B C18B . . 121.8(10) ?
    C16B C17B H17B . . 119.1 ?
    C18B C17B H17B . . 119.1 ?
    C16C C17C C18C . . 121.0(9) ?
    C16C C17C H17C . . 119.5 ?
    C18C C17C H17C . . 119.5 ?
    C16D C17D C18D . . 120.7(9) ?
    C16D C17D H17D . . 119.6 ?
    C18D C17D H17D . . 119.6 ?
    C18E C17E C16E . . 122.1(9) ?
    C18E C17E H17E . . 118.9 ?
    C16E C17E H17E . . 118.9 ?
    C16F C17F C18F . . 120.4(9) ?
    C16F C17F H17F . . 119.8 ?
    C18F C17F H17F . . 119.8 ?
    C16G C17G C18G . . 120.0(9) ?
    C16G C17G H17G . . 120.0 ?
    C18G C17G H17G . . 120.0 ?
    C18H C17H C16H . . 121.6(9) ?
    C18H C17H H17H . . 119.2 ?
    C16H C17H H17H . . 119.2 ?
    C17A C18A C19A . . 117.8(9) ?
    C17A C18A C21A . . 122.1(10) ?
    C19A C18A C21A . . 120.1(10) ?
    C17B C18B C19B . . 117.5(9) ?
    C17B C18B C21B . . 123.2(10) ?
    C19B C18B C21B . . 119.3(9) ?
    C17C C18C C19C . . 118.3(8) ?
    C17C C18C C21C . . 121.1(10) ?
    C19C C18C C21C . . 120.5(10) ?
    C19D C18D C17D . . 117.7(9) ?
    C19D C18D C21D . . 121.1(9) ?
    C17D C18D C21D . . 121.0(10) ?
    C17E C18E C19E . . 118.1(9) ?
    C17E C18E C21E . . 122.8(10) ?
    C19E C18E C21E . . 119.1(9) ?
    C19F C18F C17F . . 117.5(9) ?
    C19F C18F C21F . . 122.2(10) ?
    C17F C18F C21F . . 120.3(10) ?
    C19G C18G C17G . . 118.4(9) ?
    C19G C18G C21G . . 120.1(9) ?
    C17G C18G C21G . . 121.4(10) ?
    C19H C18H C17H . . 117.8(8) ?
    C19H C18H C21H . . 121.6(9) ?
    C17H C18H C21H . . 120.6(9) ?
    C20A C19A C18A . . 120.3(9) ?
    C20A C19A H19A . . 119.8 ?
    C18A C19A H19A . . 119.8 ?
    C18B C19B C20B . . 120.1(9) ?
    C18B C19B H19B . . 119.9 ?
    C20B C19B H19B . . 119.9 ?
    C20C C19C C18C . . 120.0(9) ?
    C20C C19C H19C . . 120.0 ?
    C18C C19C H19C . . 120.0 ?
    C18D C19D C20D . . 120.8(9) ?
    C18D C19D H19D . . 119.6 ?
    C20D C19D H19D . . 119.6 ?
    C20E C19E C18E . . 119.8(9) ?
    C20E C19E H19E . . 120.1 ?
    C18E C19E H19E . . 120.1 ?
    C20F C19F C18F . . 121.9(9) ?
    C20F C19F H19F . . 119.1 ?
    C18F C19F H19F . . 119.1 ?
    C18G C19G C20G . . 120.8(9) ?
    C18G C19G H19G . . 119.6 ?
    C20G C19G H19G . . 119.6 ?
    C18H C19H C20H . . 121.1(9) ?
    C18H C19H H19H . . 119.5 ?
    C20H C19H H19H . . 119.5 ?
    C19A C20A O1A . . 115.6(8) ?
    C19A C20A C15A . . 123.1(9) ?
    O1A C20A C15A . . 121.3(8) ?
    O1B C20B C15B . . 122.2(9) ?
    O1B C20B C19B . . 115.3(8) ?
    C15B C20B C19B . . 122.6(9) ?
    O1C C20C C19C . . 115.3(9) ?
    O1C C20C C15C . . 122.5(8) ?
    C19C C20C C15C . . 122.2(9) ?
    C19D C20D O1D . . 115.7(8) ?
    C19D C20D C15D . . 122.9(9) ?
    O1D C20D C15D . . 121.4(8) ?
    C15E C20E C19E . . 122.8(9) ?
    C15E C20E O1E . . 121.6(8) ?
    C19E C20E O1E . . 115.6(8) ?
    C19F C20F O1F . . 116.0(8) ?
    C19F C20F C15F . . 122.3(9) ?
    O1F C20F C15F . . 121.6(8) ?
    O1G C20G C19G . . 115.9(8) ?
    O1G C20G C15G . . 122.1(8) ?
    C19G C20G C15G . . 122.1(9) ?
    C19H C20H O1H . . 115.8(8) ?
    C19H C20H C15H . . 122.7(9) ?
    O1H C20H C15H . . 121.5(8) ?
    C18A C21A H21A . . 109.5 ?
    C18A C21A H21B . . 109.5 ?
    H21A C21A H21B . . 109.5 ?
    C18A C21A H21C . . 109.5 ?
    H21A C21A H21C . . 109.5 ?
    H21B C21A H21C . . 109.5 ?
    C18B C21B H21D . . 109.5 ?
    C18B C21B H21E . . 109.5 ?
    H21D C21B H21E . . 109.5 ?
    C18B C21B H21F . . 109.5 ?
    H21D C21B H21F . . 109.5 ?
    H21E C21B H21F . . 109.5 ?
    C18C C21C H21G . . 109.5 ?
    C18C C21C H21H . . 109.5 ?
    H21G C21C H21H . . 109.5 ?
    C18C C21C H21I . . 109.5 ?
    H21G C21C H21I . . 109.5 ?
    H21H C21C H21I . . 109.5 ?
    C18D C21D H21J . . 109.5 ?
    C18D C21D H21K . . 109.5 ?
    H21J C21D H21K . . 109.5 ?
    C18D C21D H21L . . 109.5 ?
    H21J C21D H21L . . 109.5 ?
    H21K C21D H21L . . 109.5 ?
    C18E C21E H21M . . 109.5 ?
    C18E C21E H21N . . 109.5 ?
    H21M C21E H21N . . 109.5 ?
    C18E C21E H21O . . 109.5 ?
    H21M C21E H21O . . 109.5 ?
    H21N C21E H21O . . 109.5 ?
    C18F C21F H21P . . 109.5 ?
    C18F C21F H21Q . . 109.5 ?
    H21P C21F H21Q . . 109.5 ?
    C18F C21F H21R . . 109.5 ?
    H21P C21F H21R . . 109.5 ?
    H21Q C21F H21R . . 109.5 ?
    C18G C21G H21S . . 109.5 ?
    C18G C21G H21T . . 109.5 ?
    H21S C21G H21T . . 109.5 ?
    C18G C21G H21U . . 109.5 ?
    H21S C21G H21U . . 109.5 ?
    H21T C21G H21U . . 109.5 ?
    C18H C21H H21V . . 109.5 ?
    C18H C21H H21W . . 109.5 ?
    H21V C21H H21W . . 109.5 ?
    C18H C21H H21X . . 109.5 ?
    H21V C21H H21X . . 109.5 ?
    H21W C21H H21X . . 109.5 ?
    C1A O1A C20A . . 122.1(7) ?
    C1B O1B C20B . . 121.7(7) ?
    C1C O1C C20C . . 121.5(7) ?
    C1D O1D C20D . . 122.4(7) ?
    C1E O1E C20E . . 121.3(7) ?
    C1F O1F C20F . . 122.5(7) ?
    C1G O1G C20G . . 121.0(7) ?
    C1H O1H C20H . . 122.0(7) ?
    C6A O3A C5A . . 113.7(7) ?
    C6B O3B C5B . . 114.0(7) ?
    C6C O3C C5C . . 113.2(7) ?
    C6D O3D C5D . . 113.6(7) ?
    C6E O3E C5E . . 114.2(7) ?
    C6F O3F C5F . . 113.6(7) ?
    C6G O3G C5G . . 114.1(7) ?
    C6H O3H C5H . . 113.6(7) ?
loop_
    _geom_torsion_atom_site_label_1
    _geom_torsion_atom_site_label_2
    _geom_torsion_atom_site_label_3
    _geom_torsion_atom_site_label_4
    _geom_torsion_site_symmetry_1
    _geom_torsion_site_symmetry_2
    _geom_torsion_site_symmetry_3
    _geom_torsion_site_symmetry_4
    _geom_torsion
    _geom_torsion_publ_flag
    O2A C1A C2A C14A . . . . 179.6(9) ?
    O1A C1A C2A C14A . . . . -1.7(13) ?
    O2A C1A C2A C3A . . . . 0.0(15) ?
    O1A C1A C2A C3A . . . . 178.6(8) ?
    O2B C1B C2B C14B . . . . 179.7(9) ?
    O1B C1B C2B C14B . . . . 0.2(13) ?
    O2B C1B C2B C3B . . . . -0.8(14) ?
    O1B C1B C2B C3B . . . . 179.7(8) ?
    O2C C1C C2C C3C . . . . -0.6(15) ?
    O1C C1C C2C C3C . . . . -179.9(8) ?
    O2C C1C C2C C14C . . . . -179.6(9) ?
    O1C C1C C2C C14C . . . . 1.1(13) ?
    O2D C1D C2D C14D . . . . 180.0(9) ?
    O1D C1D C2D C14D . . . . 0.4(13) ?
    O2D C1D C2D C3D . . . . 0.4(15) ?
    O1D C1D C2D C3D . . . . -179.2(8) ?
    O2E C1E C2E C14E . . . . -179.2(9) ?
    O1E C1E C2E C14E . . . . 1.3(13) ?
    O2E C1E C2E C3E . . . . -0.9(14) ?
    O1E C1E C2E C3E . . . . 179.5(8) ?
    O2F C1F C2F C14F . . . . -178.2(9) ?
    O1F C1F C2F C14F . . . . 0.2(13) ?
    O2F C1F C2F C3F . . . . 2.6(15) ?
    O1F C1F C2F C3F . . . . -179.0(8) ?
    O2G C1G C2G C14G . . . . 179.5(9) ?
    O1G C1G C2G C14G . . . . 1.6(13) ?
    O2G C1G C2G C3G . . . . -2.1(14) ?
    O1G C1G C2G C3G . . . . 180.0(8) ?
    O2H C1H C2H C14H . . . . 180.0(9) ?
    O1H C1H C2H C14H . . . . -1.4(13) ?
    O2H C1H C2H C3H . . . . 0.6(15) ?
    O1H C1H C2H C3H . . . . 179.2(8) ?
    C14A C2A C3A C4A . . . . -1.9(13) ?
    C1A C2A C3A C4A . . . . 177.7(8) ?
    C14B C2B C3B C4B . . . . -2.6(13) ?
    C1B C2B C3B C4B . . . . 177.9(8) ?
    C14C C2C C3C C4C . . . . 1.3(14) ?
    C1C C2C C3C C4C . . . . -177.8(8) ?
    C14D C2D C3D C4D . . . . 2.1(13) ?
    C1D C2D C3D C4D . . . . -178.2(8) ?
    C14E C2E C3E C4E . . . . 1.0(13) ?
    C1E C2E C3E C4E . . . . -177.2(8) ?
    C14F C2F C3F C4F . . . . 2.7(13) ?
    C1F C2F C3F C4F . . . . -178.1(8) ?
    C14G C2G C3G C4G . . . . -3.3(13) ?
    C1G C2G C3G C4G . . . . 178.2(8) ?
    C14H C2H C3H C4H . . . . -2.1(13) ?
    C1H C2H C3H C4H . . . . 177.4(8) ?
    C2A C3A C4A C12A . . . . 0.4(14) ?
    C2A C3A C4A C5A . . . . -178.1(8) ?
    C2B C3B C4B C12B . . . . 1.8(13) ?
    C2B C3B C4B C5B . . . . -177.5(8) ?
    C2C C3C C4C C12C . . . . 0.5(13) ?
    C2C C3C C4C C5C . . . . 177.4(9) ?
    C2D C3D C4D C12D . . . . -0.6(13) ?
    C2D C3D C4D C5D . . . . 178.0(8) ?
    C2E C3E C4E C12E . . . . -0.6(13) ?
    C2E C3E C4E C5E . . . . 178.7(8) ?
    C2F C3F C4F C12F . . . . -1.7(13) ?
    C2F C3F C4F C5F . . . . 178.8(8) ?
    C2G C3G C4G C12G . . . . 1.3(13) ?
    C2G C3G C4G C5G . . . . -176.7(8) ?
    C2H C3H C4H C12H . . . . 1.2(14) ?
    C2H C3H C4H C5H . . . . -178.7(8) ?
    C3A C4A C5A O3A . . . . -147.0(9) ?
    C12A C4A C5A O3A . . . . 34.4(11) ?
    C12B C4B C5B O3B . . . . 33.2(11) ?
    C3B C4B C5B O3B . . . . -147.5(8) ?
    C3C C4C C5C O3C . . . . 147.5(9) ?
    C12C C4C C5C O3C . . . . -35.5(12) ?
    C3D C4D C5D O3D . . . . 147.2(9) ?
    C12D C4D C5D O3D . . . . -34.1(12) ?
    C3E C4E C5E O3E . . . . 147.7(8) ?
    C12E C4E C5E O3E . . . . -32.9(12) ?
    C3F C4F C5F O3F . . . . 146.9(9) ?
    C12F C4F C5F O3F . . . . -32.7(12) ?
    C3G C4G C5G O3G . . . . -147.4(8) ?
    C12G C4G C5G O3G . . . . 34.6(12) ?
    C3H C4H C5H O3H . . . . -147.1(9) ?
    C12H C4H C5H O3H . . . . 32.9(12) ?
    O3A C6A C7A C8A . . . . -179.7(9) ?
    C11A C6A C7A C8A . . . . -3.8(16) ?
    O3B C6B C7B C8B . . . . -179.0(9) ?
    C11B C6B C7B C8B . . . . -1.5(15) ?
    O3C C6C C7C C8C . . . . 178.6(9) ?
    C11C C6C C7C C8C . . . . 1.8(15) ?
    O3D C6D C7D C8D . . . . 177.5(9) ?
    C11D C6D C7D C8D . . . . 0.7(15) ?
    O3E C6E C7E C8E . . . . 179.9(10) ?
    C11E C6E C7E C8E . . . . 2.7(15) ?
    O3F C6F C7F C8F . . . . 177.3(9) ?
    C11F C6F C7F C8F . . . . 3.6(16) ?
    O3G C6G C7G C8G . . . . 179.9(10) ?
    C11G C6G C7G C8G . . . . -3.2(16) ?
    O3H C6H C7H C8H . . . . -176.8(10) ?
    C11H C6H C7H C8H . . . . -1.5(16) ?
    C6A C7A C8A C9A . . . . 1.9(17) ?
    C6B C7B C8B C9B . . . . -0.2(17) ?
    C6C C7C C8C C9C . . . . 1.5(16) ?
    C6D C7D C8D C9D . . . . 1.4(16) ?
    C6E C7E C8E C9E . . . . 0.1(17) ?
    C6F C7F C8F C9F . . . . -0.4(17) ?
    C6G C7G C8G C9G . . . . 1.0(17) ?
    C6H C7H C8H C9H . . . . -0.9(17) ?
    C7A C8A C9A C10A . . . . 0.6(16) ?
    C7B C8B C9B C10B . . . . 1.9(16) ?
    C7C C8C C9C C10C . . . . -3.3(16) ?
    C7D C8D C9D C10D . . . . -1.3(16) ?
    C7E C8E C9E C10E . . . . -1.7(17) ?
    C7F C8F C9F C10F . . . . -1.2(16) ?
    C7G C8G C9G C10G . . . . 1.6(17) ?
    C7H C8H C9H C10H . . . . 2.0(17) ?
    C8A C9A C10A C11A . . . . -1.3(15) ?
    C8B C9B C10B C11B . . . . -1.9(15) ?
    C8C C9C C10C C11C . . . . 1.9(15) ?
    C8D C9D C10D C11D . . . . -1.0(14) ?
    C8E C9E C10E C11E . . . . 0.6(15) ?
    C8F C9F C10F C11F . . . . -0.5(15) ?
    C8G C9G C10G C11G . . . . -1.9(15) ?
    C8H C9H C10H C11H . . . . -0.7(15) ?
    C9A C10A C11A C6A . . . . -0.6(13) ?
    C9A C10A C11A C12A . . . . 178.6(9) ?
    O3A C6A C11A C10A . . . . 178.9(8) ?
    C7A C6A C11A C10A . . . . 3.1(14) ?
    O3A C6A C11A C12A . . . . -0.3(13) ?
    C7A C6A C11A C12A . . . . -176.1(9) ?
    C9B C10B C11B C6B . . . . 0.2(13) ?
    C9B C10B C11B C12B . . . . 178.2(9) ?
    O3B C6B C11B C10B . . . . 178.9(8) ?
    C7B C6B C11B C10B . . . . 1.4(13) ?
    O3B C6B C11B C12B . . . . 0.7(12) ?
    C7B C6B C11B C12B . . . . -176.7(8) ?
    C9C C10C C11C C6C . . . . 1.3(13) ?
    C9C C10C C11C C12C . . . . -179.7(9) ?
    O3C C6C C11C C10C . . . . -179.8(8) ?
    C7C C6C C11C C10C . . . . -3.1(13) ?
    O3C C6C C11C C12C . . . . 1.1(12) ?
    C7C C6C C11C C12C . . . . 177.8(8) ?
    O3D C6D C11D C10D . . . . -179.6(8) ?
    C7D C6D C11D C10D . . . . -2.9(13) ?
    O3D C6D C11D C12D . . . . 0.9(12) ?
    C7D C6D C11D C12D . . . . 177.6(8) ?
    C9D C10D C11D C6D . . . . 3.0(13) ?
    C9D C10D C11D C12D . . . . -177.5(9) ?
    C9E C10E C11E C6E . . . . 2.1(13) ?
    C9E C10E C11E C12E . . . . -178.2(9) ?
    O3E C6E C11E C10E . . . . 179.2(8) ?
    C7E C6E C11E C10E . . . . -3.7(13) ?
    O3E C6E C11E C12E . . . . -0.6(13) ?
    C7E C6E C11E C12E . . . . 176.5(8) ?
    C9F C10F C11F C6F . . . . 3.5(13) ?
    C9F C10F C11F C12F . . . . -178.0(9) ?
    O3F C6F C11F C10F . . . . -178.6(8) ?
    C7F C6F C11F C10F . . . . -5.0(13) ?
    O3F C6F C11F C12F . . . . 2.7(12) ?
    C7F C6F C11F C12F . . . . 176.3(9) ?
    O3G C6G C11G C10G . . . . 179.5(8) ?
    C7G C6G C11G C10G . . . . 2.8(14) ?
    O3G C6G C11G C12G . . . . 0.4(13) ?
    C7G C6G C11G C12G . . . . -176.4(9) ?
    C9G C10G C11G C6G . . . . -0.2(13) ?
    C9G C10G C11G C12G . . . . 178.9(8) ?
    C9H C10H C11H C6H . . . . -1.6(13) ?
    C9H C10H C11H C12H . . . . 177.9(9) ?
    O3H C6H C11H C10H . . . . 178.0(8) ?
    C7H C6H C11H C10H . . . . 2.7(13) ?
    O3H C6H C11H C12H . . . . -1.5(13) ?
    C7H C6H C11H C12H . . . . -176.8(9) ?
    C3A C4A C12A C13A . . . . 0.7(13) ?
    C5A C4A C12A C13A . . . . 179.3(8) ?
    C3A C4A C12A C11A . . . . -179.5(8) ?
    C5A C4A C12A C11A . . . . -0.9(12) ?
    C10A C11A C12A C4A . . . . 163.7(8) ?
    C6A C11A C12A C4A . . . . -17.1(12) ?
    C10A C11A C12A C13A . . . . -16.5(13) ?
    C6A C11A C12A C13A . . . . 162.7(8) ?
    C3B C4B C12B C13B . . . . -0.4(12) ?
    C5B C4B C12B C13B . . . . 178.9(8) ?
    C3B C4B C12B C11B . . . . -178.9(8) ?
    C5B C4B C12B C11B . . . . 0.4(11) ?
    C10B C11B C12B C4B . . . . 163.8(8) ?
    C6B C11B C12B C4B . . . . -18.3(11) ?
    C10B C11B C12B C13B . . . . -14.7(13) ?
    C6B C11B C12B C13B . . . . 163.3(8) ?
    C3C C4C C12C C13C . . . . -2.1(12) ?
    C5C C4C C12C C13C . . . . -179.1(8) ?
    C3C C4C C12C C11C . . . . 179.5(8) ?
    C5C C4C C12C C11C . . . . 2.4(12) ?
    C10C C11C C12C C4C . . . . -163.9(8) ?
    C6C C11C C12C C4C . . . . 15.1(11) ?
    C10C C11C C12C C13C . . . . 17.8(13) ?
    C6C C11C C12C C13C . . . . -163.2(8) ?
    C3D C4D C12D C13D . . . . 0.1(13) ?
    C5D C4D C12D C13D . . . . -178.5(8) ?
    C3D C4D C12D C11D . . . . 179.3(8) ?
    C5D C4D C12D C11D . . . . 0.7(12) ?
    C6D C11D C12D C13D . . . . -163.9(8) ?
    C10D C11D C12D C13D . . . . 16.6(13) ?
    C6D C11D C12D C4D . . . . 17.0(12) ?
    C10D C11D C12D C4D . . . . -162.5(8) ?
    C3E C4E C12E C13E . . . . 0.2(12) ?
    C5E C4E C12E C13E . . . . -179.1(8) ?
    C3E C4E C12E C11E . . . . 179.6(8) ?
    C5E C4E C12E C11E . . . . 0.3(12) ?
    C10E C11E C12E C13E . . . . 16.8(13) ?
    C6E C11E C12E C13E . . . . -163.4(8) ?
    C10E C11E C12E C4E . . . . -162.6(8) ?
    C6E C11E C12E C4E . . . . 17.2(12) ?
    C3F C4F C12F C13F . . . . 0.6(13) ?
    C5F C4F C12F C13F . . . . -179.8(8) ?
    C3F C4F C12F C11F . . . . 179.8(8) ?
    C5F C4F C12F C11F . . . . -0.7(12) ?
    C10F C11F C12F C13F . . . . 17.2(13) ?
    C6F C11F C12F C13F . . . . -164.2(8) ?
    C10F C11F C12F C4F . . . . -161.9(8) ?
    C6F C11F C12F C4F . . . . 16.7(12) ?
    C3G C4G C12G C13G . . . . 0.8(13) ?
    C5G C4G C12G C13G . . . . 178.9(8) ?
    C3G C4G C12G C11G . . . . 179.9(8) ?
    C5G C4G C12G C11G . . . . -2.0(12) ?
    C6G C11G C12G C13G . . . . 162.5(8) ?
    C10G C11G C12G C13G . . . . -16.6(13) ?
    C6G C11G C12G C4G . . . . -16.6(12) ?
    C10G C11G C12G C4G . . . . 164.3(8) ?
    C3H C4H C12H C13H . . . . -0.3(13) ?
    C5H C4H C12H C13H . . . . 179.6(8) ?
    C3H C4H C12H C11H . . . . -179.6(8) ?
    C5H C4H C12H C11H . . . . 0.3(12) ?
    C10H C11H C12H C4H . . . . 163.3(8) ?
    C6H C11H C12H C4H . . . . -17.3(12) ?
    C10H C11H C12H C13H . . . . -16.0(13) ?
    C6H C11H C12H C13H . . . . 163.5(8) ?
    C4A C12A C13A C14A . . . . -0.4(12) ?
    C11A C12A C13A C14A . . . . 179.8(7) ?
    C4B C12B C13B C14B . . . . -0.4(12) ?
    C11B C12B C13B C14B . . . . 178.1(7) ?
    C4C C12C C13C C14C . . . . 2.0(12) ?
    C11C C12C C13C C14C . . . . -179.7(7) ?
    C4D C12D C13D C14D . . . . -1.2(12) ?
    C11D C12D C13D C14D . . . . 179.7(7) ?
    C4E C12E C13E C14E . . . . -0.2(12) ?
    C11E C12E C13E C14E . . . . -179.5(8) ?
    C4F C12F C13F C14F . . . . -0.6(13) ?
    C11F C12F C13F C14F . . . . -179.7(7) ?
    C4G C12G C13G C14G . . . . -0.9(12) ?
    C11G C12G C13G C14G . . . . -180.0(7) ?
    C4H C12H C13H C14H . . . . 0.2(12) ?
    C11H C12H C13H C14H . . . . 179.5(8) ?
    C3A C2A C14A C13A . . . . 2.1(12) ?
    C1A C2A C14A C13A . . . . -177.5(8) ?
    C3A C2A C14A C15A . . . . -179.0(8) ?
    C1A C2A C14A C15A . . . . 1.3(12) ?
    C12A C13A C14A C2A . . . . -1.0(12) ?
    C12A C13A C14A C15A . . . . -179.8(7) ?
    C3B C2B C14B C13B . . . . 1.9(12) ?
    C1B C2B C14B C13B . . . . -178.6(8) ?
    C3B C2B C14B C15B . . . . -179.1(8) ?
    C1B C2B C14B C15B . . . . 0.4(12) ?
    C12B C13B C14B C2B . . . . -0.4(12) ?
    C12B C13B C14B C15B . . . . -179.4(7) ?
    C3C C2C C14C C13C . . . . -1.3(13) ?
    C1C C2C C14C C13C . . . . 177.6(8) ?
    C3C C2C C14C C15C . . . . 179.7(8) ?
    C1C C2C C14C C15C . . . . -1.3(12) ?
    C12C C13C C14C C2C . . . . -0.3(12) ?
    C12C C13C C14C C15C . . . . 178.7(7) ?
    C3D C2D C14D C13D . . . . -3.2(12) ?
    C1D C2D C14D C13D . . . . 177.2(8) ?
    C3D C2D C14D C15D . . . . 179.7(8) ?
    C1D C2D C14D C15D . . . . 0.1(12) ?
    C12D C13D C14D C2D . . . . 2.7(12) ?
    C12D C13D C14D C15D . . . . 179.7(7) ?
    C3E C2E C14E C13E . . . . -0.9(12) ?
    C1E C2E C14E C13E . . . . 177.3(8) ?
    C3E C2E C14E C15E . . . . -179.7(7) ?
    C1E C2E C14E C15E . . . . -1.5(12) ?
    C12E C13E C14E C2E . . . . 0.5(12) ?
    C12E C13E C14E C15E . . . . 179.2(7) ?
    C3F C2F C14F C13F . . . . -2.6(12) ?
    C1F C2F C14F C13F . . . . 178.2(8) ?
    C3F C2F C14F C15F . . . . 179.1(8) ?
    C1F C2F C14F C15F . . . . -0.1(12) ?
    C12F C13F C14F C2F . . . . 1.6(12) ?
    C12F C13F C14F C15F . . . . 179.8(8) ?
    C3G C2G C14G C13G . . . . 3.2(12) ?
    C1G C2G C14G C13G . . . . -178.4(8) ?
    C3G C2G C14G C15G . . . . -179.2(7) ?
    C1G C2G C14G C15G . . . . -0.8(12) ?
    C12G C13G C14G C2G . . . . -1.1(12) ?
    C12G C13G C14G C15G . . . . -178.5(7) ?
    C3H C2H C14H C13H . . . . 2.0(12) ?
    C1H C2H C14H C13H . . . . -177.4(8) ?
    C3H C2H C14H C15H . . . . -179.6(8) ?
    C1H C2H C14H C15H . . . . 1.0(12) ?
    C12H C13H C14H C2H . . . . -1.1(12) ?
    C12H C13H C14H C15H . . . . -179.4(7) ?
    C2A C14A C15A C16A . . . . 177.6(8) ?
    C13A C14A C15A C16A . . . . -3.6(13) ?
    C2A C14A C15A C20A . . . . -0.6(12) ?
    C13A C14A C15A C20A . . . . 178.2(7) ?
    C2B C14B C15B C20B . . . . -1.0(12) ?
    C13B C14B C15B C20B . . . . 177.9(8) ?
    C2B C14B C15B C16B . . . . 178.1(8) ?
    C13B C14B C15B C16B . . . . -3.0(13) ?
    C2C C14C C15C C20C . . . . 1.1(11) ?
    C13C C14C C15C C20C . . . . -177.8(8) ?
    C2C C14C C15C C16C . . . . -177.9(8) ?
    C13C C14C C15C C16C . . . . 3.2(13) ?
    C2D C14D C15D C16D . . . . -178.0(8) ?
    C13D C14D C15D C16D . . . . 5.0(13) ?
    C2D C14D C15D C20D . . . . -0.5(12) ?
    C13D C14D C15D C20D . . . . -177.5(8) ?
    C2E C14E C15E C20E . . . . 0.4(11) ?
    C13E C14E C15E C20E . . . . -178.3(8) ?
    C2E C14E C15E C16E . . . . -177.4(8) ?
    C13E C14E C15E C16E . . . . 3.9(13) ?
    C2F C14F C15F C20F . . . . 0.2(12) ?
    C13F C14F C15F C20F . . . . -178.1(8) ?
    C2F C14F C15F C16F . . . . -177.7(8) ?
    C13F C14F C15F C16F . . . . 4.0(13) ?
    C2G C14G C15G C20G . . . . 0.2(11) ?
    C13G C14G C15G C20G . . . . 177.7(7) ?
    C2G C14G C15G C16G . . . . 178.2(8) ?
    C13G C14G C15G C16G . . . . -4.3(13) ?
    C2H C14H C15H C16H . . . . 178.4(8) ?
    C13H C14H C15H C16H . . . . -3.2(14) ?
    C2H C14H C15H C20H . . . . 0.1(12) ?
    C13H C14H C15H C20H . . . . 178.4(8) ?
    C20A C15A C16A C17A . . . . -1.1(13) ?
    C14A C15A C16A C17A . . . . -179.2(8) ?
    C20B C15B C16B C17B . . . . 0.1(13) ?
    C14B C15B C16B C17B . . . . -179.0(8) ?
    C20C C15C C16C C17C . . . . 0.0(13) ?
    C14C C15C C16C C17C . . . . 179.0(8) ?
    C20D C15D C16D C17D . . . . 0.9(13) ?
    C14D C15D C16D C17D . . . . 178.5(8) ?
    C20E C15E C16E C17E . . . . 0.9(12) ?
    C14E C15E C16E C17E . . . . 178.7(8) ?
    C20F C15F C16F C17F . . . . 1.0(13) ?
    C14F C15F C16F C17F . . . . 178.9(9) ?
    C20G C15G C16G C17G . . . . -0.9(13) ?
    C14G C15G C16G C17G . . . . -178.9(8) ?
    C20H C15H C16H C17H . . . . -1.0(13) ?
    C14H C15H C16H C17H . . . . -179.4(8) ?
    C15A C16A C17A C18A . . . . -0.2(15) ?
    C15B C16B C17B C18B . . . . -1.9(15) ?
    C15C C16C C17C C18C . . . . 1.8(14) ?
    C15D C16D C17D C18D . . . . 1.1(15) ?
    C15E C16E C17E C18E . . . . 1.4(15) ?
    C15F C16F C17F C18F . . . . -0.1(15) ?
    C15G C16G C17G C18G . . . . -1.1(14) ?
    C15H C16H C17H C18H . . . . 0.1(15) ?
    C16A C17A C18A C19A . . . . 1.0(15) ?
    C16A C17A C18A C21A . . . . 179.1(9) ?
    C16B C17B C18B C19B . . . . 2.0(15) ?
    C16B C17B C18B C21B . . . . 179.1(9) ?
    C16C C17C C18C C19C . . . . -1.9(13) ?
    C16C C17C C18C C21C . . . . -179.7(8) ?
    C16D C17D C18D C19D . . . . -2.5(14) ?
    C16D C17D C18D C21D . . . . -178.2(9) ?
    C16E C17E C18E C19E . . . . -2.1(14) ?
    C16E C17E C18E C21E . . . . 179.4(9) ?
    C16F C17F C18F C19F . . . . -0.5(14) ?
    C16F C17F C18F C21F . . . . -178.7(9) ?
    C16G C17G C18G C19G . . . . 2.5(14) ?
    C16G C17G C18G C21G . . . . 178.8(8) ?
    C16H C17H C18H C19H . . . . 0.4(14) ?
    C16H C17H C18H C21H . . . . 178.4(9) ?
    C17A C18A C19A C20A . . . . -0.5(14) ?
    C21A C18A C19A C20A . . . . -178.7(9) ?
    C17B C18B C19B C20B . . . . -0.3(14) ?
    C21B C18B C19B C20B . . . . -177.6(9) ?
    C17C C18C C19C C20C . . . . 0.1(13) ?
    C21C C18C C19C C20C . . . . 178.0(8) ?
    C17D C18D C19D C20D . . . . 1.8(14) ?
    C21D C18D C19D C20D . . . . 177.5(9) ?
    C17E C18E C19E C20E . . . . 0.5(13) ?
    C21E C18E C19E C20E . . . . 179.1(9) ?
    C17F C18F C19F C20F . . . . 0.3(14) ?
    C21F C18F C19F C20F . . . . 178.4(9) ?
    C17G C18G C19G C20G . . . . -1.9(14) ?
    C21G C18G C19G C20G . . . . -178.2(8) ?
    C17H C18H C19H C20H . . . . 0.0(14) ?
    C21H C18H C19H C20H . . . . -178.0(9) ?
    C18A C19A C20A O1A . . . . 179.0(8) ?
    C18A C19A C20A C15A . . . . -0.8(14) ?
    C16A C15A C20A C19A . . . . 1.5(13) ?
    C14A C15A C20A C19A . . . . 179.8(8) ?
    C16A C15A C20A O1A . . . . -178.2(8) ?
    C14A C15A C20A O1A . . . . 0.1(12) ?
    C16B C15B C20B O1B . . . . -178.1(8) ?
    C14B C15B C20B O1B . . . . 1.0(12) ?
    C16B C15B C20B C19B . . . . 1.6(13) ?
    C14B C15B C20B C19B . . . . -179.2(8) ?
    C18B C19B C20B O1B . . . . 178.2(8) ?
    C18B C19B C20B C15B . . . . -1.5(14) ?
    C18C C19C C20C O1C . . . . -178.4(8) ?
    C18C C19C C20C C15C . . . . 1.8(13) ?
    C16C C15C C20C O1C . . . . 178.4(8) ?
    C14C C15C C20C O1C . . . . -0.7(12) ?
    C16C C15C C20C C19C . . . . -1.8(13) ?
    C14C C15C C20C C19C . . . . 179.1(8) ?
    C18D C19D C20D O1D . . . . -179.5(8) ?
    C18D C19D C20D C15D . . . . 0.3(14) ?
    C16D C15D C20D C19D . . . . -1.7(13) ?
    C14D C15D C20D C19D . . . . -179.4(8) ?
    C16D C15D C20D O1D . . . . 178.2(8) ?
    C14D C15D C20D O1D . . . . 0.4(13) ?
    C16E C15E C20E C19E . . . . -2.5(12) ?
    C14E C15E C20E C19E . . . . 179.5(8) ?
    C16E C15E C20E O1E . . . . 178.9(8) ?
    C14E C15E C20E O1E . . . . 0.9(12) ?
    C18E C19E C20E C15E . . . . 1.9(13) ?
    C18E C19E C20E O1E . . . . -179.4(8) ?
    C18F C19F C20F O1F . . . . -178.5(8) ?
    C18F C19F C20F C15F . . . . 0.6(14) ?
    C16F C15F C20F C19F . . . . -1.2(13) ?
    C14F C15F C20F C19F . . . . -179.3(8) ?
    C16F C15F C20F O1F . . . . 177.8(8) ?
    C14F C15F C20F O1F . . . . -0.3(13) ?
    C18G C19G C20G O1G . . . . 179.8(8) ?
    C18G C19G C20G C15G . . . . -0.2(14) ?
    C16G C15G C20G O1G . . . . -178.4(8) ?
    C14G C15G C20G O1G . . . . -0.3(12) ?
    C16G C15G C20G C19G . . . . 1.6(12) ?
    C14G C15G C20G C19G . . . . 179.7(8) ?
    C18H C19H C20H O1H . . . . 179.7(8) ?
    C18H C19H C20H C15H . . . . -0.9(14) ?
    C16H C15H C20H C19H . . . . 1.4(13) ?
    C14H C15H C20H C19H . . . . 179.9(8) ?
    C16H C15H C20H O1H . . . . -179.3(8) ?
    C14H C15H C20H O1H . . . . -0.8(12) ?
    O2A C1A O1A C20A . . . . -179.9(8) ?
    C2A C1A O1A C20A . . . . 1.3(13) ?
    C19A C20A O1A C1A . . . . 179.7(8) ?
    C15A C20A O1A C1A . . . . -0.6(13) ?
    O2B C1B O1B C20B . . . . -179.8(8) ?
    C2B C1B O1B C20B . . . . -0.2(12) ?
    C15B C20B O1B C1B . . . . -0.4(13) ?
    C19B C20B O1B C1B . . . . 179.8(8) ?
    O2C C1C O1C C20C . . . . -180.0(8) ?
    C2C C1C O1C C20C . . . . -0.6(13) ?
    C19C C20C O1C C1C . . . . -179.4(8) ?
    C15C C20C O1C C1C . . . . 0.5(13) ?
    O2D C1D O1D C20D . . . . 179.9(8) ?
    C2D C1D O1D C20D . . . . -0.6(13) ?
    C19D C20D O1D C1D . . . . 180.0(8) ?
    C15D C20D O1D C1D . . . . 0.1(13) ?
    O2E C1E O1E C20E . . . . -179.5(8) ?
    C2E C1E O1E C20E . . . . 0.1(12) ?
    C15E C20E O1E C1E . . . . -1.1(12) ?
    C19E C20E O1E C1E . . . . -179.9(8) ?
    O2F C1F O1F C20F . . . . 178.2(8) ?
    C2F C1F O1F C20F . . . . -0.3(13) ?
    C19F C20F O1F C1F . . . . 179.4(8) ?
    C15F C20F O1F C1F . . . . 0.3(13) ?
    O2G C1G O1G C20G . . . . -179.7(8) ?
    C2G C1G O1G C20G . . . . -1.7(13) ?
    C19G C20G O1G C1G . . . . -179.0(8) ?
    C15G C20G O1G C1G . . . . 1.0(13) ?
    O2H C1H O1H C20H . . . . 179.4(8) ?
    C2H C1H O1H C20H . . . . 0.6(13) ?
    C19H C20H O1H C1H . . . . 179.8(8) ?
    C15H C20H O1H C1H . . . . 0.4(13) ?
    C7A C6A O3A C5A . . . . -149.0(9) ?
    C11A C6A O3A C5A . . . . 35.1(12) ?
    C4A C5A O3A C6A . . . . -51.1(10) ?
    C7B C6B O3B C5B . . . . -148.4(9) ?
    C11B C6B O3B C5B . . . . 34.1(12) ?
    C4B C5B O3B C6B . . . . -49.9(11) ?
    C11C C6C O3C C5C . . . . -34.5(12) ?
    C7C C6C O3C C5C . . . . 148.6(9) ?
    C4C C5C O3C C6C . . . . 51.0(11) ?
    C7D C6D O3D C5D . . . . 147.7(9) ?
    C11D C6D O3D C5D . . . . -35.5(12) ?
    C4D C5D O3D C6D . . . . 51.7(11) ?
    C7E C6E O3E C5E . . . . 149.5(9) ?
    C11E C6E O3E C5E . . . . -33.3(12) ?
    C4E C5E O3E C6E . . . . 48.9(11) ?
    C7F C6F O3F C5F . . . . 148.7(9) ?
    C11F C6F O3F C5F . . . . -37.5(11) ?
    C4F C5F O3F C6F . . . . 51.5(10) ?
    C11G C6G O3G C5G . . . . 33.6(12) ?
    C7G C6G O3G C5G . . . . -149.5(10) ?
    C4G C5G O3G C6G . . . . -50.3(11) ?
    C7H C6H O3H C5H . . . . -148.5(9) ?
    C11H C6H O3H C5H . . . . 36.1(12) ?
    C4H C5H O3H C6H . . . . -51.2(11) ?
loop_
    _geom_hbond_atom_site_label_D
    _geom_hbond_atom_site_label_H
    _geom_hbond_atom_site_label_A
    _geom_hbond_site_symmetry_A
    _geom_hbond_distance_DH
    _geom_hbond_distance_HA
    _geom_hbond_distance_DA
    _geom_hbond_angle_DHA
    _geom_hbond_publ_flag
    C7A H7A O3F 2_565 0.93 2.64 3.520(13) 157 yes
    C7F H7F O3A 2_564 0.93 2.64 3.526(12) 159 yes
    C21B H21E Cg24 1_555 0.96 2.68 3.575(13) 155 yes
    C21C H21H Cg9 2_564 0.96 2.80 3.554(12) 136 yes
    C21D H21K Cg39 4_555 0.96 2.66 3.553(12) 154 yes
    C21E H21M Cg34 1_555 0.96 2.92 3.622(13) 131 yes
    C21F H21Q Cg4 2_565 0.96 2.68 3.575(13) 156 yes
    C21G H21S Cg14 4_555 0.96 2.66 3.556(12) 155 yes
_shelx_hkl_file
;
   2   0   0   -0.70    0.11
   2   0   0   -0.51    0.14
  -2   0   0   -0.83    0.18
  -2   0   0   -0.47    0.21
  -2   0   0   -0.84    0.18
  -4   0   0  486.67   27.29
   4   0   0  484.93   27.14
  -4   0   0  483.32   27.17
   6   0   0    0.01    0.46
  -6   0   0    1.47    0.70
  -6   0   0    0.11    0.61
   6   0   0    0.30    0.55
  -8   0   0  207.68   11.92
   8   0   0  182.86   11.64
  -8   0   0  213.38   11.93
   8   0   0  204.99   11.78
 -10   0   0   -0.05    0.99
  10   0   0    2.11    0.94
 -10   0   0    0.09    0.95
  10   0   0    1.37    0.75
  12   0   0    2.19    0.90
  12   0   0    4.75    1.24
 -12   0   0    3.34    1.32
 -12   0   0    6.22    1.58
  14   0   0   -0.12    1.05
 -14   0   0    0.53    1.45
 -14   0   0   -1.75    1.19
 -16   0   0    2.79    1.74
 -16   0   0    3.62    1.91
 -18   0   0   -1.11    1.54
 -18   0   0   -0.24    1.66
 -20   0   0    9.58    2.60
 -20   0   0    9.16    2.66
 -22   0   0    0.89    2.46
 -22   0   0   -0.44    1.91
 -24   0   0    7.76    3.25
 -24   0   0    8.53    2.90
 -26   0   0    1.66    2.87
 -26   0   0    1.65    2.64
  -1  -1   0   -5.44    0.10
   1   1   0   -5.24    0.12
   1   1   0   -5.26    0.11
  -1  -1   0   -5.22    0.09
   1   1   0   -5.21    0.09
  -1  -1   0   -5.08    0.11
  -3   1   0   85.33    5.47
   3   1   0   96.39    5.61
  -3  -1   0   98.93    5.64
  -3  -1   0   96.34    5.63
   3   1   0   99.23    5.65
  -3   1   0   87.59    5.46
  -3   1   0   84.06    5.48
  -3   1   0  104.49    5.46
   5  -1   0  131.88    7.72
  -5  -1   0  120.60    7.89
  -5  -1   0  127.84    7.92
  -5   1   0  140.79    7.83
   5   1   0  134.19    7.93
  -5   1   0  139.72    7.83
   5   1   0  124.48    7.84
  -5   1   0  146.11    7.84
  -7   1   0  172.92   10.88
  -7  -1   0  185.57   11.02
   7  -1   0  183.08   10.76
   7   1   0  189.67   11.00
  -7  -1   0  185.58   11.04
   7   1   0  206.71   10.97
  -7   1   0  173.03   10.89
  -9  -1   0   61.38    4.72
   9  -1   0   68.48    4.45
  -9  -1   0   58.37    4.66
  -9   1   0   74.93    4.72
   9   1   0   64.48    4.63
   9   1   0   67.61    4.54
  -9   1   0   76.80    4.78
 -11  -1   0   25.31    2.68
  11  -1   0   24.27    2.30
 -11   1   0   22.81    2.54
 -11   1   0   24.14    2.62
  11   1   0   26.90    2.62
 -11  -1   0   20.16    2.45
  11   1   0   23.40    2.35
  13   1   0    4.73    1.62
  13   1   0    2.91    1.40
 -13   1   0    2.17    1.77
 -13   1   0    0.87    1.66
  13  -1   0    1.67    1.31
 -13  -1   0    3.37    1.72
 -13  -1   0   -1.48    1.83
 -15  -1   0    0.12    1.75
 -15   1   0    1.14    1.58
 -15  -1   0    0.56    1.57
  15   1   0    3.05    1.56
 -15   1   0    1.49    1.63
  15  -1   0    1.37    1.26
 -17   1   0    3.10    1.96
 -17  -1   0    5.82    2.11
 -17   1   0    6.59    2.09
 -17  -1   0    4.22    1.93
 -19   1   0   -0.03    2.04
 -19  -1   0    5.80    2.43
 -19   1   0    3.59    2.07
 -19  -1   0    3.30    2.10
 -21  -1   0    2.19    2.37
 -21   1   0    6.83    2.32
 -21   1   0    6.24    2.62
 -21  -1   0    2.63    2.21
 -23  -1   0    4.34    2.60
 -23   1   0    2.28    2.68
 -23  -1   0    3.07    2.85
 -23   1   0    3.23    2.38
 -25   1   0    5.63    2.70
 -25  -1   0   -0.67    2.26
 -25   1   0    5.68    3.08
 -25  -1   0    4.87    3.28
 -27   1   0    4.31    3.27
 -27  -1   0    0.95    3.14
 -27  -1   0    0.74    2.56
 -27   1   0    0.28    2.69
   0   2   0   -0.16    0.14
   0  -2   0    0.09    0.08
   0   2   0   -0.07    0.15
   0   2   0   -0.05    0.16
   0   2   0    0.02    0.14
  -2  -2   0 3493.61  194.71
   2   2   0 3349.54  194.69
  -2  -2   0 3678.93  193.69
   2   2   0 3459.47  193.66
  -4   2   0   -0.51    0.31
  -4  -2   0   -0.52    0.48
  -4   2   0   -0.03    0.33
  -4  -2   0   -0.57    0.47
   4  -2   0   -0.39    0.20
  -4   2   0   -0.76    0.35
  -4   2   0    0.12    0.25
   4   2   0    0.10    0.56
   4   2   0    0.38    0.53
   6   2   0  810.41   47.00
  -6   2   0  758.96   46.72
  -6  -2   0  836.92   47.08
  -6   2   0  846.14   46.86
   6   2   0  859.53   46.88
  -6  -2   0  863.47   46.88
  -6   2   0  856.89   46.62
  -6   2   0  862.97   46.66
   8   2   0    1.33    0.80
   8  -2   0    0.25    0.42
  -8   2   0    1.14    0.81
  -8   2   0    2.25    0.87
  -8  -2   0    0.58    0.89
   8   2   0    0.52    0.81
  -8  -2   0   -0.04    0.78
 -10  -2   0  146.55    9.12
 -10   2   0  146.67    8.88
  10   2   0  148.32    9.04
 -10  -2   0  142.76    9.11
  10   2   0  137.52    8.89
 -10   2   0  147.54    8.88
  12  -2   0   -0.19    0.76
  12   2   0   -0.75    1.05
 -12   2   0   -0.76    1.18
 -12  -2   0    1.19    1.30
  12   2   0   -0.77    0.94
 -12  -2   0   -0.78    1.21
 -12   2   0   -0.70    1.26
 -14  -2   0   56.61    4.63
 -14  -2   0   56.41    4.72
 -14   2   0   53.47    4.42
  14   2   0   49.38    4.14
  14   2   0   56.99    4.44
 -14   2   0   56.87    4.45
  14  -2   0   51.48    3.91
  16   2   0    1.64    1.48
 -16  -2   0    0.20    1.53
 -16   2   0    0.50    1.56
 -16  -2   0    0.88    1.62
 -16   2   0    1.19    1.39
 -18   2   0   14.01    2.58
 -18   2   0   11.83    2.48
 -18  -2   0   11.06    2.61
 -18  -2   0    9.64    2.75
 -20   2   0    0.59    2.09
 -20  -2   0    3.34    2.46
 -20  -2   0    0.06    2.02
 -20   2   0    3.59    2.07
 -22  -2   0    9.04    2.82
 -22   2   0    5.29    2.35
 -22  -2   0    4.47    2.79
 -22   2   0    1.89    2.52
 -24  -2   0   -0.54    2.20
 -24   2   0    3.64    2.44
 -24   2   0    1.39    2.61
 -24  -2   0    3.83    3.01
 -26  -2   0    2.91    2.57
 -26   2   0    3.62    2.56
 -26  -2   0    4.89    3.49
 -26   2   0    4.25    3.12
  -1   3   0    3.15    0.88
  -1  -3   0   -0.03    1.03
   1   3   0    3.12    1.18
  -1  -3   0    3.91    1.11
  -1   3   0    1.32    0.90
   1   3   0    1.26    1.15
   1   3   0    5.25    1.18
  -3  -3   0   -0.58    0.47
  -3  -3   0   -0.39    0.49
   3   3   0   -0.40    0.52
   3   3   0    0.09    0.51
  -5   3   0 2522.55  152.93
  -5   3   0 2872.62  152.90
  -5  -3   0 2859.75  153.06
   5   3   0 2941.22  153.12
   5   3   0 2709.66  153.84
  -5  -3   0 2764.09  153.84
  -5   3   0 2661.26  154.12
  -7   3   0   69.68    3.91
   7   3   0   58.43    4.43
  -7   3   0   59.49    3.99
   7  -3   0   68.78    3.79
  -7   3   0   61.23    4.05
  -7  -3   0   55.77    4.35
  -7  -3   0   59.21    4.43
   7   3   0   57.17    4.32
  -7   3   0   67.61    4.07
   9   3   0   40.43    3.24
  -9   3   0   37.62    3.05
  -9   3   0   37.33    3.10
  -9   3   0   38.08    3.04
  -9  -3   0   39.55    3.42
  -9   3   0   39.39    2.99
  -9  -3   0   37.62    3.34
   9   3   0   46.97    3.49
  11   3   0   17.49    2.61
 -11   3   0   20.05    2.33
 -11  -3   0   16.59    2.63
  11   3   0   20.69    2.47
 -11  -3   0   19.77    2.69
 -11   3   0   17.27    2.35
  13   3   0   15.90    2.38
  13   3   0   12.42    2.09
 -13  -3   0   13.98    2.34
 -13   3   0   13.35    2.09
 -13   3   0   13.12    2.14
 -13  -3   0   11.48    2.38
 -15  -3   0   24.40    3.20
 -15   3   0   28.88    3.06
 -15   3   0   27.39    3.05
 -15  -3   0   20.17    3.00
  15   3   0   23.98    2.98
  17   3   0   19.03    2.68
 -17  -3   0   13.05    2.72
 -17   3   0   12.52    2.47
 -17  -3   0   12.18    2.57
 -17   3   0   14.21    2.42
 -19  -3   0   -0.45    2.04
 -19  -3   0    0.07    2.31
 -19   3   0    1.70    2.09
 -19   3   0    1.28    1.86
 -21  -3   0    0.64    2.31
 -21   3   0   -1.20    1.63
 -21   3   0   -0.87    2.21
 -21  -3   0    0.44    2.07
 -23   3   0    2.19    2.48
 -23  -3   0    2.59    2.37
 -23   3   0    1.82    2.16
 -23  -3   0    0.15    2.59
 -25  -3   0    2.75    2.63
 -25  -3   0    1.93    3.06
 -25   3   0    4.66    2.93
 -25   3   0    5.31    2.69
 -27   3   0    7.37    3.43
 -27  -3   0    1.56    2.69
 -27   3   0    4.51    2.79
 -27  -3   0    7.17    3.60
   0  -4   0    0.02    0.12
   0   4   0   -0.12    0.36
   0   4   0   -0.23    0.35
   0   4   0    0.17    0.37
   0   4   0   -0.32    0.33
  -2  -4   0    0.23    0.48
   2   4   0    0.05    0.53
   2   4   0   -0.72    0.55
  -2  -4   0    0.72    0.51
   4   4   0 2262.40  124.10
  -4  -4   0 2282.48  124.05
  -4  -4   0 2164.44  124.66
   4   4   0 2235.77  124.73
  -6   4   0    0.44    0.46
  -6   4   0    0.33    0.30
  -6  -4   0   -0.46    0.83
  -6   4   0   -1.10    0.53
   6   4   0   -1.30    0.87
  -6  -4   0    1.50    0.92
  -6   4   0   -0.31    0.45
   6   4   0   -0.20    0.82
  -8   4   0  189.35   10.87
  -8   4   0  187.23   10.85
   8   4   0  196.08   11.41
  -8   4   0  198.27   10.92
  -8   4   0  172.19   10.72
   8   4   0  182.08   11.29
  -8  -4   0  186.28   11.34
  -8  -4   0  190.07   11.36
  10   4   0   -0.86    1.07
 -10   4   0   -0.43    0.89
 -10  -4   0    0.22    1.15
 -10  -4   0   -1.02    1.25
 -10   4   0   -0.95    0.96
  10   4   0    0.36    1.24
 -10   4   0   -0.51    0.90
 -10   4   0   -0.95    0.78
 -12   4   0   86.35    5.95
  12   4   0   79.69    6.12
 -12  -4   0   82.44    6.37
 -12   4   0   91.90    5.94
  12   4   0   89.95    6.43
 -12  -4   0   93.81    6.55
 -12   4   0   88.08    5.97
 -14   4   0    1.88    1.31
 -14   4   0    1.62    1.47
  14   4   0    2.78    1.46
 -14  -4   0    0.14    1.44
 -14  -4   0    0.28    1.48
  14   4   0    2.74    1.51
 -16  -4   0    1.26    1.80
  16   4   0    4.72    1.99
 -16  -4   0    1.03    1.90
 -16   4   0    0.58    1.47
 -16   4   0    2.25    1.54
 -18  -4   0    0.86    1.91
 -18   4   0   -3.12    1.46
 -18   4   0    1.44    1.58
 -18  -4   0    0.71    2.02
 -20  -4   0    2.41    2.33
 -20  -4   0   -0.02    2.37
 -20   4   0    2.05    2.29
 -20   4   0    5.36    2.09
 -22  -4   0    4.22    2.53
 -22   4   0    1.04    2.07
 -22  -4   0   -1.34    2.42
 -22   4   0   -2.20    2.04
 -24   4   0    2.72    2.54
 -24   4   0   -0.39    2.52
 -24  -4   0    6.69    2.84
 -24  -4   0    7.93    3.47
 -26   4   0   -0.01    2.68
 -26  -4   0    3.45    2.68
 -26  -4   0    4.25    3.58
 -26   4   0    1.93    2.35
   1   5   0    4.19    0.88
   1  -5   0    4.86    0.57
   1   5   0    2.57    0.94
  -1  -5   0    2.65    0.80
  -1   5   0    5.61    0.64
  -1   5   0    3.89    0.71
  -1   5   0    3.91    0.68
  -3  -5   0 6009.50  333.45
   3   5   0 6027.36  335.39
   3   5   0 6169.77  333.58
  -3  -5   0 5915.50  335.29
  -5   5   0    0.77    0.27
  -5  -5   0   -0.48    0.79
   5   5   0    0.02    0.92
  -5   5   0    0.26    0.39
   5   5   0    0.06    0.82
  -5  -5   0   -0.64    0.82
  -7   5   0   86.56    4.79
  -7   5   0   79.42    4.75
   7   5   0   84.98    5.59
  -7  -5   0   73.42    5.40
  -7   5   0   69.55    4.83
  -7  -5   0   78.83    5.49
   7   5   0   86.98    5.72
  -9   5   0   74.21    4.77
  -9   5   0   78.90    4.74
  -9   5   0   66.13    4.69
   9   5   0   74.75    5.47
  -9  -5   0   59.84    5.22
  -9   5   0   80.77    4.51
   9   5   0   72.04    5.29
  -9  -5   0   67.92    5.37
 -11   5   0   26.23    2.94
 -11  -5   0   37.70    3.80
 -11   5   0   32.42    2.89
 -11  -5   0   35.97    3.54
  11   5   0   35.17    3.70
 -11   5   0   32.00    3.18
 -11   5   0   26.28    2.97
  11   5   0   36.31    3.74
 -13  -5   0   -0.35    1.68
  13   5   0    0.91    1.58
  13   5   0    1.51    1.76
 -13   5   0    3.15    1.46
 -13  -5   0    2.14    1.86
 -13   5   0    2.98    1.44
 -13   5   0    5.94    1.46
  15   5   0    0.19    1.58
 -15   5   0    1.02    1.45
 -15  -5   0   -0.77    1.57
 -15   5   0   -0.26    1.45
  15   5   0   -1.56    1.41
 -15  -5   0    0.33    1.81
 -17  -5   0    8.84    2.49
  17   5   0    7.67    2.30
 -17   5   0   12.93    2.34
 -17   5   0    6.94    1.93
 -17  -5   0   10.19    2.62
 -19  -5   0   -0.66    2.12
 -19  -5   0    2.19    2.16
 -19   5   0   -0.24    1.48
 -19   5   0    1.82    1.91
 -21  -5   0    2.19    2.32
 -21  -5   0    0.55    2.47
 -21   5   0    0.02    1.98
 -21   5   0    1.55    1.90
 -23   5   0    5.56    2.50
 -23  -5   0    3.05    3.04
 -23  -5   0    8.88    3.00
 -23   5   0    7.47    2.80
 -25   5   0    4.02    2.43
 -25   5   0    0.43    2.48
 -25  -5   0    2.06    3.15
 -25  -5   0    6.13    2.93
 -27  -5   0    1.82    2.84
 -27   5   0    0.61    2.68
   0   6   0    0.04    0.52
   0   6   0   -0.21    0.51
   0   6   0    0.79    0.59
   0  -6   0    0.19    0.18
   0   6   0   -0.05    0.52
  -2   6   0 7505.47  401.29
   2   6   0 7238.10  402.24
  -2  -6   0 6896.71  402.08
  -2   6   0 6674.80  401.35
   2   6   0 7595.92  400.09
  -2  -6   0 7498.81  399.93
  -4  -6   0    0.58    0.78
   4   6   0   -0.71    0.83
   4   6   0    0.89    0.96
  -4  -6   0    0.15    0.78
   6   6   0  386.41   22.40
  -6  -6   0  379.48   22.30
  -6   6   0  334.99   21.55
  -6  -6   0  398.76   22.31
   6   6   0  420.12   22.47
  -6   6   0  412.32   21.70
  -8   6   0    0.44    0.74
   8   6   0    1.80    1.28
   8   6   0    1.56    1.33
  -8  -6   0    3.75    1.28
  -8   6   0    1.83    0.68
  -8  -6   0    2.18    1.24
  -8   6   0    2.61    0.47
  -8   6   0    1.48    0.69
 -10   6   0   22.82    2.39
  10   6   0   25.03    3.34
 -10  -6   0   21.61    3.04
 -10  -6   0   26.49    3.34
  10   6   0   19.23    3.01
 -10   6   0   19.59    1.93
 -10   6   0   25.35    2.32
 -10   6   0   19.69    2.33
 -12   6   0   -1.51    0.99
 -12  -6   0   -0.12    1.43
 -12   6   0   -0.64    0.96
  12   6   0   -0.17    1.41
 -12   6   0    0.94    1.07
  12   6   0   -0.17    1.42
 -12   6   0   -0.54    1.15
 -12  -6   0    3.19    1.56
 -14   6   0   -0.21    1.46
 -14   6   0    3.52    1.49
  14   6   0    0.19    1.66
  14   6   0   -0.13    1.81
 -14  -6   0    0.82    1.92
 -14  -6   0    0.19    1.91
  16   6   0   -0.30    1.65
 -16  -6   0    0.53    1.79
 -16  -6   0   -0.24    1.76
 -16   6   0   -1.01    1.42
 -16   6   0   -0.37    1.28
 -18  -6   0   39.68    4.44
 -18   6   0   37.93    3.80
  18   6   0   39.90    4.35
 -18  -6   0   41.28    4.59
 -18   6   0   38.88    3.95
 -20   6   0   -2.26    1.80
 -20  -6   0    0.96    2.58
 -20   6   0    2.63    1.85
 -20  -6   0   -0.35    2.23
 -22   6   0    7.65    2.50
 -22  -6   0    9.42    3.11
 -22   6   0    6.99    2.60
 -22  -6   0    5.12    3.14
 -24  -6   0    2.82    2.62
 -24   6   0    3.83    2.32
 -24   6   0    0.83    2.43
 -24  -6   0    0.74    2.88
 -26  -6   0   -1.71    2.41
 -26   6   0    3.40    2.83
 -26   6   0    1.05    2.56
  -1   7   0  165.88    9.06
   1   7   0  145.19    9.34
   1   7   0  162.62    9.34
  -1  -7   0  173.54    9.26
  -1   7   0  158.40    9.07
  -1   7   0  148.54    9.11
  -1   7   0  145.06    9.11
  -3  -7   0   10.32    1.47
  -3  -7   0   11.63    1.45
  -3   7   0   11.26    0.97
   3   7   0   12.33    1.71
  -3   7   0    9.49    1.04
   3   7   0   10.93    1.63
   5   7   0  166.23   10.72
  -5  -7   0  171.94   10.64
  -5  -7   0  183.62   10.66
   5   7   0  179.90   10.85
   7   7   0   -0.24    1.03
  -7   7   0    0.15    0.50
  -7  -7   0    0.04    1.05
   7   7   0   -0.73    1.12
  -7  -7   0    1.82    1.11
  -7   7   0    0.18    0.40
  -9  -7   0  285.29   17.51
  -9   7   0  276.66   16.66
   9   7   0  319.20   17.77
   9   7   0  300.35   17.77
  -9  -7   0  296.38   17.60
  -9   7   0  307.56   16.65
  -9   7   0  261.62   16.64
  -9   7   0  305.66   16.51
 -11   7   0   45.67    3.22
  11   7   0   40.46    3.92
 -11   7   0   42.58    2.86
 -11   7   0   36.32    3.19
 -11  -7   0   40.74    3.95
 -11   7   0   37.59    3.05
  11   7   0   35.52    3.90
 -11  -7   0   41.77    4.01
 -13   7   0   26.16    2.92
 -13   7   0   30.61    2.84
  13   7   0   30.04    3.61
 -13  -7   0   34.38    3.72
 -13  -7   0   31.16    3.46
  13   7   0   35.40    3.66
 -15   7   0    4.28    1.50
 -15  -7   0    1.62    2.01
  15   7   0    1.95    1.96
  15   7   0    4.13    1.99
 -15   7   0    3.84    1.66
 -15  -7   0    4.16    2.23
 -17  -7   0   -3.96    2.08
 -17  -7   0   -7.03    2.04
 -17   7   0   -0.22    1.84
  17   7   0   -6.04    1.75
 -17   7   0   -1.70    1.47
 -19  -7   0    2.02    2.30
 -19  -7   0    4.37    2.59
 -19   7   0    4.46    1.95
 -19   7   0    1.41    1.82
 -21  -7   0   13.12    3.45
 -21   7   0    8.42    2.42
 -21  -7   0    4.35    2.79
 -21   7   0    5.92    2.36
 -23   7   0    1.50    2.31
 -23  -7   0    4.98    2.81
 -23  -7   0    2.96    3.18
 -23   7   0    3.00    2.25
 -25  -7   0    0.03    2.65
 -25   7   0   -0.05    2.26
 -25  -7   0    3.44    3.55
 -25   7   0    0.20    2.59
   0   8   0   15.85    1.62
   0   8   0   13.32    1.50
   0   8   0   13.09    1.47
   0   8   0   14.43    1.52
  -2   8   0   -0.60    0.56
   2   8   0   -0.23    0.78
  -2   8   0   -0.49    0.53
  -2   8   0    0.72    0.47
   2   8   0    0.07    0.85
  -2  -8   0    0.37    0.67
  -4   8   0  130.38    8.39
   4   8   0  157.11    9.30
   4   8   0  150.29    9.24
  -4  -8   0  151.66    9.08
  -4   8   0  154.45    8.47
  -4  -8   0  155.77    9.06
  -6  -8   0    1.11    1.05
  -6  -8   0    1.40    1.09
   6   8   0   -1.09    1.16
   6   8   0   -0.33    1.24
   8   8   0  261.71   15.84
  -8   8   0  270.00   14.76
  -8   8   0  240.16   14.66
  -8  -8   0  276.99   15.74
  -8  -8   0  254.88   15.67
   8   8   0  269.90   15.98
 -10   8   0   -0.15    0.53
 -10  -8   0    2.49    1.54
 -10  -8   0    2.62    1.42
  10   8   0    1.39    1.40
  10   8   0   -0.02    1.37
 -10   8   0   -0.14    0.81
 -10   8   0    0.92    0.82
 -10   8   0    0.45    0.73
 -12   8   0   39.01    3.09
  12   8   0   37.88    3.91
 -12   8   0   43.65    3.11
 -12   8   0   40.99    3.01
 -12  -8   0   33.54    3.76
 -12   8   0   35.29    2.78
 -12  -8   0   39.93    3.84
  12   8   0   38.18    3.91
 -14  -8   0    0.52    1.65
  14   8   0    1.14    1.61
 -14  -8   0   -1.16    1.58
 -14   8   0   -0.53    1.27
  14   8   0    0.54    1.67
 -14   8   0   -0.19    1.11
 -16  -8   0   29.29    3.88
 -16   8   0   29.55    3.29
  16   8   0   30.66    3.99
 -16   8   0   32.33    3.22
  16   8   0   28.69    3.83
 -16  -8   0   41.37    4.23
 -18   8   0   -1.16    1.50
 -18  -8   0   -1.16    2.13
 -18   8   0   -1.06    1.54
  18   8   0    0.92    2.09
 -18  -8   0   -2.14    1.91
 -20  -8   0    1.37    2.70
 -20  -8   0    1.54    2.50
 -20   8   0   -0.72    1.74
 -20   8   0    1.93    2.02
 -22  -8   0    1.03    2.43
 -22   8   0    0.79    2.10
 -22   8   0    2.05    2.00
 -22  -8   0   -3.36    2.44
 -24   8   0    3.41    2.50
 -24  -8   0    3.29    2.89
 -24  -8   0   -3.19    2.90
 -24   8   0    0.80    2.48
 -26  -8   0    5.38    3.30
 -26   8   0   -2.62    2.35
   1   9   0   16.03    1.84
  -1  -9   0   12.49    1.50
  -1   9   0   13.95    1.56
  -1   9   0   14.39    1.56
  -1   9   0   13.76    1.53
   1   9   0   15.12    1.76
  -1   9   0   14.94    1.65
  -3   9   0   33.95    2.38
   3   9   0   34.17    3.08
  -3   9   0   32.69    2.40
  -3  -9   0   33.26    2.76
   3   9   0   33.91    3.05
  -5   9   0  126.62    7.43
   5   9   0  133.90    8.58
   5   9   0  125.76    8.39
  -5  -9   0  126.93    8.29
  -5  -9   0  138.40    8.29
   7   9   0  176.47   10.82
   7   9   0  167.54   10.83
  -7  -9   0  149.31   10.47
  -7  -9   0  171.18   10.56
  -9  -9   0    0.40    1.38
  -9   9   0    0.78    0.58
  -9  -9   0    1.20    1.28
   9   9   0    2.06    1.53
  -9   9   0    0.38    0.67
   9   9   0    0.40    1.43
 -11  -9   0   43.25    4.13
 -11   9   0   51.33    2.94
 -11   9   0   41.46    3.19
  11   9   0   40.06    4.21
 -11  -9   0   42.39    4.21
 -11   9   0   45.11    3.19
 -11   9   0   46.14    3.21
  11   9   0   46.61    4.44
 -13   9   0    5.66    1.28
 -13   9   0    3.10    1.31
  13   9   0    3.66    1.90
 -13  -9   0    3.38    1.96
 -13  -9   0    3.14    1.78
  13   9   0    3.52    1.98
 -15   9   0   -4.68    1.40
 -15   9   0   -2.97    1.33
  15   9   0   -4.64    2.04
  15   9   0   -3.72    2.27
 -17   9   0    8.65    1.97
 -17   9   0    8.46    2.05
  17   9   0    7.48    2.71
 -17  -9   0   12.61    2.88
 -17  -9   0    5.86    2.55
 -19  -9   0    2.16    2.50
 -19  -9   0   -3.46    1.97
  19   9   0   -0.65    2.14
 -19   9   0   -1.99    1.67
 -19   9   0    2.15    1.73
 -21  -9   0    2.96    2.58
 -21   9   0    3.28    2.02
 -21  -9   0    1.74    2.75
 -21   9   0    0.87    2.01
 -23   9   0    1.49    2.14
 -23  -9   0    4.39    2.96
 -23  -9   0   -1.13    3.02
 -23   9   0   -0.33    2.19
 -25  -9   0    2.86    3.23
 -25   9   0   -2.48    2.39
   0  10   0   -0.30    0.90
   0  10   0   -0.54    0.91
   0  10   0    0.23    0.86
   0  10   0   -0.83    0.83
   0 -10   0    0.62    0.45
   2  10   0  356.92   21.63
  -2 -10   0  375.65   21.41
  -2  10   0  340.78   21.17
   2  10   0  384.78   21.72
  -2  10   0  375.10   21.21
  -2  10   0  383.28   21.27
  -2  10   0  408.67   21.27
   4  10   0    3.24    1.51
  -4  10   0    1.78    0.78
  -4  10   0    3.78    0.80
  -4 -10   0    1.99    1.15
   4  10   0    1.52    1.43
  -6 -10   0 1364.55   77.06
   6  10   0 1376.26   77.03
  -6 -10   0 1374.16   76.77
   6  10   0 1369.00   77.33
   8  10   0    1.63    1.67
  -8 -10   0    0.92    1.31
  -8 -10   0    1.56    1.43
   8  10   0    1.52    1.53
  10  10   0   10.02    2.26
 -10  10   0    9.02    1.08
  10  10   0    8.81    2.30
 -10  10   0    7.66    0.99
 -10 -10   0    4.81    1.80
 -10 -10   0    7.96    2.02
  12  10   0   -2.08    1.43
 -12  10   0    1.90    0.71
 -12  10   0   -1.03    0.87
 -12  10   0   -0.68    0.92
 -12 -10   0    1.16    1.65
 -12 -10   0   -1.20    1.42
  12  10   0    0.11    1.42
  14  10   0   23.42    3.47
 -14  10   0   25.72    2.54
 -14 -10   0   24.46    3.33
 -14  10   0   26.54    2.60
 -14 -10   0   26.69    3.46
  14  10   0   24.38    3.66
 -16 -10   0    0.72    1.79
 -16  10   0   -0.25    1.33
  16  10   0   -1.36    1.98
  16  10   0   -2.49    1.78
 -16 -10   0   -1.96    1.84
 -16  10   0   -0.83    1.49
  18  10   0    8.14    2.87
 -18  10   0   10.62    2.16
 -18  10   0   13.19    2.16
 -18 -10   0    3.23    2.57
 -18 -10   0    6.72    2.74
 -20 -10   0    1.02    2.44
 -20  10   0    2.48    1.87
 -20  10   0   -1.10    1.75
 -20 -10   0   -1.45    2.12
 -22  10   0    0.18    2.10
 -22 -10   0    0.37    2.97
 -22  10   0   -3.07    2.10
 -22 -10   0    4.23    3.02
 -24  10   0   -2.75    2.00
 -24 -10   0    1.81    2.94
  -1  11   0    5.25    1.39
  -1  11   0    2.06    1.10
   1  11   0   -0.02    1.27
   1  11   0    1.39    1.23
  -1 -11   0    0.67    0.75
  -1  11   0   -1.05    1.10
  -1  11   0    0.72    1.17
  -3  11   0  379.18   21.75
   3  11   0  374.37   22.44
  -3  11   0  405.62   21.77
  -3  11   0  387.17   21.68
   3  11   0  371.55   22.38
  -3  11   0  386.70   21.72
  -3 -11   0  378.57   22.07
   5  11   0  350.74   20.56
   5  11   0  355.33   20.55
  -5  11   0  320.03   19.44
  -5  11   0  342.62   19.46
  -5 -11   0  367.69   20.29
  -7 -11   0   44.24    4.01
   7  11   0   44.11    4.27
  -7 -11   0   38.80    3.80
   7  11   0   44.17    4.22
   9  11   0   16.41    2.83
  -9 -11   0   18.97    2.60
   9  11   0   13.30    2.66
  -9 -11   0   18.50    2.45
 -11  11   0    0.11    0.68
 -11  11   0    1.30    0.73
  11  11   0   -0.23    1.52
  11  11   0    0.88    1.77
 -11 -11   0   -1.44    1.35
 -11 -11   0    1.17    1.51
 -13  11   0   -0.27    1.00
 -13 -11   0   -3.67    1.56
  13  11   0   -0.69    2.09
  13  11   0   -2.58    1.79
 -13  11   0   -0.08    1.12
 -13 -11   0   -3.38    1.45
 -15  11   0    2.88    1.34
 -15 -11   0    4.74    2.33
 -15 -11   0    2.38    2.13
 -15  11   0    4.61    1.53
  15  11   0   -1.74    1.98
  15  11   0    3.59    2.40
 -17  11   0    4.68    1.66
 -17 -11   0    5.62    2.57
  17  11   0    6.76    2.78
 -17  11   0    2.06    1.76
 -17 -11   0    6.73    2.65
  17  11   0    1.52    2.18
 -19 -11   0    3.04    2.61
 -19  11   0    2.90    1.77
 -19  11   0    2.24    1.82
  19  11   0    0.50    2.42
 -19 -11   0    2.27    2.46
 -21  11   0   -3.13    1.84
 -21 -11   0    2.69    2.78
 -21 -11   0    0.95    3.09
 -21  11   0    2.22    1.97
 -23 -11   0    1.67    2.78
 -23  11   0    3.09    2.24
 -25 -11   0    0.01    2.89
 -25  11   0   -1.90    2.35
   0  12   0   -1.55    1.13
   0 -12   0   -0.49    0.68
   0  12   0    0.00    1.10
   0  12   0   -0.95    1.14
  -2  12   0    3.21    1.15
   2  12   0    4.62    1.62
  -2  12   0    4.80    1.19
  -2  12   0    4.96    1.16
   2  12   0    2.71    1.45
  -2 -12   0    5.19    1.22
  -2  12   0    4.42    1.28
   4  12   0  694.77   38.98
  -4 -12   0  705.39   38.61
   4  12   0  707.52   39.07
  -4  12   0  580.12   38.06
  -4  12   0  689.20   38.11
  -4  12   0  680.06   38.15
  -4  12   0  715.87   38.09
  -6  12   0    0.73    0.74
   6  12   0    0.20    1.51
   6  12   0    2.33    1.80
  -6 -12   0    1.95    1.40
  -6  12   0    1.97    0.76
  -8 -12   0   33.31    3.29
   8  12   0   34.07    3.74
   8  12   0   30.23    3.55
  -8 -12   0   30.08    3.20
 -10  12   0   -0.32    0.52
 -10 -12   0   -0.86    1.31
 -10 -12   0    0.01    1.38
  10  12   0   -2.83    1.24
  10  12   0   -1.16    1.52
  12  12   0    1.67    2.35
 -12  12   0    7.82    1.13
 -12 -12   0    5.01    2.25
  12  12   0    7.47    2.74
 -12 -12   0    2.72    2.19
  14  12   0    0.13    2.09
 -14 -12   0   -0.33    1.85
 -14 -12   0   -2.23    1.68
 -14  12   0   -0.29    1.02
 -14  12   0   -1.08    1.14
  14  12   0    0.52    2.23
 -16 -12   0    3.16    2.47
 -16  12   0    3.79    1.58
  16  12   0    9.77    2.83
  16  12   0    3.06    2.62
 -16  12   0    5.53    1.53
 -16 -12   0    6.23    2.43
  18  12   0   -1.13    2.13
 -18  12   0    0.83    1.48
 -18 -12   0    1.88    2.29
 -18 -12   0    2.54    2.54
 -18  12   0   -1.26    1.55
  20  12   0    5.48    3.01
 -20  12   0   -2.43    1.72
 -20  12   0   -1.13    1.92
 -20 -12   0    4.73    2.84
 -22  12   0   -0.87    1.79
 -22 -12   0    2.39    2.81
 -24  12   0    8.35    2.66
 -24 -12   0    4.96    3.33
   1  13   0    1.43    1.89
  -1  13   0    0.35    1.62
  -1  13   0    4.67    1.72
  -1  13   0    4.23    1.71
  -1  13   0    3.83    1.66
   1  13   0    3.53    1.79
  -3 -13   0   61.78    4.23
  -3  13   0   50.58    3.69
   3  13   0   51.01    4.54
   3  13   0   54.59    4.70
  -3  13   0   47.87    3.74
  -3  13   0   51.04    3.90
  -3  13   0   51.54    3.90
   5  13   0   63.01    5.83
   5  13   0   76.69    5.97
  -5  13   0   70.64    4.55
  -5  13   0   82.31    4.65
  -5  13   0   77.05    4.74
  -5 -13   0   67.80    5.36
  -5  13   0   78.26    4.83
  -7  13   0   27.70    2.08
   7  13   0   29.22    3.42
   7  13   0   23.69    3.41
  -7 -13   0   26.19    3.01
  -7  13   0   27.00    2.04
  -9 -13   0    2.80    1.57
   9  13   0    2.34    1.89
   9  13   0   -1.01    1.75
 -11 -13   0    2.07    1.92
 -11 -13   0    2.34    1.91
  11  13   0    2.22    2.35
  11  13   0    2.14    2.20
 -13 -13   0   -1.30    1.73
 -13 -13   0   -1.35    1.74
 -13  13   0    1.07    0.89
  13  13   0   -1.14    2.01
  13  13   0   -2.00    2.05
 -15  13   0    8.84    1.40
  15  13   0    5.63    2.74
 -15 -13   0    2.57    2.34
  15  13   0    6.96    2.88
 -15  13   0    4.97    1.55
 -15 -13   0    6.85    2.71
 -17 -13   0    8.24    2.93
  17  13   0    1.63    2.52
  17  13   0    5.73    2.81
 -17  13   0    6.97    1.57
 -17  13   0    4.98    1.74
 -19  13   0    5.63    1.98
 -19  13   0    0.92    1.59
 -19 -13   0    6.96    2.94
  19  13   0    1.51    2.59
 -21  13   0   -0.02    1.69
 -21 -13   0   -1.27    2.51
 -23  13   0    2.95    2.22
 -23 -13   0    5.09    3.31
   0  14   0    0.11    1.33
   0  14   0   -1.45    1.29
   0  14   0   -0.99    1.21
  -2  14   0   48.07    3.82
  -2  14   0   48.48    3.89
  -2  14   0   54.25    3.99
  -2 -14   0   51.41    3.78
   2  14   0   51.25    4.41
   2  14   0   51.99    4.44
  -2  14   0   49.75    3.87
  -4  14   0    0.76    1.02
  -4  14   0    0.74    0.96
   4  14   0    3.12    1.75
  -4  14   0    0.25    1.02
  -4  14   0   -0.09    1.07
   4  14   0    0.69    1.70
  -4 -14   0    0.07    1.14
  -6  14   0  141.36    8.43
  -6 -14   0  133.21    9.19
   6  14   0  137.82    9.75
  -6  14   0  146.04    8.38
  -6  14   0  145.07    8.32
   6  14   0  145.29    9.73
  -8  14   0    0.40    0.60
  -8  14   0    0.71    0.74
   8  14   0   -0.90    1.60
   8  14   0    0.96    1.90
  -8 -14   0    1.16    1.47
 -10 -14   0   44.76    4.35
  10  14   0   43.60    4.70
  10  14   0   46.85    4.94
  12  14   0   -2.59    1.99
  12  14   0   -0.63    1.99
 -12 -14   0    0.84    1.78
  14  14   0   47.60    5.08
 -14  14   0   40.44    2.96
 -14 -14   0   44.75    4.83
  14  14   0   44.58    5.08
 -14  14   0   42.04    3.20
 -16  14   0   -1.75    1.29
  16  14   0   -0.77    2.00
 -16  14   0   -1.00    1.05
 -16 -14   0    2.84    2.33
  16  14   0   -4.21    1.99
 -18  14   0    1.37    1.35
 -18 -14   0    7.60    2.89
  18  14   0    3.92    2.71
  20  14   0    1.59    2.60
 -20 -14   0    7.54    3.04
 -20  14   0   -0.11    1.60
 -22 -14   0    2.36    3.01
 -22  14   0    1.46    1.92
 -24 -14   0   -1.05    3.30
  -1  15   0    3.57    1.67
   1  15   0    2.08    1.82
  -1  15   0    5.02    1.75
   1  15   0    1.10    1.75
  -3  15   0   21.51    2.38
  -3  15   0   20.87    2.23
   3  15   0   19.12    2.91
   3  15   0   17.87    2.88
  -5 -15   0   38.30    3.46
   5  15   0   39.09    4.16
  -5  15   0   32.02    2.96
  -5  15   0   35.33    2.79
  -5  15   0   34.41    2.94
   5  15   0   37.55    3.89
   7  15   0    0.32    1.96
   7  15   0    0.83    2.07
  -7  15   0   -0.14    1.01
  -7  15   0    1.23    0.90
  -7 -15   0    0.30    1.66
   9  15   0   53.02    5.48
   9  15   0   48.08    5.35
  -9 -15   0   51.18    4.87
  11  15   0    1.80    2.25
 -11 -15   0    1.96    1.85
  11  15   0    2.55    2.44
  13  15   0   11.97    3.12
  13  15   0   13.61    3.16
 -13 -15   0   15.37    3.05
 -15  15   0   -0.53    0.89
 -15 -15   0    5.93    2.47
  15  15   0   -0.84    2.17
  15  15   0    0.38    2.49
  17  15   0    2.97    2.69
 -17 -15   0    6.63    2.69
  17  15   0   -5.12    2.14
 -17  15   0   -0.41    1.06
 -19 -15   0    3.99    2.77
  19  15   0   -0.92    2.59
 -19  15   0    3.60    1.48
 -21 -15   0    5.19    3.05
  21  15   0   -3.09    2.49
 -23 -15   0    2.29    3.26
   0  16   0  102.98    7.26
   0  16   0  110.04    7.34
  -2  16   0   -0.17    1.38
  -2  16   0    1.32    1.55
   2  16   0   -0.63    1.56
   2  16   0    0.13    1.62
  -4  16   0   16.44    2.01
   4  16   0   13.92    2.71
   4  16   0   12.09    2.64
  -4  16   0   18.77    2.17
   6  16   0    0.89    1.87
  -6  16   0    1.27    1.18
   6  16   0    1.58    2.00
  -6  16   0    0.46    1.07
   8  16   0   30.72    4.10
  -8  16   0   35.22    2.78
   8  16   0   39.73    4.53
  10  16   0    0.64    2.24
  10  16   0   -1.71    2.09
 -12 -16   0    2.82    2.15
  12  16   0    1.27    2.55
  12  16   0    4.77    2.73
  14  16   0    1.24    2.31
 -14 -16   0    5.14    2.37
  14  16   0   -2.38    2.28
  16  16   0    1.42    2.46
  16  16   0    1.68    2.72
 -16 -16   0    3.41    2.50
  18  16   0    0.91    2.53
  20  16   0   -1.56    2.63
  -1  17   0   39.18    3.89
  -1  17   0   45.05    4.05
   1  17   0   40.05    4.09
   1  17   0   40.22    4.18
   3  17   0    4.00    2.06
   3  17   0    1.81    1.88
  -3  17   0    2.67    1.54
  -3  17   0    2.52    1.58
   5  17   0    3.39    2.14
  -5  17   0    3.58    1.49
  -5  17   0    5.09    1.58
   5  17   0    3.66    2.25
  -7  17   0   77.69    5.22
   7  17   0   86.28    7.33
   7  17   0   82.52    7.22
  -7  17   0   83.15    5.46
   9  17   0    6.33    2.73
   9  17   0    6.36    2.76
  11  17   0    6.79    2.84
  11  17   0    4.03    2.74
  13  17   0    8.76    3.10
  13  17   0    7.31    2.95
  15  17   0    6.28    2.92
  15  17   0    4.83    3.14
  17  17   0   -2.07    2.38
  17  17   0   -0.85    2.55
  19  17   0   -1.49    2.58
  21  17   0   -0.18    2.74
   0  18   0   -1.60    1.70
   0  18   0    1.74    1.82
  -2  18   0   88.62    6.55
   2  18   0  106.60    7.25
   2  18   0   89.49    6.96
  -2  18   0   88.81    6.53
   4  18   0   -0.22    1.73
  -4  18   0   -0.28    1.37
   4  18   0   -0.77    2.07
  -4  18   0   -0.80    1.46
  -6  18   0   10.02    1.73
   6  18   0    9.46    2.82
  -6  18   0    9.98    1.76
   6  18   0    8.11    2.94
  -8  18   0   -2.26    1.13
   8  18   0   -3.16    1.85
   8  18   0   -1.15    2.27
  -8  18   0   -1.11    1.17
  10  18   0   32.29    4.33
  10  18   0   33.39    4.48
  12  18   0   -3.18    2.38
  12  18   0    2.02    2.44
  14  18   0    0.26    2.52
  14  18   0   -0.26    2.42
  16  18   0   -2.86    2.58
  16  18   0   -1.95    2.38
  18  18   0   -2.11    2.52
  18  18   0   -1.93    2.94
  20  18   0   -0.92    2.54
   1  19   0   -0.70    1.88
   1  19   0   -3.19    1.91
  -1  19   0   -2.46    1.69
  -1  19   0   -1.92    1.55
   3  19   0   35.66    4.24
   3  19   0   34.92    4.14
  -3  19   0   37.09    3.83
  -3  19   0   36.26    3.76
   5  19   0    3.75    2.39
   5  19   0    0.43    2.38
  -5  19   0    1.83    1.59
  -5  19   0    0.74    1.55
   7  19   0   14.28    3.30
   7  19   0   19.30    3.54
  -7  19   0   14.51    2.15
  -7  19   0   21.14    2.23
   9  19   0    7.60    2.87
  -9  19   0    6.91    1.46
  -9  19   0    6.71    1.44
   9  19   0    8.24    3.03
  11  19   0    4.09    2.86
  11  19   0    1.72    2.53
  13  19   0    2.28    2.77
  13  19   0    0.18    2.92
  15  19   0    3.83    3.15
  15  19   0    2.50    2.85
  17  19   0   -3.69    2.70
  17  19   0   -0.55    2.65
  19  19   0   -1.17    2.95
   0  20   0   -1.39    1.81
   0  20   0   -1.71    1.99
   2  20   0   -2.47    1.87
   2  20   0   -1.86    1.85
  -2  20   0   -0.34    1.81
  -2  20   0   -1.02    1.65
   4  20   0    2.22    2.46
   4  20   0    5.32    2.59
  -4  20   0    4.78    1.92
  -4  20   0    4.85    2.05
   6  20   0   -0.19    2.60
  -6  20   0    0.78    1.65
  -6  20   0    0.47    1.42
   6  20   0   -1.87    1.93
   8  20   0    4.74    2.81
  -8  20   0    7.34    1.70
  -8  20   0    3.57    1.51
   8  20   0    3.88    2.80
 -10  20   0   -0.05    1.20
  10  20   0   -0.40    2.68
  10  20   0   -1.01    2.28
  12  20   0    6.07    3.01
  12  20   0    2.71    3.06
  14  20   0   -4.75    2.67
  14  20   0    2.97    2.73
  16  20   0    1.11    3.21
  16  20   0   -5.00    2.41
  18  20   0    0.11    2.81
  18  20   0   -4.53    3.02
   1  21   0   -5.13    1.99
  -1  21   0   -1.84    1.79
  -1  21   0    0.80    2.16
   1  21   0   -4.60    1.69
   3  21   0    0.52    2.31
   3  21   0   -1.03    2.05
  -3  21   0   -1.01    1.85
  -3  21   0    1.08    1.89
   5  21   0   -0.43    2.51
  -5  21   0    1.74    1.66
  -5  21   0   -1.20    1.81
   5  21   0    1.26    2.25
  -7  21   0    5.90    1.93
   7  21   0    3.84    2.98
   7  21   0    4.35    2.77
  -7  21   0    2.61    1.65
  -9  21   0    0.71    1.48
   9  21   0    0.35    2.40
  -9  21   0   -0.95    1.25
   9  21   0    1.99    2.60
  11  21   0   -0.70    2.94
 -11  21   0    7.17    1.59
  11  21   0    4.24    2.97
  13  21   0    0.66    2.53
  13  21   0   -3.76    2.61
  15  21   0   -3.39    2.98
  15  21   0   -2.69    2.53
  17  21   0   -2.62    2.70
  17  21   0    2.80    3.53
   0  22   0   -2.66    2.15
   0  22   0    0.36    2.03
  -2  22   0   14.22    2.70
   2  22   0   11.27    2.95
  -2  22   0   14.01    2.91
   2  22   0   12.08    2.98
  -4  22   0   -3.44    1.85
  -4  22   0    0.58    1.74
   4  22   0   -0.43    2.47
   4  22   0   -1.42    2.08
  -6  22   0    0.99    1.99
  -6  22   0    1.76    1.74
   6  22   0   -0.83    2.49
   6  22   0    3.15    2.53
  -8  22   0   -1.44    1.44
  -8  22   0    0.28    1.63
   8  22   0   -3.55    2.03
   8  22   0   -1.15    2.51
  10  22   0    2.69    2.85
 -10  22   0    6.51    1.76
  10  22   0    9.62    3.55
  12  22   0   -3.52    2.81
  12  22   0    0.21    2.34
  14  22   0   -2.46    2.95
  14  22   0   -0.98    2.67
  16  22   0   -3.43    2.70
  16  22   0   -1.66    3.28
  -1  23   0    0.54    2.10
  -1  23   0    3.22    2.56
   1  23   0    4.70    2.69
   1  23   0    6.97    2.63
   3  23   0   -3.28    2.60
  -3  23   0   -2.09    2.01
   3  23   0    3.01    2.37
  -3  23   0    0.03    1.91
  -5  23   0   -1.13    1.70
   5  23   0    0.07    2.23
   5  23   0   -0.45    2.66
  -5  23   0    0.24    2.03
  -7  23   0   -0.78    1.58
   7  23   0    0.42    2.49
   7  23   0    2.22    2.92
  -7  23   0   -0.94    1.74
  -9  23   0    2.12    1.82
   9  23   0    1.13    2.66
   9  23   0   -2.72    2.92
  11  23   0    5.64    3.11
 -11  23   0    7.49    1.87
  11  23   0    0.71    3.43
  13  23   0    0.35    3.42
  13  23   0   -4.27    2.18
  15  23   0   -4.75    3.08
  15  23   0   -4.63    2.57
   0  24   0   44.19    4.92
   0  24   0   49.52    5.17
  -2  24   0   -0.32    1.99
   2  24   0   -1.10    2.39
   2  24   0    4.51    2.45
  -2  24   0   -2.42    2.23
  -4  24   0    3.75    2.16
  -4  24   0    5.00    2.48
   4  24   0    2.33    2.91
   4  24   0    5.06    2.72
   6  24   0   -0.54    2.85
  -6  24   0   -3.01    2.02
   6  24   0    1.55    2.45
  -6  24   0    2.20    1.84
   8  24   0    2.79    2.75
  -8  24   0    1.84    2.00
   8  24   0   -1.53    2.94
  10  24   0    3.08    2.87
  10  24   0   -4.71    2.93
 -10  24   0   -2.58    1.79
  12  24   0   -3.44    3.22
  12  24   0    1.69    2.99
 -12  24   0    5.81    1.77
  14  24   0   -2.89    2.82
  14  24   0   -2.11    3.25
   1  25   0    5.02    2.90
  -1  25   0    6.42    2.71
   1  25   0    7.34    2.79
  -1  25   0    4.54    2.77
   3  25   0    5.31    2.58
  -3  25   0    3.21    2.29
   3  25   0    2.99    2.96
  -3  25   0   -2.72    2.30
   5  25   0   -0.57    2.87
  -5  25   0   -0.61    2.17
  -5  25   0    0.89    2.07
   5  25   0    0.30    2.45
   7  25   0    2.36    2.66
   7  25   0    1.05    3.17
  -7  25   0    1.34    2.16
   9  25   0    0.12    2.70
   9  25   0   -3.33    3.07
  -9  25   0    2.21    2.07
 -11  25   0    2.10    1.95
  11  25   0   -1.13    2.89
  11  25   0    2.45    3.41
   0  26   0   -0.05    2.78
   0  26   0    0.88    2.30
   2  26   0   -0.11    2.72
  -2  26   0   -1.78    2.55
   2  26   0    1.96    2.55
  -2  26   0   -1.13    2.15
  -4  26   0    1.53    2.36
   4  26   0   -1.24    2.24
   4  26   0    0.14    2.99
  -4  26   0    1.73    2.30
   6  26   0    1.63    2.69
   6  26   0    2.09    3.12
  -6  26   0    4.15    2.15
  -6  26   0    5.18    2.58
   8  26   0    2.08    3.34
  -8  26   0   -0.32    2.19
   8  26   0    3.29    2.89
  10  26   0    2.49    3.43
 -10  26   0    5.72    2.30
  10  26   0    0.31    2.84
  -1  27   0   -4.68    2.57
  -1  27   0   -0.02    2.35
   1  27   0    0.57    2.62
   1  27   0    4.86    2.57
   3  27   0    2.12    2.62
  -3  27   0   -4.18    2.33
  -3  27   0    2.32    2.31
   3  27   0   -2.48    2.72
   5  27   0    7.31    3.60
   5  27   0    4.02    2.74
  -5  27   0    1.20    2.54
  -5  27   0    1.88    2.28
   7  27   0   -3.43    2.97
   7  27   0    2.23    2.87
  -7  27   0   -0.12    2.34
   0  28   0    2.25    2.42
   0  28   0   -4.47    2.55
   2  28   0    2.03    2.47
  -2  28   0    1.93    2.33
   2  28   0    1.26    3.14
  -2  28   0   -3.05    2.66
 -26   0   1    2.14    2.97
 -26   0   1    1.81    2.56
 -24   0   1    1.76    2.37
 -24   0   1    1.70    2.84
 -22   0   1    1.30    2.50
 -22   0   1    0.83    2.00
 -20   0   1    0.91    2.16
 -20   0   1   -1.49    1.75
 -18   0   1   -2.01    1.54
 -18   0   1    0.59    1.90
 -16   0   1   -0.30    1.61
 -16   0   1   -0.91    1.54
 -14   0   1   -0.12    1.51
 -14   0   1    0.08    1.38
  14   0  -1    1.18    1.10
  12   0  -1    6.05    1.27
 -12   0   1    3.85    1.46
  12   0  -1    1.45    0.79
 -12   0   1    3.57    1.47
 -10   0   1    0.23    0.98
  10   0  -1    1.23    0.83
  10   0  -1    0.86    0.72
 -10   0   1   -0.74    0.93
  -8   0   1    0.85    0.89
  -8   0   1    0.53    0.78
   8   0  -1    1.06    0.66
   8   0  -1    0.37    0.67
  -6   0   1   -0.37    0.57
   6   0  -1    0.01    0.46
   6   0  -1   -0.26    0.58
  -6   0   1    0.16    0.64
   4   0  -1   -0.65    0.38
  -4   0   1   -0.38    0.37
   4   0  -1   -0.60    0.30
  -4   0   1   -0.87    0.36
  -2   0   1   -0.54    0.17
   2   0  -1   -0.59    0.15
   2   0  -1   -0.71    0.12
  -2   0   1   -0.78    0.19
  -2   0   1   -0.77    0.16
   0   0   1    0.00    0.02
   0   0  -1    0.01    0.02
   0   0  -1    0.00    0.03
   0   0   1   -0.01    0.02
   0   0   1   -0.01    0.03
   0   0   1   -0.01    0.02
   0   0  -1    0.01    0.02
   2   0   1   -2.38    0.16
  -2   0  -1   -1.73    0.26
  -2   0  -1   -1.43    0.28
  -4   0  -1   38.74    2.43
   4   0   1   33.60    2.27
   6   0   1    0.11    0.53
  -6   0  -1   -0.55    0.57
   6   0   1    0.12    0.45
  -6   0  -1   -0.51    0.58
  -8   0  -1    3.69    1.01
   8   0   1    3.42    0.90
   8   0   1    2.31    0.75
  -8   0  -1    3.70    1.04
  10   0   1    0.08    0.66
  10   0   1    0.33    0.80
 -10   0  -1   -1.71    0.85
 -10   0  -1   -0.15    0.95
 -12   0  -1    0.51    1.19
  12   0   1    0.83    0.84
  12   0   1   -0.16    0.95
 -12   0  -1    0.21    1.12
 -14   0  -1   -0.20    1.17
  14   0   1   -0.94    0.96
 -14   0  -1   -2.53    1.16
 -16   0  -1    2.24    1.61
 -16   0  -1   -0.27    1.60
 -18   0  -1    2.84    1.76
 -18   0  -1    2.16    1.92
 -20   0  -1    3.32    2.06
 -20   0  -1    3.37    2.24
 -22   0  -1    3.04    2.47
 -22   0  -1   -0.15    2.17
 -24   0  -1    0.01    2.43
 -24   0  -1    1.05    2.58
 -26   0  -1    0.03    2.51
 -27  -1   1    2.18    3.11
 -27  -1   1    1.50    2.64
 -27   1   1    3.30    2.88
 -27   1   1    3.19    3.04
 -25   1   1    2.62    2.87
 -25   1   1    1.21    2.49
 -25  -1   1    1.33    2.48
 -25  -1   1    1.90    3.03
 -23   1   1    4.46    2.37
 -23  -1   1    1.85    2.74
 -23   1   1    1.72    2.68
 -23  -1   1    0.95    2.23
 -21  -1   1    2.06    2.54
 -21  -1   1    7.42    2.55
 -21   1   1    3.92    2.38
 -21   1   1    4.60    2.34
 -19   1   1    8.60    2.35
 -19  -1   1    5.75    2.35
 -19  -1   1    9.35    2.52
 -19   1   1    5.87    2.42
 -17  -1   1   -1.24    1.86
 -17   1   1    1.62    1.80
 -17   1   1    2.09    1.95
 -17  -1   1   -1.17    1.68
 -15  -1   1   19.41    2.84
 -15  -1   1   24.18    2.99
 -15   1   1   21.09    2.71
  15   1  -1   18.60    2.45
  15  -1  -1   17.67    2.23
 -15   1   1   19.92    2.71
  13   1  -1   92.34    6.52
 -13   1   1  101.52    6.86
 -13  -1   1   89.36    6.81
 -13  -1   1   89.51    6.70
 -13   1   1  105.40    6.84
  13   1  -1   98.67    6.40
  11   1  -1   58.20    3.99
 -11   1   1   50.73    4.20
 -11   1   1   49.57    4.19
  11   1  -1   57.13    4.13
  11  -1  -1   53.05    3.91
 -11  -1   1   58.58    4.44
 -11  -1   1   51.91    4.21
  -9   1   1   39.35    3.12
  -9  -1   1   37.17    3.22
   9   1  -1   39.00    3.17
   9   1  -1   36.51    3.03
  -9  -1   1   40.07    3.32
   9  -1  -1   40.96    2.95
  -9   1   1   41.88    3.20
  -7   1   1  150.87    9.68
  -7  -1   1  165.34    9.85
   7   1  -1  176.95    9.80
  -7  -1   1  172.44    9.91
   7  -1  -1  151.10    9.60
   7   1  -1  176.74    9.90
  -7   1   1  158.17    9.75
  -5   1   1    1.61    0.72
   5   1  -1    2.00    0.88
   5   1  -1    2.05    0.92
  -5   1   1    1.48    0.68
  -5   1   1    2.00    0.74
  -5  -1   1    1.45    0.85
  -5   1   1    1.31    0.79
  -5  -1   1    1.87    0.80
   5  -1  -1    1.26    0.62
   3   1  -1    5.43    1.38
   3   1  -1    5.11    1.36
  -3  -1   1    8.24    1.31
  -3   1   1    5.32    1.07
  -3   1   1    3.69    1.18
  -3  -1   1    6.10    1.31
  -3   1   1    2.87    1.09
  -3   1   1    3.30    1.12
  -1  -1   1   -1.65    0.09
  -1  -1   1   -1.69    0.11
   1   1  -1   -1.59    0.11
  -1  -1   1   -1.52    0.11
   1   1  -1   -1.60    0.09
   1   1  -1   -1.65    0.10
  -1  -1  -1   -1.76    0.12
   1   1   1   -1.91    0.11
  -1   1  -1   -1.75    0.10
  -1   1  -1   -1.75    0.08
  -1   1  -1   -1.72    0.08
   1   1   1   -1.88    0.11
   1   1   1   -1.89    0.11
   3   1   1  106.97    5.69
  -3  -1  -1   83.74    5.63
  -3   1  -1  113.53    5.56
  -3   1  -1   83.66    5.55
   3   1   1   87.45    5.63
  -3   1  -1   90.42    5.58
  -3  -1  -1  101.14    5.71
   5  -1   1  117.20    6.17
   5   1   1  102.70    6.34
  -5   1  -1  114.52    6.25
  -5  -1  -1   98.29    6.36
  -5   1  -1   94.55    6.21
  -5   1  -1  105.90    6.27
   5   1   1   97.66    6.26
  -7  -1  -1  142.31    8.44
   7  -1   1  141.77    8.11
  -7  -1  -1  130.07    8.37
  -7   1  -1  121.62    8.20
   7   1   1  153.04    8.30
   7   1   1  145.52    8.37
  -7   1  -1  128.71    8.26
   9   1   1   55.50    3.93
   9   1   1   60.63    3.87
  -9  -1  -1   46.69    3.95
  -9   1  -1   50.64    3.86
  -9  -1  -1   48.65    3.99
  -9   1  -1   56.11    3.98
   9  -1   1   60.42    3.75
 -11   1  -1   16.58    2.13
  11   1   1   16.09    2.03
 -11   1  -1   17.44    2.15
  11   1   1   20.26    2.04
  11  -1   1   18.79    1.94
 -11  -1  -1   16.49    2.17
 -11  -1  -1   17.20    2.27
 -13   1  -1    9.12    1.90
 -13  -1  -1   10.23    1.97
  13   1   1   10.33    1.64
  13   1   1    9.52    1.78
  13  -1   1    9.22    1.54
 -13   1  -1   10.20    1.98
 -13  -1  -1    6.82    1.88
  15   1   1   14.12    2.15
 -15   1  -1   15.57    2.35
 -15  -1  -1   13.16    2.34
 -15  -1  -1   13.78    2.41
 -15   1  -1   13.36    2.23
 -17   1  -1    8.84    2.22
 -17  -1  -1    8.83    2.29
 -17  -1  -1   10.55    2.32
 -17   1  -1   12.17    2.32
 -19   1  -1   11.05    2.55
 -19  -1  -1   12.26    2.77
 -19  -1  -1   12.28    2.65
 -19   1  -1   10.62    2.48
 -21  -1  -1    6.64    2.50
 -21   1  -1    3.34    2.36
 -21  -1  -1    4.15    2.51
 -21   1  -1    7.04    2.47
 -23  -1  -1    8.14    2.76
 -23   1  -1    3.36    2.43
 -23  -1  -1    5.27    2.86
 -23   1  -1    3.66    2.81
 -25  -1  -1    0.34    2.76
 -25   1  -1   -0.42    2.39
 -25   1  -1    1.58    2.94
 -25  -1  -1   -1.35    2.26
 -27   1  -1    8.09    3.22
 -27  -1  -1    5.83    2.88
 -26  -2   1    3.19    2.53
 -26  -2   1    5.79    3.46
 -26   2   1    6.17    3.13
 -26   2   1    2.99    2.66
 -24   2   1   -2.09    2.08
 -24  -2   1   -0.52    2.50
 -24  -2   1    1.25    2.35
 -24   2   1    1.21    2.57
 -22   2   1    1.61    2.51
 -22  -2   1    0.07    2.64
 -22   2   1    2.63    2.16
 -22  -2   1    0.40    2.21
 -20  -2   1    0.36    2.39
 -20   2   1   -0.81    1.72
 -20   2   1   -0.13    1.99
 -20  -2   1   -0.74    2.02
 -18  -2   1    2.17    2.13
 -18   2   1    3.99    2.13
 -18   2   1    3.56    1.94
 -18  -2   1    3.04    2.20
 -16   2   1    0.94    1.51
 -16  -2   1    1.98    1.86
  16   2  -1   -1.26    1.28
 -16  -2   1    1.68    1.80
 -16   2   1    0.08    1.49
 -14   2   1   32.53    3.29
  14   2  -1   31.34    3.00
 -14   2   1   35.54    3.35
  14   2  -1   24.00    2.93
 -14  -2   1   29.20    3.22
 -14  -2   1   28.64    3.29
 -12  -2   1    1.27    1.32
 -12   2   1    1.57    1.30
  12   2  -1    2.42    1.27
  12   2  -1    2.02    1.30
 -12   2   1    2.24    1.39
 -12  -2   1    1.02    1.37
  12  -2  -1    1.04    0.91
  10   2  -1   29.41    2.88
 -10   2   1   32.78    2.77
 -10   2   1   30.90    2.77
  10   2  -1   26.53    2.76
 -10  -2   1   32.80    3.01
 -10  -2   1   33.81    3.06
  -8   2   1   -0.99    0.64
   8   2  -1    0.41    0.83
  -8   2   1    0.40    0.70
  -8   2   1    0.69    0.80
   8  -2  -1    0.19    0.32
  -8   2   1    0.65    0.79
   8   2  -1   -0.29    0.67
  -8  -2   1    2.51    0.99
  -8  -2   1   -0.34    0.78
   6   2  -1 7327.70  397.35
  -6  -2   1 7206.03  399.56
  -6   2   1 7308.79  397.22
  -6   2   1 7098.29  400.40
  -6   2   1 7255.52  397.64
   6   2  -1 7107.34  399.50
  -6   2   1 6725.36  399.58
  -6  -2   1 7468.27  397.38
   4  -2  -1    0.00    0.23
   4   2  -1   -0.39    0.52
   4   2  -1    0.09    0.53
  -4   2   1    0.04    0.24
  -4   2   1   -0.41    0.32
  -4  -2   1    0.21    0.47
  -4   2   1   -0.48    0.29
  -4   2   1   -0.05    0.23
  -4  -2   1   -0.02    0.44
  -2  -2   1 3659.14  193.50
  -2  -2   1 3489.73  194.52
   2   2  -1 3524.04  193.49
   2   2  -1 3295.41  194.48
   0   2  -1   -0.41    0.17
   0   2  -1   -0.48    0.16
   0  -2  -1   -0.32    0.08
   0   2  -1   -0.21    0.17
   0   2   1   -0.38    0.19
   0  -2   1   -0.51    0.09
   0   2   1    0.01    0.21
   0   2  -1   -0.19    0.18
   0   2   1   -0.19    0.16
  -2   2  -1 1223.31   65.19
  -2   2  -1  968.73   62.90
  -2   2  -1 1136.26   63.20
  -2  -2  -1 1177.68   62.81
  -2  -2  -1 1153.47   63.13
   2   2   1 1142.48   62.82
   2   2   1 1111.91   63.13
   4   2   1    0.08    0.50
  -4   2  -1    0.25    0.33
  -4   2  -1   -0.21    0.36
   4  -2   1    0.24    0.16
   4   2   1   -0.08    0.53
  -4   2  -1   -0.14    0.39
  -4   2  -1    0.16    0.27
  -4  -2  -1    0.34    0.52
  -4  -2  -1    0.13    0.55
  -6  -2  -1  239.13   13.46
  -6  -2  -1  229.46   13.47
  -6   2  -1  202.50   13.08
  -6   2  -1  242.38   13.22
  -6   2  -1  236.97   13.24
   6   2   1  233.74   13.43
  -6   2  -1  235.22   13.17
   6   2   1  226.69   13.39
  -8   2  -1    0.16    0.78
   8   2   1    1.00    0.82
  -8  -2  -1    0.10    0.85
   8   2   1    1.13    0.83
   8  -2   1    0.57    0.53
  -8  -2  -1    0.58    0.86
  -8   2  -1    0.34    0.74
 -10   2  -1   46.49    3.43
  10   2   1   43.74    3.51
 -10   2  -1   46.92    3.46
  10  -2   1   42.47    3.07
 -10  -2  -1   46.50    3.66
 -10  -2  -1   46.42    3.65
  10   2   1   41.97    3.41
 -12   2  -1   -0.91    0.97
 -12  -2  -1   -0.71    1.17
  12   2   1   -1.12    0.91
  12   2   1   -1.52    0.93
 -12   2  -1   -2.12    1.04
 -12  -2  -1   -1.82    1.20
  12  -2   1    1.09    0.88
  14  -2   1   22.22    2.21
 -14   2  -1   20.06    2.57
  14   2   1   17.97    2.24
 -14  -2  -1   21.40    2.74
 -14  -2  -1   16.09    2.57
  14   2   1   23.80    2.62
 -14   2  -1   19.62    2.44
 -16  -2  -1    1.25    1.55
 -16  -2  -1    0.76    1.71
 -16   2  -1    2.59    1.48
 -16   2  -1    0.38    1.48
  16   2   1    0.78    1.46
 -18   2  -1   44.83    4.33
 -18   2  -1   43.09    4.20
 -18  -2  -1   37.53    4.33
 -18  -2  -1   40.49    4.27
 -20  -2  -1    1.59    2.21
 -20   2  -1    0.57    1.84
 -20   2  -1    1.49    2.12
 -20  -2  -1    0.57    2.32
 -22  -2  -1   12.28    2.94
 -22   2  -1    7.21    2.54
 -22  -2  -1    7.82    3.08
 -22   2  -1    3.07    2.57
 -24  -2  -1    2.01    2.44
 -24   2  -1    3.73    2.57
 -24  -2  -1   -0.08    2.70
 -24   2  -1    3.42    2.72
 -26  -2  -1   11.56    3.37
 -26   2  -1    9.21    3.09
 -27  -3   1   -0.57    2.61
 -27   3   1    1.72    2.58
 -27  -3   1    0.68    3.35
 -27   3   1    1.23    2.92
 -25   3   1    2.97    2.44
 -25   3   1   -0.05    2.63
 -25  -3   1    5.24    2.77
 -25  -3   1    5.18    3.40
 -23   3   1   -2.06    2.23
 -23  -3   1    1.76    2.51
 -23  -3   1    1.41    2.80
 -23   3   1    1.00    2.08
 -21   3   1    5.75    2.45
 -21   3   1    5.00    2.21
 -21  -3   1    3.22    2.44
 -21  -3   1    4.74    2.73
 -19  -3   1    2.62    2.46
 -19   3   1    5.61    2.22
 -19   3   1    5.89    2.37
 -19  -3   1    5.66    2.56
  17   3  -1   13.15    2.44
 -17   3   1    9.28    2.33
 -17  -3   1   13.06    2.61
 -17  -3   1    9.66    2.55
 -17   3   1    9.36    2.21
  15   3  -1    0.65    1.46
  15   3  -1   -0.30    1.52
 -15  -3   1   -1.37    1.70
 -15   3   1   -0.17    1.64
 -15  -3   1   -0.41    1.71
 -15   3   1   -1.86    1.46
 -13  -3   1    6.12    2.21
 -13  -3   1   10.07    2.38
  13   3  -1    9.98    2.30
  13   3  -1   11.53    2.09
 -13   3   1   10.89    2.08
 -13   3   1   10.03    2.02
  11   3  -1   92.04    6.36
 -11  -3   1   94.78    6.49
 -11   3   1   86.45    6.11
 -11   3   1   90.66    5.98
 -11  -3   1   87.37    6.33
  11   3  -1   86.70    6.08
 -11   3   1   86.33    6.03
   9  -3  -1   44.34    3.34
  -9   3   1   50.85    3.75
  -9   3   1   61.27    3.95
  -9  -3   1   57.47    4.22
   9   3  -1   58.46    4.06
  -9  -3   1   53.71    4.13
  -9   3   1   50.96    3.72
  -9   3   1   57.75    3.74
   9   3  -1   57.53    4.21
  -7   3   1   22.18    1.70
   7   3  -1   16.88    2.10
   7   3  -1   18.84    2.09
  -7   3   1   21.26    1.72
  -7   3   1   24.38    1.89
  -7  -3   1   14.10    1.95
   7  -3  -1   22.41    1.54
  -7  -3   1   21.87    2.33
  -7   3   1   21.16    1.88
  -5   3   1 9998.90  506.62
  -5   3   1 8937.33  505.99
  -5   3   1 8709.36  500.18
  -5  -3   1 8970.77  502.36
   5   3  -1 9299.78  499.63
  -5   3   1 8011.06  500.31
  -5  -3   1 9274.22  499.59
   5   3  -1 9155.59  502.40
   3   3  -1   -0.42    0.50
  -3  -3   1   -0.07    0.50
   3   3  -1   -0.47    0.54
  -3  -3   1    0.23    0.52
  -1  -3   1   84.89    5.17
  -1   3   1   97.77    5.04
   1   3  -1   96.25    5.24
  -1  -3   1   74.25    5.13
  -1   3   1   80.62    5.05
   1   3  -1   94.20    5.20
   1   3  -1   79.79    5.16
  -1  -3  -1  147.69    8.72
  -1   3  -1  147.74    8.72
   1   3   1  161.79    8.82
   1   3   1  157.23    8.76
  -1   3  -1  131.63    8.60
   1   3   1  171.96    8.85
   3   3   1    0.28    0.51
  -3  -3  -1    1.21    0.52
   3   3   1    0.29    0.52
  -3   3  -1    0.43    0.28
  -3   3  -1    0.26    0.19
  -3  -3  -1    0.89    0.51
  -5   3  -1   28.14    2.26
  -5  -3  -1   31.94    2.73
  -5   3  -1   24.91    2.19
   5   3   1   29.72    2.84
  -5  -3  -1   34.87    2.78
   5   3   1   29.74    2.94
  -7   3  -1   59.98    3.63
   7   3   1   58.00    3.97
  -7   3  -1   63.74    3.56
  -7  -3  -1   43.74    3.76
   7   3   1   50.95    3.86
  -7   3  -1   56.06    3.56
  -7  -3  -1   53.96    3.92
   7  -3   1   44.91    3.21
   9   3   1    1.99    1.27
   9   3   1    3.16    1.37
  -9   3  -1    2.46    1.10
  -9   3  -1    2.81    1.10
  -9   3  -1    4.21    1.00
  -9  -3  -1    2.45    1.34
  -9  -3  -1    2.22    1.41
 -11  -3  -1   -1.80    1.38
 -11   3  -1    2.17    1.27
  11   3   1   -1.15    1.15
 -11  -3  -1   -2.83    1.29
 -11   3  -1    2.14    1.23
  11   3   1    0.75    1.41
  11  -3   1    0.11    0.36
 -13  -3  -1   10.06    2.05
 -13   3  -1    9.40    1.91
 -13  -3  -1    9.49    2.11
  13   3   1   10.28    1.82
  13   3   1    9.07    1.93
 -13   3  -1   12.02    1.90
 -15   3  -1   33.10    3.17
 -15   3  -1   28.50    3.07
 -15  -3  -1   23.01    3.19
  15   3   1   29.94    3.25
 -15  -3  -1   23.54    3.19
 -17   3  -1    3.65    1.98
 -17  -3  -1    1.95    1.94
  17   3   1    2.37    1.72
 -17  -3  -1    4.08    2.02
 -17   3  -1    4.01    1.77
 -19  -3  -1    4.83    2.42
 -19   3  -1    4.17    2.03
 -19   3  -1    3.54    2.10
 -19  -3  -1    0.58    2.05
 -21   3  -1    1.19    2.36
 -21   3  -1    2.41    2.14
 -21  -3  -1   10.19    2.81
 -21  -3  -1    5.10    2.61
 -23  -3  -1    2.42    2.81
 -23  -3  -1    6.98    2.81
 -23   3  -1    1.40    2.50
 -23   3  -1    4.36    2.37
 -25   3  -1    7.28    3.20
 -25  -3  -1    0.70    3.08
 -25   3  -1    4.67    2.62
 -25  -3  -1    1.14    2.55
 -27  -3  -1    0.78    2.73
 -27   3  -1    0.66    2.53
 -26  -4   1    4.16    3.48
 -26  -4   1    6.20    3.02
 -26   4   1    4.37    2.58
 -26   4   1    0.58    2.92
 -24  -4   1    7.54    2.92
 -24   4   1    7.28    2.67
 -24   4   1    1.38    2.62
 -24  -4   1   11.42    3.68
 -22  -4   1    0.20    2.29
 -22   4   1   -2.44    1.97
 -22  -4   1   -1.15    2.43
 -22   4   1   -0.16    1.92
 -20  -4   1    3.78    2.47
 -20  -4   1    0.81    2.54
 -20   4   1    2.87    2.21
 -20   4   1    6.81    2.16
 -18  -4   1   -3.50    1.88
 -18  -4   1   -0.19    1.78
 -18   4   1   -1.69    1.69
 -18   4   1    0.16    1.58
 -16  -4   1   44.14    4.41
 -16   4   1   43.17    4.07
 -16   4   1   46.39    4.01
 -16  -4   1   52.47    4.62
  16   4  -1   39.77    4.12
  14   4  -1    3.41    1.63
 -14  -4   1   -1.80    1.36
  14   4  -1   -0.73    1.24
 -14   4   1   -1.31    1.26
 -14   4   1   -0.79    1.38
 -14  -4   1    0.31    1.45
 -12  -4   1  140.22    9.31
 -12   4   1  129.54    8.84
  12   4  -1  150.60    9.32
  12   4  -1  142.74    9.13
 -12   4   1  138.17    8.94
 -12   4   1  145.70    8.89
 -12  -4   1  141.71    9.41
 -10   4   1   -0.62    0.96
  10   4  -1    0.62    1.28
 -10   4   1   -1.82    0.83
  10   4  -1   -0.75    1.05
 -10   4   1   -0.63    0.95
 -10   4   1   -0.10    1.01
 -10  -4   1    0.33    1.35
 -10  -4   1    1.09    1.27
  -8  -4   1  234.91   13.42
  -8   4   1  204.54   12.76
  -8   4   1  226.42   12.87
   8   4  -1  229.62   13.46
  -8   4   1  226.08   12.90
  -8   4   1  226.93   12.88
   8   4  -1  226.99   13.37
  -8  -4   1  222.70   13.38
   6   4  -1    1.09    0.91
  -6  -4   1    1.52    0.97
  -6  -4   1    1.32    0.86
   6   4  -1    0.80    1.04
  -6   4   1    0.45    0.27
  -6   4   1    0.33    0.48
  -6   4   1   -0.39    0.51
   4   4  -1  565.58   31.06
  -4  -4   1  537.08   31.09
  -4  -4   1  552.74   30.99
   4   4  -1  531.24   31.12
  -2  -4   1    0.06    0.51
  -2  -4   1    1.30    0.54
   2   4  -1    0.96    0.59
   2   4  -1    0.01    0.57
   0   4  -1   75.94    4.82
   0   4  -1   78.63    4.85
   0   4  -1   86.03    4.88
   0   4   1   82.65    4.87
   0   4  -1   85.00    4.89
   0   4   1   83.85    4.90
   0   4   1   87.45    4.86
   2   4   1   -0.65    0.50
  -2   4  -1   -0.56    0.23
  -2   4  -1    0.82    0.23
   2   4   1   -0.52    0.50
  -2   4  -1    0.38    0.21
  -2  -4  -1   -0.37    0.45
  -4   4  -1 3958.92  225.08
   4   4   1 4189.12  224.49
   4   4   1 4035.15  225.67
  -4  -4  -1 3960.52  225.61
  -4  -4  -1 4132.59  224.42
   6   4   1    0.37    0.92
  -6   4  -1    1.22    0.37
  -6   4  -1    0.37    0.56
   6   4   1   -0.17    0.81
  -6   4  -1    0.61    0.46
  -6  -4  -1    0.72    0.93
  -6   4  -1    1.06    0.59
  -6  -4  -1    0.21    0.87
  -8   4  -1  330.80   18.26
  -8   4  -1  285.41   18.12
  -8   4  -1  337.02   18.33
  -8  -4  -1  321.30   18.70
  -8  -4  -1  322.20   18.72
  -8   4  -1  318.00   18.20
   8   4   1  326.23   18.71
   8   4   1  330.01   18.77
 -10   4  -1   -0.83    0.75
 -10   4  -1    0.25    0.93
 -10  -4  -1   -1.07    1.11
  10   4   1    0.17    1.15
 -10  -4  -1   -1.39    1.07
 -10   4  -1   -1.34    0.84
  10   4   1   -1.46    0.95
 -10   4  -1   -0.72    0.93
 -12   4  -1    0.58    1.33
 -12  -4  -1    0.73    1.67
 -12   4  -1    0.62    1.37
 -12   4  -1    2.76    1.30
  12   4   1   -1.81    1.55
 -12  -4  -1    2.73    1.78
  12   4   1    1.50    1.67
  12  -4   1    2.44    0.90
 -14  -4  -1    0.23    1.29
  14   4   1    2.20    1.50
 -14   4  -1   -1.58    1.16
  14   4   1    0.03    1.28
 -14   4  -1   -1.73    1.29
 -14  -4  -1    0.90    1.51
 -16  -4  -1    8.66    2.28
 -16   4  -1    7.52    1.99
 -16   4  -1   10.66    1.96
  16   4   1    7.15    2.06
 -16  -4  -1    4.67    2.13
 -18   4  -1    0.62    1.85
 -18  -4  -1   -0.22    1.83
 -18  -4  -1   -2.00    1.78
 -18   4  -1    1.24    1.62
 -20   4  -1    2.62    2.00
 -20  -4  -1    5.82    2.65
 -20   4  -1    5.17    2.29
 -20  -4  -1    8.45    2.68
 -22  -4  -1    3.06    2.84
 -22   4  -1    0.99    2.37
 -22   4  -1   -2.42    1.89
 -22  -4  -1    1.92    2.20
 -24  -4  -1    8.37    2.95
 -24   4  -1    2.41    2.51
 -24  -4  -1    7.46    3.46
 -24   4  -1    2.95    2.76
 -26   4  -1    3.04    2.52
 -26  -4  -1    7.75    3.10
 -27  -5   1    2.97    2.86
 -27   5   1    4.74    2.82
 -27   5   1    2.03    2.89
 -27  -5   1    3.38    3.47
 -25   5   1    2.13    2.31
 -25  -5   1    4.85    2.83
 -25   5   1    3.62    2.68
 -25  -5   1    3.74    3.24
 -23   5   1    2.47    2.18
 -23  -5   1    3.38    2.84
 -23   5   1    2.00    2.37
 -23  -5   1    3.00    2.59
 -21   5   1    1.88    2.08
 -21   5   1    0.67    1.81
 -21  -5   1    1.25    2.26
 -21  -5   1    1.39    2.75
 -19  -5   1    1.71    2.16
 -19  -5   1   -1.05    2.10
 -19   5   1    0.27    1.91
 -19   5   1    0.29    1.54
 -17   5   1    3.95    1.66
 -17  -5   1    3.07    2.37
 -17   5   1    2.91    1.84
 -17  -5   1    2.07    2.16
  17   5  -1    7.16    2.23
 -15  -5   1   12.95    2.63
  15   5  -1    9.85    2.26
 -15  -5   1   13.13    2.70
 -15   5   1   10.73    2.20
  15   5  -1   17.77    2.67
 -15   5   1   15.00    2.34
  13   5  -1   -3.35    1.41
 -13   5   1   -4.00    1.37
 -13  -5   1   -2.85    1.66
 -13   5   1   -3.12    1.46
 -13   5   1   -1.66    1.41
 -13   5   1   -1.11    1.32
 -13  -5   1   -4.42    1.53
  13   5  -1   -3.62    1.60
  11   5  -1  202.15   11.27
 -11   5   1  158.13   10.65
 -11   5   1  163.39   10.70
  11   5  -1  190.71   11.36
 -11   5   1  157.00   10.56
 -11  -5   1  192.76   11.37
 -11  -5   1  195.27   11.33
 -11   5   1  163.61   10.49
  -9   5   1  133.13    7.99
  -9  -5   1  124.86    8.53
  -9   5   1  135.94    7.79
  -9   5   1  126.77    7.89
  -9   5   1  136.01    7.98
   9   5  -1  140.94    8.78
   9   5  -1  131.50    8.55
  -9  -5   1  132.42    8.68
  -7  -5   1  153.79    9.33
   7   5  -1  152.44    9.46
  -7   5   1  142.33    8.66
   7   5  -1  152.51    9.36
  -7   5   1  155.06    8.64
  -7  -5   1  144.18    9.26
   5   5  -1    0.40    0.92
  -5  -5   1    0.29    0.84
   5   5  -1    1.64    1.02
  -5  -5   1   -0.14    0.84
   3   5  -1 8617.27  466.33
   3   5  -1 9027.96  463.81
  -3  -5   1 8696.78  466.27
  -3  -5   1 7220.27  463.47
  -1  -5   1   55.54    3.83
   1  -5  -1   68.55    3.56
  -1   5   1   61.27    3.65
  -1   5   1   63.08    3.74
   1   5  -1   63.18    3.90
   1   5  -1   50.49    3.85
  -1   5   1   62.40    3.63
  -1   5  -1  127.47    6.97
  -1   5  -1  123.28    7.01
   1   5   1  117.52    7.19
  -1  -5  -1  112.35    7.07
   1  -5   1  116.25    6.92
  -1   5  -1  127.41    6.98
   1   5   1  122.15    7.25
   3   5   1  608.34   36.58
  -3  -5  -1  686.49   36.55
  -3   5  -1  749.99   36.32
   3   5   1  642.92   36.47
  -3   5  -1  586.22   36.10
  -3  -5  -1  618.67   36.34
   5   5   1   -0.13    0.83
  -5  -5  -1    0.53    0.81
  -5   5  -1    0.23    0.41
   5   5   1    0.25    0.82
  -5  -5  -1    0.44    0.85
  -5   5  -1    0.26    0.32
  -7   5  -1   73.10    3.74
   7   5   1   58.70    4.58
  -7   5  -1   57.32    3.72
  -7  -5  -1   49.59    4.26
   7   5   1   54.86    4.46
  -7  -5  -1   54.10    4.40
  -7   5  -1   59.84    3.75
   9   5   1   -2.26    1.35
  -9  -5  -1   -2.66    1.47
  -9   5  -1    4.36    1.00
  -9   5  -1    2.95    1.02
  -9   5  -1    4.03    0.82
  -9   5  -1    3.13    1.04
   9   5   1   -0.71    1.48
  -9  -5  -1   -1.99    1.51
  11   5   1    4.03    2.08
 -11   5  -1    8.27    1.58
 -11   5  -1   13.80    1.75
 -11  -5  -1    8.23    2.32
 -11  -5  -1    6.20    2.22
  11   5   1    7.68    2.29
 -11   5  -1   12.75    1.52
 -11   5  -1    9.69    1.61
  13   5   1    2.35    1.56
  13   5   1    2.79    1.69
 -13   5  -1    3.53    1.44
 -13   5  -1    3.92    1.38
 -13  -5  -1    1.67    1.70
 -13  -5  -1    3.33    1.76
 -15  -5  -1    2.15    1.83
 -15   5  -1   -0.13    1.43
 -15  -5  -1   -1.44    1.49
 -15   5  -1   -0.02    1.23
  15   5   1   -0.79    1.43
  15   5   1   -0.46    1.51
 -17  -5  -1    1.55    2.02
 -17   5  -1    1.46    1.51
  17   5   1   -1.74    1.62
 -17   5  -1    4.39    1.77
 -17  -5  -1    0.83    1.66
 -19   5  -1    2.85    1.87
 -19   5  -1    3.15    2.04
 -19  -5  -1    0.93    2.20
 -19  -5  -1   -1.60    1.88
 -21   5  -1    1.99    1.98
 -21   5  -1    0.75    2.09
 -21  -5  -1    2.86    2.33
 -21  -5  -1    2.64    2.77
 -23  -5  -1   11.01    3.15
 -23   5  -1    4.43    2.47
 -23   5  -1    3.92    2.68
 -23  -5  -1    7.76    3.32
 -25   5  -1    2.10    2.36
 -25  -5  -1    3.31    2.72
 -25   5  -1    5.77    2.96
 -27   5  -1    4.67    2.89
 -27  -5  -1    6.95    3.44
 -26   6   1    6.60    2.85
 -26  -6   1   -2.39    2.86
 -26   6   1    3.26    2.69
 -26  -6   1    3.12    2.81
 -24   6   1   -0.26    2.02
 -24  -6   1    4.21    2.64
 -24  -6   1    1.85    2.99
 -24   6   1    4.03    2.68
 -22  -6   1    0.46    2.81
 -22  -6   1    1.90    2.61
 -22   6   1    0.18    2.19
 -22   6   1    0.52    1.93
 -20  -6   1    0.05    2.49
 -20   6   1   -0.54    1.89
 -20  -6   1   -4.59    1.89
 -20   6   1    2.75    1.78
 -18  -6   1    1.57    2.23
 -18  -6   1    4.09    2.46
 -18   6   1    1.57    1.61
 -18   6   1    3.47    1.92
  18   6  -1    4.45    2.34
  16   6  -1    0.80    1.78
 -16   6   1   -0.09    1.49
 -16  -6   1   -0.94    1.73
 -16   6   1   -1.19    1.30
 -16  -6   1   -0.90    1.71
  16   6  -1   -1.00    1.61
 -14  -6   1    4.11    2.20
 -14   6   1    3.50    1.67
  14   6  -1    3.44    1.88
 -14  -6   1    0.56    1.95
 -14   6   1    7.03    1.81
  14   6  -1    4.56    2.16
 -12  -6   1    0.18    1.49
 -12   6   1   -0.20    1.20
  12   6  -1    1.73    1.49
 -12   6   1   -0.43    1.10
 -12   6   1    0.09    1.15
 -12  -6   1   -0.70    1.50
 -12   6   1    0.71    0.98
  12   6  -1    0.83    1.40
 -10   6   1 1529.48   94.65
 -10   6   1 1745.08   94.37
  10   6  -1 1692.61   95.49
 -10  -6   1 1725.51   95.10
  10   6  -1 1745.33   95.18
 -10  -6   1 1658.56   95.46
 -10   6   1 1757.05   94.42
 -10   6   1 1746.72   94.87
   8   6  -1    1.44    1.22
  -8  -6   1    1.59    1.21
  -8  -6   1    2.16    1.29
   8   6  -1    2.22    1.26
  -8   6   1    0.20    0.68
  -8   6   1   -0.01    0.62
   6   6  -1  512.92   29.14
  -6  -6   1  488.92   29.02
   6   6  -1  516.04   29.09
  -6  -6   1  516.10   28.99
  -4  -6   1    0.66    0.83
  -4  -6   1    0.92    0.85
   4   6  -1   -0.08    0.91
   4   6  -1    0.75    0.99
   2   6  -1 7135.53  405.63
   2   6  -1 7456.02  403.46
  -2   6   1 7170.83  404.75
  -2  -6   1 7150.36  405.56
  -2  -6   1 7485.07  403.35
  -2   6   1 7389.10  405.37
   0   6  -1    0.69    0.55
   0  -6   1   -0.09    0.21
   0   6  -1    0.77    0.57
   0   6  -1    0.44    0.60
   0   6   1    0.64    0.58
   0   6   1   -0.03    0.59
   0   6   1    0.42    0.54
   0   6  -1    0.16    0.58
   0  -6  -1    0.08    0.16
   2   6   1  779.62   43.50
  -2   6  -1  683.55   43.10
  -2  -6  -1  794.10   43.38
  -2   6  -1  788.80   43.56
   2   6   1  788.85   43.68
  -2   6  -1  824.16   43.19
  -4  -6  -1    0.51    0.83
   4   6   1    0.37    0.93
  -4   6  -1    1.64    0.37
  -4   6  -1    1.38    0.36
   4   6   1    1.56    1.00
  -4  -6  -1    1.27    0.88
   6   6   1  307.60   17.23
  -6   6  -1  302.22   16.47
  -6   6  -1  254.46   16.35
  -6  -6  -1  316.17   17.17
  -6  -6  -1  292.55   17.09
   6   6   1  293.49   17.20
  -8   6  -1   -0.92    0.56
  -8   6  -1    0.77    0.70
  -8  -6  -1   -0.05    1.04
  -8  -6  -1   -0.84    1.06
  -8   6  -1   -1.72    0.66
  -8   6  -1    0.18    0.45
   8   6   1   -1.60    1.08
   8   6   1   -0.15    1.08
 -10  -6  -1   40.64    4.46
  10   6   1   51.80    4.55
 -10   6  -1   51.67    3.53
  10   6   1   42.97    4.47
 -10  -6  -1   46.27    4.55
 -10   6  -1   60.94    3.84
 -10   6  -1   59.06    3.79
 -10   6  -1   61.84    3.78
  12   6   1    1.15    1.50
 -12   6  -1   -1.81    1.05
 -12  -6  -1   -0.61    1.30
  12   6   1   -0.72    1.20
 -12   6  -1   -1.28    1.01
 -12   6  -1   -1.59    0.86
 -12  -6  -1    1.12    1.34
 -12   6  -1   -0.80    0.95
 -14   6  -1   53.35    4.02
  14   6   1   52.97    4.70
 -14  -6  -1   45.51    4.63
 -14   6  -1   56.45    4.22
 -14  -6  -1   51.84    4.68
  14   6   1   45.32    4.49
 -16  -6  -1   -1.52    1.76
  16   6   1   -0.39    1.59
 -16  -6  -1    1.93    1.92
 -16   6  -1    0.85    1.52
 -16   6  -1    0.39    1.36
 -18   6  -1    6.71    2.04
 -18  -6  -1    0.33    2.10
 -18  -6  -1    4.38    2.40
  18   6   1    3.48    2.27
 -18   6  -1    3.92    1.93
 -20  -6  -1    2.87    2.56
 -20  -6  -1   -1.04    2.16
 -20   6  -1    1.10    2.05
 -20   6  -1   -0.50    1.70
 -22   6  -1    1.56    2.05
 -22   6  -1    2.15    2.42
 -22  -6  -1    2.17    2.74
 -22  -6  -1    1.38    2.46
 -24  -6  -1    2.43    3.01
 -24   6  -1    0.87    2.21
 -24   6  -1    3.92    2.74
 -24  -6  -1    0.63    2.54
 -26   6  -1    4.64    2.74
 -26  -6  -1    2.15    3.08
 -25   7   1    6.12    2.86
 -25   7   1    2.80    2.41
 -25  -7   1    1.87    3.12
 -25  -7   1    6.02    3.12
 -23   7   1    5.59    2.33
 -23  -7   1    3.32    2.84
 -23   7   1    2.12    2.26
 -23  -7   1    1.95    2.93
 -21   7   1    3.78    2.12
 -21   7   1    3.54    2.21
 -21  -7   1    0.57    2.68
 -21  -7   1    4.76    2.83
 -19   7   1   -0.66    1.65
 -19  -7   1   -1.38    1.84
 -19  -7   1    0.27    2.36
 -19   7   1    1.15    1.88
 -17   7   1    0.48    2.07
 -17  -7   1    0.18    2.61
 -17  -7   1    2.35    2.81
  17   7  -1    0.50    2.36
 -17   7   1    0.23    1.85
 -15   7   1   -0.34    1.59
  15   7  -1    0.74    1.73
 -15   7   1    1.64    1.41
  15   7  -1    0.86    1.90
 -15  -7   1   -0.37    1.92
 -15  -7   1    0.73    1.93
 -13   7   1   41.45    3.36
  13   7  -1   36.14    3.93
 -13   7   1   43.57    3.55
 -13  -7   1   41.15    4.22
  13   7  -1   47.39    4.15
 -13   7   1   41.26    3.42
 -13  -7   1   43.06    4.14
 -11   7   1   45.36    3.04
 -11   7   1   44.17    3.25
 -11   7   1   39.92    3.26
 -11  -7   1   37.44    3.89
  11   7  -1   40.53    4.02
 -11   7   1   49.50    3.39
  11   7  -1   44.07    4.07
 -11  -7   1   36.81    3.96
   9   7  -1  151.40   10.45
   9   7  -1  169.08   10.50
  -9  -7   1  158.04   10.46
  -9   7   1  171.11    9.26
  -9  -7   1  156.11   10.37
  -7  -7   1   -0.36    0.98
   7   7  -1   -0.51    1.12
   7   7  -1    0.05    1.12
  -7  -7   1   -0.16    1.03
  -5  -7   1   24.82    2.67
   5   7  -1   31.77    2.99
  -5  -7   1   25.90    2.55
   5   7  -1   20.22    2.57
  -3   7   1    0.86    0.40
  -3  -7   1   -1.15    0.85
  -3  -7   1   -0.76    0.81
  -3   7   1   -0.09    0.41
   3   7  -1   -1.05    0.94
   3   7  -1   -2.67    0.82
   1   7  -1  170.55    9.52
  -1  -7   1  177.49    9.48
  -1   7   1  152.39    9.28
  -1   7   1  151.98    9.34
  -1   7   1  141.40    9.36
   1   7  -1  175.45    9.62
  -1   7  -1  167.05   10.22
   1  -7   1  187.31   10.13
  -1   7  -1  183.59   10.23
   1   7   1  162.49   10.51
  -1   7  -1  186.02   10.16
   1   7   1  178.52   10.52
  -1  -7  -1  175.92   10.32
  -1   7  -1  174.15   10.21
   3   7   1   68.09    4.50
  -3  -7  -1   59.31    4.27
   3   7   1   62.57    4.51
  -3   7  -1   65.37    3.85
  -5  -7  -1    5.53    1.72
   5   7   1    4.63    1.76
   5   7   1    4.67    1.90
  -5  -7  -1    6.05    1.62
   7   7   1   -0.42    1.10
  -7  -7  -1    0.55    1.09
  -7   7  -1   -0.14    0.53
   7   7   1    0.25    1.23
  -7  -7  -1   -2.36    0.86
  -7   7  -1   -0.26    0.42
  -9   7  -1  135.30    8.61
   9   7   1  145.08    9.59
  -9  -7  -1  142.70    9.48
  -9   7  -1  161.13    8.43
  -9   7  -1  134.18    8.64
  -9   7  -1  168.92    8.64
  -9  -7  -1  134.61    9.41
   9   7   1  140.86    9.59
  11   7   1   26.12    3.12
 -11   7  -1   22.97    2.39
  11   7   1   24.94    3.01
 -11  -7  -1   28.30    3.23
 -11   7  -1   28.99    2.47
 -11  -7  -1   18.46    2.82
 -11   7  -1   27.87    2.39
 -11   7  -1   32.08    2.22
  13   7   1   14.04    2.31
 -13  -7  -1   10.34    2.35
 -13  -7  -1    9.89    2.29
  13   7   1    7.78    2.30
 -13   7  -1    8.01    1.78
 -13   7  -1   11.58    1.75
 -15   7  -1    9.40    1.77
  15   7   1    8.68    2.39
  15   7   1    5.80    2.17
 -15  -7  -1    1.45    2.00
 -15   7  -1    5.64    1.63
 -15  -7  -1    3.37    2.18
 -17   7  -1    6.28    1.91
 -17  -7  -1    3.46    2.71
  17   7   1    2.53    2.30
 -17   7  -1    6.34    2.04
 -17  -7  -1    5.37    2.55
 -19   7  -1    3.23    1.92
 -19   7  -1    3.27    2.03
 -19  -7  -1    5.65    2.58
 -19  -7  -1    2.74    2.51
 -21   7  -1    7.17    2.43
 -21   7  -1    4.91    2.27
 -21  -7  -1    9.90    3.10
 -21  -7  -1    5.47    2.58
 -23   7  -1    1.71    2.39
 -23  -7  -1   -0.14    3.11
 -23   7  -1    1.15    2.08
 -23  -7  -1    2.27    2.50
 -25  -7  -1    0.08    3.00
 -25   7  -1    2.38    2.48
 -26   8   1    1.42    2.70
 -26  -8   1    1.80    3.64
 -26   8   1   -2.26    2.46
 -26  -8   1    4.21    3.02
 -24  -8   1    2.31    3.19
 -24  -8   1    6.73    3.09
 -24   8   1    1.52    2.28
 -24   8   1    1.13    2.53
 -22  -8   1   -0.45    2.35
 -22   8   1    1.53    1.95
 -22  -8   1    0.41    2.75
 -22   8   1    0.20    2.06
 -20   8   1   30.66    3.41
 -20   8   1   28.19    3.43
 -20  -8   1   23.75    4.04
 -20  -8   1   32.70    4.34
 -18  -8   1   -2.06    2.21
 -18  -8   1    1.54    2.08
 -18   8   1    4.14    1.86
  18   8  -1    0.78    2.09
 -18   8   1   -1.53    1.50
 -16   8   1   -0.09    1.81
  16   8  -1    2.06    2.23
 -16  -8   1    4.75    2.50
 -16  -8   1    1.88    2.33
  16   8  -1    4.45    2.47
 -16   8   1    5.35    1.80
  14   8  -1    1.60    1.71
  14   8  -1   -0.93    1.57
 -14   8   1    1.13    1.15
 -14  -8   1   -1.40    1.53
 -14   8   1    0.07    1.29
 -14  -8   1   -3.03    1.35
 -12   8   1   18.98    2.04
 -12   8   1   25.59    2.36
 -12   8   1   26.79    2.34
 -12  -8   1   28.88    3.26
  12   8  -1   28.03    3.26
 -12   8   1   26.81    2.46
 -12  -8   1   22.85    2.94
  12   8  -1   26.52    3.00
 -10  -8   1    2.31    1.60
 -10   8   1   -0.60    0.82
 -10  -8   1    0.46    1.33
 -10   8   1    0.15    0.74
  10   8  -1    0.57    1.49
 -10   8   1   -0.05    0.51
  10   8  -1    0.14    1.44
 -10   8   1   -0.01    0.71
  -8  -8   1 1437.47   77.61
   8   8  -1 1410.15   78.02
  -8   8   1 1294.25   76.72
  -8  -8   1 1387.31   77.85
   8   8  -1 1394.74   77.72
  -6  -8   1    0.79    1.02
   6   8  -1    0.52    1.26
  -6  -8   1    1.17    1.11
   6   8  -1    0.25    1.21
  -4  -8   1   -1.07    0.77
   4   8  -1   -0.94    1.01
   4   8  -1   -0.40    1.08
  -4  -8   1    0.00    0.88
  -2   8   1    0.38    0.49
  -2   8   1   -0.13    0.61
  -2  -8   1    0.02    0.41
   2   8  -1    1.99    0.95
  -2   8   1    1.18    0.60
  -2  -8   1    0.40    0.71
   2   8  -1    0.23    0.87
   0   8   1    8.25    1.13
   0   8   1    8.18    1.18
   0   8  -1    5.17    1.05
   0   8  -1    7.68    1.15
   0   8  -1    5.43    0.98
   0   8   1    7.91    1.03
   0   8  -1    7.13    1.09
   0   8   1    8.75    1.12
  -2   8  -1    0.39    0.56
  -2  -8  -1    1.62    0.73
   2   8   1    0.56    0.95
  -2   8  -1    0.98    0.50
  -2   8  -1    3.24    0.73
  -2   8  -1    1.93    0.65
   2   8   1    0.91    0.94
   4   8   1  395.25   22.83
  -4  -8  -1  391.87   22.59
  -4   8  -1  393.10   22.06
   4   8   1  398.58   22.79
  -6  -8  -1    1.20    1.02
   6   8   1    1.01    1.30
  -6   8  -1    2.68    0.52
   6   8   1    1.62    1.28
  -6  -8  -1    1.15    1.09
  -6   8  -1    2.82    0.47
  -8   8  -1   58.03    3.54
  -8  -8  -1   49.82    4.60
   8   8   1   56.35    5.00
   8   8   1   54.39    4.86
  -8   8  -1   64.95    3.66
  -8  -8  -1   53.09    4.68
 -10  -8  -1    1.79    1.42
 -10  -8  -1    2.65    1.45
 -10   8  -1    0.20    0.80
 -10   8  -1    0.12    0.83
 -10   8  -1    0.30    0.55
  10   8   1    1.73    1.52
 -10   8  -1    1.11    0.91
  10   8   1    2.42    1.57
  12   8   1    2.09    1.65
 -12   8  -1    0.97    1.12
  12   8   1   -0.23    1.43
 -12   8  -1    2.55    1.09
 -12  -8  -1    1.38    1.52
 -12   8  -1    1.05    0.87
 -12   8  -1    0.80    1.06
 -12  -8  -1    2.21    1.55
 -14   8  -1   -0.32    1.17
 -14  -8  -1   -0.86    1.46
  14   8   1    0.19    1.63
 -14   8  -1    0.48    1.35
  14   8   1   -1.25    1.60
 -14  -8  -1    0.10    1.68
  16   8   1   22.90    3.27
 -16   8  -1   21.11    2.55
 -16   8  -1   21.76    2.68
  16   8   1   19.20    3.30
 -16  -8  -1   15.90    3.33
 -16  -8  -1   18.97    3.21
 -18   8  -1    1.18    1.70
  18   8   1    0.27    2.01
 -18  -8  -1   -1.01    2.09
 -18   8  -1    2.27    1.74
 -18  -8  -1    0.35    2.17
 -20   8  -1    7.14    2.42
 -20  -8  -1   12.28    3.16
 -20  -8  -1    5.35    2.87
 -20   8  -1    7.41    2.22
 -22   8  -1    1.26    2.22
 -22   8  -1   -0.98    1.75
 -22  -8  -1    0.17    2.53
 -22  -8  -1    0.90    2.80
 -24  -8  -1    2.83    2.87
 -24   8  -1    5.25    2.57
 -26  -8  -1   -0.93    2.88
 -26   8  -1   -1.03    2.41
 -25   9   1   -1.18    2.30
 -25  -9   1    1.49    3.50
 -25  -9   1    2.34    2.92
 -25   9   1   -1.65    2.40
 -23   9   1   -0.14    2.00
 -23   9   1    1.72    2.28
 -23  -9   1   -1.80    2.88
 -23  -9   1   -0.18    2.60
 -21   9   1   -1.29    1.99
 -21  -9   1    1.44    2.68
 -21  -9   1    4.52    2.73
 -21   9   1    3.63    2.09
 -19  -9   1    3.72    2.62
  19   9  -1    2.57    2.50
 -19  -9   1    4.45    2.65
 -19   9   1    5.35    1.92
 -19   9   1    3.68    2.00
 -17  -9   1   16.78    3.27
 -17  -9   1   10.36    2.92
 -17   9   1   17.11    2.23
 -17   9   1    7.73    2.06
  17   9  -1    6.08    2.78
 -15   9   1    6.19    2.47
  15   9  -1   17.35    3.14
  15   9  -1   16.35    3.48
 -15  -9   1   14.30    3.31
 -15  -9   1   19.89    3.57
 -15   9   1   13.01    2.35
  13   9  -1    2.05    1.73
 -13   9   1    3.52    1.24
  13   9  -1    1.82    1.74
 -13  -9   1   -0.45    1.60
 -13   9   1    3.22    1.02
 -13  -9   1    1.87    1.81
 -13   9   1    3.18    1.14
 -11   9   1    5.89    1.07
  11   9  -1    2.53    1.75
 -11   9   1    3.58    0.99
  11   9  -1    4.82    2.02
 -11   9   1    4.09    0.72
 -11  -9   1    2.74    1.83
 -11  -9   1    5.59    1.86
 -11   9   1    4.61    1.00
  -9   9   1    1.08    0.67
   9   9  -1    0.03    1.34
  -9  -9   1    3.22    1.52
   9   9  -1    2.96    1.63
  -9  -9   1    1.98    1.54
  -7  -9   1  479.96   26.45
   7   9  -1  462.24   26.62
   7   9  -1  443.41   26.54
  -7  -9   1  435.29   26.32
  -5  -9   1    3.78    1.49
   5   9  -1    2.15    1.92
  -5  -9   1    2.59    1.65
   5   9  -1    3.20    1.73
  -3   9   1    3.77    0.84
   3   9  -1    2.44    1.34
  -3  -9   1    2.75    1.22
  -3  -9   1    4.84    1.13
   3   9  -1    2.82    1.42
  -3   9   1    2.81    0.83
  -1   9   1   26.93    2.13
  -1   9   1   23.24    1.96
   1   9  -1   20.12    2.25
  -1   9   1   24.27    2.11
   1   9  -1   21.99    2.23
  -1   9   1   23.67    1.95
  -1  -9   1   19.71    1.97
  -1   9  -1   46.17    3.07
  -1   9  -1   43.05    3.03
   1   9   1   37.98    3.25
   1   9   1   42.12    3.32
  -1  -9  -1   37.83    2.99
  -1   9  -1   42.38    3.05
  -1   9  -1   44.48    2.93
  -3   9  -1   59.82    3.53
   3   9   1   59.55    4.28
   3   9   1   57.35    4.23
  -3   9  -1   51.39    3.41
  -3   9  -1   51.51    3.53
  -3  -9  -1   55.26    3.93
  -5  -9  -1   65.29    5.37
  -5   9  -1   86.78    4.61
   5   9   1   71.67    5.63
   5   9   1   74.40    5.73
  -5   9  -1   82.90    4.65
  -7  -9  -1  303.68   19.07
   7   9   1  313.32   19.29
  -7   9  -1  342.43   18.13
   7   9   1  326.58   19.42
  -7   9  -1  339.73   18.17
  -7  -9  -1  308.50   19.11
  -9   9  -1    0.98    0.69
   9   9   1    1.17    1.43
  -9   9  -1   -0.65    0.57
   9   9   1    0.28    1.38
  -9  -9  -1   -0.18    1.12
  -9  -9  -1    0.65    1.32
 -11  -9  -1   46.40    4.46
 -11  -9  -1   48.72    4.44
 -11   9  -1   55.73    3.29
 -11   9  -1   47.84    3.50
 -11   9  -1   54.51    3.56
  11   9   1   50.48    4.69
  11   9   1   52.44    4.63
 -11   9  -1   48.46    3.57
 -13   9  -1   11.41    1.70
  13   9   1   11.51    2.41
 -13  -9  -1    9.36    2.31
 -13   9  -1   10.54    1.61
 -13  -9  -1   10.40    2.46
  13   9   1    7.38    2.21
  15   9   1    3.52    2.54
 -15  -9  -1   -0.64    2.33
 -15  -9  -1    4.64    2.58
 -15   9  -1    6.72    1.68
 -15   9  -1    5.33    1.69
  15   9   1    0.21    2.29
 -17  -9  -1    0.75    2.25
 -17   9  -1    2.27    1.64
 -17  -9  -1   -4.03    1.84
 -17   9  -1    3.84    1.76
  17   9   1   -0.58    2.08
 -19   9  -1   -1.44    1.77
 -19  -9  -1    0.20    2.50
 -19   9  -1   -1.09    1.68
  19   9   1    1.20    2.16
 -19  -9  -1   -1.47    1.90
 -21   9  -1    2.46    1.98
 -21  -9  -1    5.36    3.23
 -21   9  -1    5.27    2.33
 -21  -9  -1    2.47    2.66
 -23  -9  -1    4.35    2.98
 -23   9  -1    0.17    2.20
 -25  -9  -1   -0.43    2.93
 -25   9  -1    1.15    2.46
 -26 -10   1    4.77    3.47
 -26  10   1    1.90    2.56
 -24  10   1   -0.40    2.30
 -24 -10   1    1.89    3.34
 -24 -10   1    1.06    2.93
 -24  10   1   -1.61    2.14
 -22 -10   1    5.21    3.06
 -22  10   1    1.12    2.26
 -22  10   1    3.60    2.26
 -22 -10   1   -1.04    2.69
 -20  10   1   -1.23    1.70
  20  10  -1    3.44    2.55
 -20 -10   1    4.45    2.66
 -20  10   1    0.88    1.76
 -20 -10   1   -2.89    2.15
 -18 -10   1    7.51    2.88
 -18 -10   1    8.16    2.77
 -18  10   1    4.16    2.00
 -18  10   1    8.07    2.03
  18  10  -1    1.97    2.47
  16  10  -1   -1.50    1.86
 -16 -10   1    1.80    1.99
  16  10  -1   -0.83    2.03
 -16 -10   1   -0.74    1.89
 -16  10   1   -0.56    1.50
 -16  10   1   -1.78    1.26
  14  10  -1   27.22    3.56
 -14  10   1   24.50    2.50
  14  10  -1   22.14    3.54
 -14  10   1   23.13    2.41
 -14 -10   1   24.17    3.28
 -14 -10   1   22.06    3.29
  12  10  -1   -0.08    1.64
 -12  10   1    1.07    0.86
 -12 -10   1   -2.23    1.30
 -12  10   1    0.85    0.85
 -12  10   1   -0.17    0.89
 -12  10   1    0.49    0.64
 -12 -10   1   -0.71    1.55
  12  10  -1   -1.33    1.54
  10  10  -1  100.41    7.36
 -10  10   1  104.39    5.89
 -10 -10   1   97.97    7.02
 -10  10   1  102.68    5.90
  10  10  -1   92.28    7.12
 -10 -10   1   94.61    6.95
   8  10  -1    2.00    1.66
  -8 -10   1    0.92    1.31
   8  10  -1    3.84    1.84
  -8 -10   1    1.37    1.47
  -6 -10   1 1127.17   63.82
   6  10  -1 1096.55   64.01
   6  10  -1 1158.77   63.88
  -6 -10   1 1146.14   63.62
   4  10  -1    4.12    1.44
  -4  10   1    2.93    0.82
   4  10  -1    3.29    1.55
  -4  10   1    1.72    0.84
  -4 -10   1    2.92    1.32
  -4 -10   1    3.77    1.19
  -2  10   1  393.68   20.96
  -2 -10   1  380.10   21.15
  -2  10   1  380.04   21.00
   2  10  -1  351.61   21.31
  -2  10   1  343.91   20.89
   2  10  -1  367.33   21.37
   0  10   1   -0.34    0.88
   0  10   1    1.21    0.96
   0  10   1    0.40    0.93
   0  10  -1    1.17    0.89
   0 -10  -1    1.03    0.50
   0 -10   1    0.34    0.42
   0  10  -1    1.75    1.03
   0  10  -1    1.87    0.94
   0  10  -1    0.93    0.91
   0  10   1    0.71    0.86
   2  10   1  139.73    8.78
  -2 -10  -1  145.00    8.53
  -2  10  -1  157.59    8.40
  -2  10  -1  150.98    8.31
  -2  10  -1  136.05    8.33
  -2  10  -1  122.51    8.17
   2  10   1  133.11    8.77
  -4  10  -1    1.79    0.60
   4  10   1    0.71    1.32
  -4 -10  -1    0.68    1.04
   4  10   1    0.03    1.21
  -4  10  -1    0.98    0.66
  -4  10  -1    1.12    0.66
  -6 -10  -1   22.10    3.17
  -6  10  -1   32.59    2.13
   6  10   1   23.33    3.38
  -6  10  -1   33.24    2.04
   6  10   1   27.23    3.55
  -8 -10  -1    0.27    1.24
   8  10   1    0.34    1.54
  -8  10  -1    1.07    0.56
  -8 -10  -1   -0.22    1.28
  -8  10  -1   -0.19    0.52
   8  10   1    1.23    1.45
  10  10   1    8.33    2.13
 -10  10  -1   10.85    1.13
 -10  10  -1    8.74    0.99
 -10  10  -1    9.29    1.14
 -10 -10  -1    8.48    1.97
  10  10   1   10.91    2.31
 -10 -10  -1    7.53    2.05
  12  10   1    1.60    1.77
 -12 -10  -1    0.49    1.58
 -12  10  -1    0.52    0.93
 -12 -10  -1    0.44    1.52
 -12  10  -1    0.63    0.76
 -12  10  -1    1.24    1.05
  12  10   1    0.92    1.63
 -14 -10  -1   10.87    2.62
 -14  10  -1    5.31    1.70
 -14 -10  -1    5.84    2.43
 -14  10  -1    8.06    1.69
  14  10   1    9.86    2.78
  14  10   1    9.81    2.63
 -16 -10  -1   -1.65    1.86
 -16  10  -1   -0.79    1.36
  16  10   1   -3.06    1.84
  16  10   1   -1.00    1.93
 -16 -10  -1   -1.60    1.78
 -16  10  -1   -0.24    1.33
 -18 -10  -1    0.56    2.57
 -18  10  -1    3.02    1.84
  18  10   1    2.33    2.40
 -18  10  -1    0.25    1.61
 -18 -10  -1    3.56    2.52
 -20  10  -1    0.93    1.87
 -20  10  -1    0.46    1.81
 -20 -10  -1   -1.97    2.37
 -20 -10  -1    3.91    2.61
 -22 -10  -1   -2.20    2.55
 -22  10  -1   -0.46    1.94
 -24 -10  -1    1.96    3.01
 -24  10  -1   -1.21    2.25
 -25  11   1   -0.08    2.40
 -25 -11   1    1.27    3.03
 -23 -11   1    1.34    2.73
 -23  11   1   -0.47    2.20
 -23  11   1    1.59    2.20
 -23 -11   1    0.81    3.15
 -21  11   1   -0.98    1.98
 -21 -11   1    7.91    3.22
 -21 -11   1    1.52    2.84
 -21  11   1    4.00    2.14
 -19 -11   1    6.33    2.81
 -19  11   1    0.99    1.81
 -19  11   1    3.71    1.78
 -19 -11   1    2.14    2.53
  19  11  -1   -1.46    2.43
 -17  11   1    9.90    2.13
  17  11  -1   14.72    3.35
 -17  11   1   11.20    1.98
  17  11  -1    9.74    2.76
 -17 -11   1   11.14    2.97
 -17 -11   1   10.68    2.84
  15  11  -1   -0.92    2.11
  15  11  -1    3.20    2.38
 -15 -11   1    3.89    2.20
 -15  11   1    1.70    1.30
 -15 -11   1    3.31    2.25
 -15  11   1    2.34    1.40
 -13  11   1   14.37    1.67
 -13  11   1   14.97    1.78
 -13 -11   1   13.83    2.84
 -13 -11   1   12.41    2.59
  13  11  -1   12.79    3.03
  13  11  -1   15.24    2.86
 -11  11   1    1.11    0.69
 -11 -11   1   -0.41    1.49
  11  11  -1    0.63    1.57
 -11  11   1   -0.28    0.67
 -11 -11   1    2.06    1.71
  11  11  -1    1.50    1.70
  -9 -11   1    4.77    1.77
   9  11  -1    3.95    2.04
  -9 -11   1    5.29    1.75
   9  11  -1    7.95    2.09
   7  11  -1    9.98    2.33
  -7 -11   1   10.73    2.14
  -7 -11   1   12.63    2.23
   7  11  -1   12.50    2.58
  -5  11   1  774.24   43.59
  -5 -11   1  845.56   44.44
   5  11  -1  799.82   44.60
  -5  11   1  757.01   43.55
  -5 -11   1  745.86   44.21
   5  11  -1  774.60   44.65
  -3  11   1  467.41   25.71
  -3  11   1  486.12   25.66
  -3  11   1  493.64   25.70
   3  11  -1  426.39   26.25
   3  11  -1  425.11   26.21
  -3 -11   1  420.09   25.91
  -1  11   1   16.64    1.89
  -1  11   1   16.74    2.01
  -1 -11   1   11.40    1.52
   1  11  -1   18.21    2.02
  -1  11   1   13.73    1.70
   1  11  -1   18.43    2.16
  -1  11   1   21.13    2.05
   1  11   1   59.60    4.39
  -1  11  -1   59.02    4.09
  -1  11  -1   54.20    4.09
  -1  11  -1   57.38    3.96
  -1  11  -1   60.46    4.16
   1  11   1   56.71    4.37
   3  11   1   74.60    6.23
  -3 -11  -1   86.87    5.98
  -3  11  -1   98.24    5.44
  -3  11  -1   93.68    5.60
  -3  11  -1   94.43    5.62
   3  11   1   74.01    6.24
  -3  11  -1   93.27    5.54
   5  11   1   68.41    5.92
  -5 -11  -1   76.07    5.69
   5  11   1   75.14    6.07
  -5  11  -1   79.76    4.79
  -5  11  -1   81.26    4.75
  -7 -11  -1   43.41    3.99
  -7  11  -1   50.29    2.91
   7  11   1   44.27    4.26
   7  11   1   31.80    3.94
  -7  11  -1   48.68    2.87
  -9  11  -1   81.67    4.65
  -9 -11  -1   72.25    5.80
   9  11   1   74.56    6.15
   9  11   1   73.29    6.03
  -9  11  -1   78.29    4.62
  -9 -11  -1   79.90    5.82
 -11  11  -1   -0.76    0.69
  11  11   1   -0.37    1.60
 -11  11  -1    0.09    0.85
 -11 -11  -1   -1.87    1.35
 -11  11  -1    0.94    0.75
  11  11   1   -2.12    1.46
 -11 -11  -1    3.02    1.64
 -11  11  -1    0.17    0.59
 -13  11  -1   16.71    1.78
 -13 -11  -1   11.14    2.59
  13  11   1   17.11    3.23
  13  11   1   13.11    2.79
 -13 -11  -1   18.74    2.97
 -13  11  -1   13.36    1.83
  15  11   1   -2.40    2.02
 -15 -11  -1   -0.10    1.93
 -15  11  -1    1.48    1.38
  15  11   1    0.85    2.22
 -15  11  -1    2.76    1.40
 -15 -11  -1    2.30    2.05
 -17  11  -1    0.55    1.43
 -17  11  -1    1.93    1.60
  17  11   1    0.07    2.11
  17  11   1   -2.86    2.10
 -17 -11  -1   -1.06    2.18
 -17 -11  -1    3.06    2.41
 -19 -11  -1    4.13    2.58
  19  11   1    2.28    2.60
 -19  11  -1    0.43    1.70
 -19  11  -1    1.36    1.74
 -21 -11  -1   -1.37    2.50
 -21  11  -1    0.06    1.84
 -23 -11  -1    2.96    3.09
 -23  11  -1    1.90    2.24
 -25  11  -1    0.13    2.39
 -25 -11  -1   -0.49    3.05
 -24 -12   1    2.64    3.18
 -24  12   1   -3.25    2.19
 -22  12   1    0.96    2.16
 -22 -12   1    4.42    3.11
 -22  12   1   -0.83    1.92
 -20 -12   1    9.45    3.22
  20  12  -1    6.57    3.17
 -20  12   1    2.68    2.21
 -20  12   1    6.78    2.18
 -20 -12   1    7.61    3.10
 -18 -12   1   -0.89    2.11
 -18  12   1    2.02    1.67
 -18 -12   1    3.85    2.39
  18  12  -1   -0.96    1.97
 -18  12   1    0.26    1.42
 -16 -12   1    2.58    2.18
  16  12  -1    1.09    2.43
 -16  12   1    1.68    1.60
 -16  12   1    4.42    1.44
 -16 -12   1    6.51    2.50
  16  12  -1    2.59    2.39
 -14 -12   1   -0.85    1.82
 -14  12   1    0.11    1.20
  14  12  -1   -2.13    2.14
 -14 -12   1   -1.31    1.73
 -14  12   1   -1.10    1.00
  14  12  -1   -1.46    1.88
 -12 -12   1   66.31    5.59
 -12  12   1   65.00    4.03
  12  12  -1   63.89    5.90
  12  12  -1   60.19    5.65
 -12 -12   1   63.92    5.55
  10  12  -1   -1.16    1.50
 -10 -12   1    0.02    1.43
 -10 -12   1    2.03    1.52
  10  12  -1   -1.02    1.58
   8  12  -1   12.11    2.37
   8  12  -1    7.93    2.25
  -8 -12   1    9.53    1.95
  -8 -12   1   14.36    2.28
  -6  12   1    1.75    0.75
  -6  12   1    0.80    0.77
  -6 -12   1    3.78    1.47
   6  12  -1   -0.34    1.49
  -6 -12   1    2.95    1.39
   6  12  -1    2.73    1.69
   4  12  -1  430.73   24.35
  -4  12   1  448.60   23.47
  -4 -12   1  432.32   23.98
  -4  12   1  413.84   23.47
  -4  12   1  355.18   23.32
   4  12  -1  415.35   24.31
  -2 -12   1    4.56    1.14
   2  12  -1    1.34    1.44
  -2  12   1    0.52    1.15
  -2  12   1    1.12    1.15
  -2  12   1    1.65    1.10
  -2  12   1    1.35    1.02
   2  12  -1    4.42    1.47
   0  12  -1   18.65    2.05
   0  12   1   16.37    1.97
   0  12   1   16.79    2.04
   0  12  -1   15.52    1.90
   0 -12   1   18.07    1.68
   0  12   1   14.21    1.95
   0  12  -1   15.71    2.00
   0 -12  -1   14.84    1.57
  -2 -12  -1    0.90    0.98
  -2  12  -1    3.17    1.07
  -2  12  -1    1.00    1.00
   2  12   1    0.58    1.46
   2  12   1    1.01    1.35
  -2  12  -1    3.27    1.13
  -2  12  -1    1.43    1.07
   4  12   1  380.52   22.98
  -4  12  -1  408.24   22.16
  -4 -12  -1  382.49   22.65
  -4  12  -1  408.95   22.21
  -4  12  -1  383.33   22.16
   4  12   1  381.10   22.99
   6  12   1    0.37    1.48
  -6 -12  -1    1.22    1.23
   6  12   1    0.26    1.65
  -6  12  -1    1.27    0.71
  -6  12  -1    0.33    0.72
  -8  12  -1   32.87    2.27
  -8  12  -1   33.66    2.29
   8  12   1   37.80    3.75
   8  12   1   41.12    3.93
  -8 -12  -1   38.22    3.48
  10  12   1    0.63    1.74
 -10  12  -1    0.50    0.66
  10  12   1    0.31    1.73
 -10 -12  -1    0.78    1.46
 -10  12  -1   -0.02    0.59
 -12  12  -1   45.37    3.05
 -12  12  -1   39.93    2.85
 -12  12  -1   47.34    3.17
  12  12   1   42.33    4.55
 -12 -12  -1   44.19    4.47
  12  12   1   41.30    4.63
 -14  12  -1    0.41    1.13
  14  12   1   -3.40    1.81
  14  12   1   -1.65    1.77
 -14  12  -1    0.38    1.03
 -14 -12  -1    1.55    1.93
  16  12   1    4.89    2.47
  16  12   1    6.17    2.68
 -16  12  -1    5.92    1.73
 -16  12  -1    4.30    1.46
 -16 -12  -1    5.77    2.53
 -18 -12  -1    1.18    2.30
  18  12   1    0.84    2.34
 -18  12  -1   -2.72    1.27
 -18  12  -1   -3.58    1.59
 -20  12  -1    0.44    1.76
  20  12   1   -1.28    2.43
 -20 -12  -1    6.60    2.96
 -22  12  -1   -2.93    1.80
 -22 -12  -1    1.48    2.80
 -24  12  -1   -3.13    2.12
 -24 -12  -1    5.24    3.49
 -23 -13   1    7.26    3.43
 -23  13   1   -0.52    1.99
 -21  13   1   -1.27    1.84
 -21  13   1    0.05    1.76
 -21 -13   1    4.73    2.95
 -19  13   1    1.32    1.64
 -19 -13   1    6.74    2.95
 -19  13   1    0.27    1.80
  19  13  -1    2.06    2.54
  17  13  -1   14.56    3.39
 -17  13   1   11.14    1.82
  17  13  -1    7.29    2.92
 -17 -13   1    7.62    2.90
 -17 -13   1    8.07    2.79
 -17  13   1   10.76    1.94
  15  13  -1   22.36    3.81
  15  13  -1   17.52    3.56
 -15 -13   1   20.49    3.31
 -15 -13   1   20.22    3.54
 -15  13   1   21.35    2.22
 -15  13   1   19.11    2.06
 -13 -13   1    0.28    1.96
  13  13  -1   -2.87    1.94
 -13  13   1   -0.40    0.79
  13  13  -1    1.41    2.04
 -13 -13   1   -1.68    1.61
  11  13  -1   17.51    3.17
 -11 -13   1   22.57    3.09
 -11 -13   1   16.73    2.78
  11  13  -1   17.08    3.08
   9  13  -1    2.72    2.03
  -9 -13   1    1.45    1.54
   9  13  -1    2.48    1.97
  -9 -13   1    1.11    1.39
  -7 -13   1   11.16    2.05
   7  13  -1    6.39    2.27
   7  13  -1    5.79    2.15
  -5  13   1  130.37    8.15
  -5  13   1  134.42    8.09
   5  13  -1  140.85    9.37
  -5 -13   1  140.87    8.84
   5  13  -1  133.82    9.10
   3  13  -1   83.33    5.80
  -3  13   1   73.38    4.99
   3  13  -1   79.84    5.87
  -3  13   1   72.53    5.14
  -3  13   1   72.33    4.97
  -3  13   1   66.96    5.08
  -3 -13   1   86.60    5.40
  -1  13   1   95.08    6.18
  -1  13   1   89.55    6.26
  -1  13   1   90.10    6.28
  -1  13   1   87.26    6.17
   1  13  -1   93.17    6.42
   1  13  -1   96.96    6.40
  -1  13  -1  179.56   10.98
  -1  13  -1  180.03   11.13
  -1  13  -1  189.42   11.11
  -1  13  -1  190.43   11.12
   1  13   1  179.27   11.39
   1  13   1  176.24   11.30
  -3  13  -1   24.59    2.30
   3  13   1   20.66    2.83
  -3  13  -1   19.96    2.10
  -3 -13  -1   22.12    2.47
   3  13   1   20.46    2.87
  -3  13  -1   22.02    2.25
  -3  13  -1   22.73    2.31
   5  13   1   -6.10    1.70
  -5  13  -1    2.89    1.02
   5  13   1   -2.98    1.80
  -5 -13  -1   -1.11    1.38
  -5  13  -1    4.11    0.95
  -5  13  -1    1.98    0.94
  -7  13  -1   44.57    2.97
  -7 -13  -1   44.16    3.96
   7  13   1   43.09    4.31
   7  13   1   42.20    4.40
  -7  13  -1   46.79    3.02
  -9  13  -1    4.70    0.71
  -9 -13  -1    3.28    1.67
   9  13   1    2.24    1.87
   9  13   1    3.31    2.14
  -9  13  -1    3.66    0.77
  11  13   1    7.87    2.76
  11  13   1    5.39    2.38
 -11 -13  -1   12.91    2.55
 -11  13  -1    9.67    1.14
  13  13   1   -1.10    1.96
 -13  13  -1    1.13    0.93
 -13 -13  -1   -1.95    1.67
  13  13   1   -2.41    2.14
 -15 -13  -1    6.45    2.65
 -15  13  -1    5.88    1.39
  15  13   1    5.28    2.77
  15  13   1    7.95    2.96
  17  13   1    4.42    2.67
 -17  13  -1    4.94    1.50
  17  13   1    4.42    2.75
 -17 -13  -1    3.79    2.57
 -19 -13  -1   -1.56    2.37
  19  13   1    2.40    2.63
 -19  13  -1   -2.49    1.51
 -21 -13  -1   -1.44    2.61
 -21  13  -1   -3.40    1.68
 -23 -13  -1    2.76    3.15
 -23  13  -1    1.33    2.17
 -24 -14   1    3.24    3.41
 -22 -14   1    2.94    3.06
 -22  14   1   -0.82    1.78
  20  14  -1    1.10    2.70
 -20 -14   1    4.75    2.77
 -20  14   1   -0.26    1.79
 -20  14   1   -4.17    1.34
  18  14  -1   -2.26    2.25
 -18 -14   1    3.31    2.61
 -18  14   1   -0.82    1.26
 -18  14   1   -0.38    1.53
 -16 -14   1   -0.53    2.06
 -16  14   1    0.91    1.07
  16  14  -1    3.54    2.61
  16  14  -1   -0.31    2.40
 -16  14   1    1.33    1.37
 -14 -14   1   13.14    2.99
  14  14  -1   11.81    3.24
 -14  14   1   12.26    1.38
  14  14  -1    7.31    3.05
 -12 -14   1   -1.43    1.65
  12  14  -1   -3.51    1.84
  12  14  -1   -3.18    1.98
  10  14  -1   17.23    3.16
 -10 -14   1   21.09    3.01
  10  14  -1   21.04    3.35
   8  14  -1    0.05    1.87
  -8 -14   1    0.48    1.42
   8  14  -1   -1.97    1.58
   6  14  -1  122.31    8.61
   6  14  -1  116.08    8.37
  -6  14   1  117.73    7.07
  -6  14   1  127.00    7.33
  -6  14   1  122.75    7.23
  -6 -14   1  118.88    8.06
  -4  14   1    1.89    1.13
  -4  14   1   -0.65    1.05
  -4 -14   1    2.69    1.33
   4  14  -1    1.05    1.62
  -4  14   1    0.90    1.03
  -4  14   1    0.76    1.02
   4  14  -1    1.59    1.66
   2  14  -1   51.27    4.30
  -2  14   1   52.50    3.97
  -2  14   1   48.66    3.93
   2  14  -1   47.44    4.21
  -2  14   1   45.03    3.86
  -2 -14   1   51.99    3.75
  -2  14   1   52.87    3.90
   0  14   1   -0.15    1.35
   0  14  -1    2.42    1.47
   0  14   1    0.61    1.41
   0  14  -1    1.80    1.34
   0  14  -1    2.01    1.41
   0  14   1    3.12    1.48
  -2  14  -1   55.61    4.45
  -2  14  -1   60.45    4.59
  -2 -14  -1   68.29    4.56
   2  14   1   63.69    5.09
  -2  14  -1   65.21    4.67
   2  14   1   66.97    5.09
  -2  14  -1   69.20    4.57
  -4  14  -1    0.02    1.04
   4  14   1   -0.92    1.42
  -4  14  -1    0.22    0.96
   4  14   1    0.08    1.54
  -4  14  -1   -0.02    1.02
  -4  14  -1    0.41    0.89
  -4 -14  -1   -0.31    1.10
  -6  14  -1    3.33    0.97
  -6 -14  -1    1.41    1.56
  -6  14  -1    3.12    1.02
  -6  14  -1    2.71    1.08
   6  14   1    0.15    1.98
   6  14   1   -1.43    2.01
   8  14   1    1.39    1.85
  -8  14  -1   -0.61    0.69
  -8 -14  -1    0.50    1.43
  -8  14  -1    1.18    0.81
   8  14   1   -1.08    1.74
  10  14   1   24.86    3.66
  10  14   1   23.81    3.69
 -10 -14  -1   25.94    3.26
 -10  14  -1   23.44    1.92
 -12 -14  -1   -0.93    1.56
  12  14   1   -1.54    1.95
  12  14   1   -1.29    2.22
 -12  14  -1    0.03    0.80
 -14  14  -1   25.82    2.30
  14  14   1   27.01    4.11
 -14 -14  -1   31.95    3.96
  14  14   1   27.70    4.09
  16  14   1   -2.71    2.11
  16  14   1    0.81    2.42
 -16 -14  -1    0.72    2.17
 -16  14  -1    0.09    1.13
 -18 -14  -1    7.50    2.90
 -18  14  -1   -0.22    1.40
  18  14   1    2.01    2.53
 -20 -14  -1    2.91    2.76
  20  14   1    1.68    2.70
 -20  14  -1   -0.81    1.57
 -22  14  -1    2.04    2.02
 -22 -14  -1    2.07    3.11
 -23 -15   1    6.49    3.45
 -21 -15   1    4.77    3.15
  21  15  -1    2.97    2.96
 -19 -15   1    8.47    3.05
  19  15  -1    0.57    2.63
  17  15  -1    2.14    2.76
  17  15  -1    6.20    2.78
 -17  15   1    2.57    1.18
 -17  15   1    4.44    1.61
 -17 -15   1    8.39    2.80
 -15  15   1    0.08    1.07
  15  15  -1   -0.37    2.38
  15  15  -1   -0.04    2.24
 -15 -15   1   -0.18    2.07
  13  15  -1   30.96    4.30
  13  15  -1   25.34    3.90
 -13 -15   1   24.61    3.56
 -11 -15   1    4.16    2.06
  11  15  -1    5.56    2.45
  11  15  -1    4.51    2.52
   9  15  -1  219.75   14.31
  -9 -15   1  210.64   13.68
   9  15  -1  218.78   14.23
   7  15  -1   19.04    3.05
   7  15  -1   16.21    3.02
  -7  15   1   17.54    1.89
  -7 -15   1   17.65    2.66
  -5 -15   1    0.71    1.37
  -5  15   1   -1.65    1.04
   5  15  -1    1.09    1.98
  -5  15   1   -0.40    1.16
   5  15  -1   -1.93    1.71
  -5  15   1   -0.36    1.14
  -3  15   1    3.32    1.50
   3  15  -1    2.95    2.06
  -3  15   1    2.48    1.42
   3  15  -1    2.00    1.77
  -3  15   1    2.12    1.47
   1  15  -1   12.38    2.12
  -1  15   1    8.47    1.98
   1  15  -1    7.92    2.08
  -1  15   1   10.01    2.06
   1  15   1   26.59    3.05
  -1  15  -1   24.75    2.70
  -1  15  -1   25.28    2.78
   1  15   1   24.21    2.95
   3  15   1   15.28    2.60
  -3  15  -1   17.59    2.22
   3  15   1   15.10    2.66
  -3  15  -1   19.19    2.11
  -5  15  -1   22.61    2.48
   5  15   1   22.18    3.28
   5  15   1   31.28    3.55
  -5  15  -1   26.76    2.35
  -5  15  -1   27.07    2.59
   7  15   1   -0.12    1.92
  -7  15  -1    1.61    1.04
   7  15   1   -0.02    1.95
  -7  15  -1    3.40    1.04
  -7 -15  -1   -2.57    1.48
  -9  15  -1    4.65    1.03
  -9 -15  -1   -3.78    1.88
   9  15   1   -4.94    2.27
   9  15   1   -5.48    2.44
  11  15   1   -0.76    2.07
 -11  15  -1    4.43    0.93
  11  15   1    1.87    2.35
 -11 -15  -1    1.27    1.82
 -13 -15  -1    5.15    2.50
  13  15   1    3.45    2.62
 -13  15  -1    3.15    1.01
  13  15   1    1.70    2.54
  15  15   1   -0.45    2.32
 -15  15  -1    0.08    0.97
  15  15   1    1.00    2.58
 -15 -15  -1    1.60    2.19
 -17 -15  -1    9.63    3.03
 -17  15  -1    3.01    1.28
  17  15   1    4.01    2.78
  17  15   1    4.53    2.95
 -19  15  -1    1.92    1.46
  19  15   1    5.02    2.91
 -19 -15  -1    1.21    2.36
 -21 -15  -1   -0.35    2.76
  21  15   1   -4.54    2.37
 -23 -15  -1    0.01    3.12
  20  16  -1    0.91    2.80
 -18 -16   1    6.29    2.97
  18  16  -1   -1.54    2.41
  16  16  -1   12.46    3.31
 -16 -16   1   11.73    3.07
  16  16  -1    4.58    2.97
  14  16  -1    0.01    1.96
 -14 -16   1    2.09    2.12
  14  16  -1    3.06    2.65
 -12 -16   1   40.71    4.31
  12  16  -1   34.80    4.66
  12  16  -1   32.91    4.58
  10  16  -1   -0.67    2.21
  10  16  -1    1.95    2.34
  -8  16   1   85.91    5.33
   8  16  -1   88.13    7.09
   8  16  -1   77.99    6.96
  -6  16   1    2.79    1.19
   6  16  -1   -0.25    1.75
   6  16  -1   -2.01    1.62
  -6  16   1    0.66    1.13
  -4  16   1   -1.34    1.23
  -4  16   1    0.17    1.30
   4  16  -1    0.86    1.92
   4  16  -1    0.30    1.77
   2  16  -1   -0.48    1.55
  -2  16   1   -0.48    1.31
   2  16  -1   -1.38    1.52
  -2  16   1   -1.19    1.40
   0  16   1   14.50    2.34
   0  16  -1   16.04    2.43
   0  16   1   14.34    2.43
   0  16  -1   16.24    2.46
   2  16   1   -1.28    1.47
  -2  16  -1    2.43    1.55
   2  16   1   -0.09    1.66
  -2  16  -1    0.47    1.43
  -4  16  -1   52.63    4.12
  -4  16  -1   53.23    4.00
   4  16   1   56.43    5.02
   4  16   1   57.27    5.06
   6  16   1    1.04    1.86
   6  16   1    1.47    2.02
  -6  16  -1   -0.74    1.11
  -6  16  -1   -0.03    1.11
   8  16   1   37.60    4.50
  -8  16  -1   38.34    2.95
   8  16   1   40.99    4.52
  10  16   1    2.98    2.37
  10  16   1   -3.68    1.91
  12  16   1    5.90    2.86
  12  16   1    8.78    2.73
 -14  16  -1    0.96    0.92
  14  16   1    1.58    2.31
  14  16   1   -2.75    2.22
 -14 -16  -1   -1.79    1.87
  16  16   1    1.32    2.39
  16  16   1   -1.09    2.58
  18  16   1    1.77    2.60
  20  16   1    3.54    3.09
  21  17  -1   -0.76    2.79
  19  17  -1   -3.22    2.46
  17  17  -1    3.49    2.85
  17  17  -1    4.97    3.03
  15  17  -1    3.44    2.66
  15  17  -1   -1.07    2.71
  13  17  -1   10.83    3.38
  13  17  -1   18.28    3.49
  11  17  -1   -0.40    2.29
  11  17  -1    2.23    2.65
   9  17  -1    8.14    2.85
   9  17  -1    7.05    2.85
   7  17  -1  149.70   10.70
  -7  17   1  157.25    9.02
   7  17  -1  154.65   10.71
  -7  17   1  138.92    9.10
   5  17  -1   -0.77    1.97
  -5  17   1   -0.24    1.34
   5  17  -1   -2.12    1.76
  -5  17   1    0.64    1.26
   3  17  -1    5.31    2.07
  -3  17   1    0.37    1.41
  -3  17   1   -0.67    1.49
   3  17  -1    0.04    1.70
  -1  17   1   29.21    3.34
   1  17  -1   31.42    3.48
   1  17  -1   33.83    3.61
  -1  17   1   30.40    3.31
   1  17   1   15.49    2.69
   1  17   1   12.61    2.63
  -1  17  -1   13.95    2.44
  -1  17  -1   17.21    2.45
   3  17   1    3.56    1.90
  -3  17  -1    1.48    1.49
  -3  17  -1    1.25    1.46
   3  17   1    1.93    1.96
   5  17   1    2.44    2.08
   5  17   1    2.85    2.27
  -5  17  -1    3.07    1.45
  -5  17  -1    2.53    1.41
  -7  17  -1   19.82    2.25
   7  17   1   10.07    3.40
   7  17   1   13.16    3.52
  -7  17  -1   24.86    2.18
   9  17   1   11.11    3.00
  -9  17  -1   11.50    1.61
   9  17   1   10.02    3.00
  11  17   1   13.41    3.23
  11  17   1   11.63    3.17
  13  17   1    7.16    3.01
  13  17   1    2.98    2.55
  15  17   1   -2.19    2.25
  15  17   1    1.12    2.93
  17  17   1   -0.49    2.39
  17  17   1   -1.89    2.50
  19  17   1   -1.32    2.63
  21  17   1   -2.90    2.38
  20  18  -1   -2.28    2.57
  18  18  -1    2.64    3.18
  18  18  -1    7.98    3.41
  16  18  -1    2.72    2.78
  16  18  -1   -2.65    2.88
  14  18  -1    3.83    2.85
  14  18  -1    0.70    2.59
  12  18  -1   -3.11    2.01
  12  18  -1    0.80    2.55
  10  18  -1   21.58    3.65
  10  18  -1   14.82    3.36
  -8  18   1    0.31    1.21
   8  18  -1    1.10    2.58
  -8  18   1    0.00    1.15
   8  18  -1    0.52    2.22
  -6  18   1   21.48    2.33
  -6  18   1   21.23    2.29
   6  18  -1   18.25    3.33
   6  18  -1   22.57    3.64
  -4  18   1    1.19    1.35
   4  18  -1   -1.76    1.71
   4  18  -1    0.54    2.19
  -4  18   1   -0.51    1.40
   2  18  -1   94.35    7.12
  -2  18   1   92.08    6.67
  -2  18   1  101.32    6.80
   2  18  -1   93.33    7.16
   0  18  -1   -1.34    1.58
   0  18   1   -0.57    1.68
   0  18  -1   -1.17    1.62
   0  18   1    0.82    1.80
  -2  18  -1    5.58    1.89
   2  18   1   -1.38    1.91
  -2  18  -1    0.88    1.70
   2  18   1    0.04    1.96
  -4  18  -1   -0.62    1.35
  -4  18  -1    1.08    1.47
   4  18   1    0.42    1.88
   4  18   1   -1.71    2.09
   6  18   1    1.71    2.33
   6  18   1    5.62    2.46
  -6  18  -1    1.76    1.38
  -6  18  -1    1.59    1.42
   8  18   1   -2.26    1.95
   8  18   1    1.75    2.34
  -8  18  -1    1.50    1.22
  -8  18  -1    0.10    1.16
  10  18   1    9.51    3.02
  10  18   1    8.97    3.24
 -10  18  -1   13.19    1.56
  12  18   1    4.49    2.61
  12  18   1    0.02    2.49
  14  18   1    4.99    2.90
  14  18   1    1.16    2.73
  16  18   1   -0.87    2.45
  16  18   1    0.07    2.75
  18  18   1   -0.63    2.86
  18  18   1    2.27    2.96
  20  18   1   -0.64    2.74
  19  19  -1   -2.16    2.62
  17  19  -1   -1.37    2.59
  17  19  -1   -3.98    2.75
  15  19  -1    0.75    2.81
  15  19  -1    3.58    2.84
  13  19  -1    0.79    2.72
  13  19  -1    2.67    3.02
  11  19  -1    3.11    2.83
  11  19  -1    4.74    2.77
  -9  19   1    2.22    1.20
   9  19  -1    1.67    2.53
   9  19  -1    2.10    2.55
  -9  19   1    1.71    1.27
  -7  19   1    7.50    1.72
   7  19  -1   11.45    3.18
   7  19  -1    6.38    3.05
  -7  19   1    7.78    1.71
  -5  19   1    5.00    1.80
   5  19  -1    6.05    2.45
  -5  19   1    4.15    1.75
   5  19  -1    2.49    2.31
  -3  19   1   43.93    3.97
   3  19  -1   36.91    4.42
  -3  19   1   42.79    4.01
   3  19  -1   35.88    4.32
   1  19  -1   -2.68    1.96
   1  19  -1    1.92    2.00
  -1  19   1    1.12    1.65
  -1  19   1    0.16    1.80
  -1  19  -1   -1.31    1.90
   1  19   1    0.17    2.10
  -1  19  -1    2.38    1.87
   1  19   1    0.49    1.88
  -3  19  -1   20.70    2.78
   3  19   1   11.43    3.17
   3  19   1   14.96    3.17
  -3  19  -1   23.36    2.79
  -5  19  -1    3.60    1.65
  -5  19  -1   -0.36    1.47
   5  19   1    3.72    2.36
   5  19   1   -1.11    2.31
  -7  19  -1    6.66    1.62
   7  19   1    5.30    2.78
  -7  19  -1    3.68    1.56
   7  19   1    3.33    2.51
  -9  19  -1    3.28    1.36
   9  19   1    2.82    2.60
  -9  19  -1    4.12    1.37
   9  19   1    4.39    2.90
  11  19   1    3.54    2.55
  11  19   1    4.40    3.04
  13  19   1    5.72    2.95
  13  19   1    1.54    2.98
  15  19   1    6.47    3.35
  15  19   1    4.53    2.93
  17  19   1   -3.38    2.84
  17  19   1   -2.07    2.41
  19  19   1    2.07    2.86
  18  20  -1   -4.59    2.68
  18  20  -1   -4.34    2.57
  16  20  -1   10.80    3.77
  16  20  -1    4.00    3.30
  14  20  -1    2.64    2.67
  14  20  -1   -6.60    2.38
  12  20  -1   16.00    3.84
  12  20  -1   23.07    4.32
  10  20  -1    3.37    2.61
  10  20  -1    0.42    2.53
 -10  20   1    1.54    1.23
  -8  20   1   23.02    2.41
   8  20  -1   20.87    3.97
   8  20  -1   14.52    3.57
  -8  20   1   22.77    2.41
   6  20  -1    0.64    2.18
  -6  20   1    0.34    1.62
  -6  20   1   -1.27    1.38
   6  20  -1   -2.60    2.42
   4  20  -1   20.74    3.45
  -4  20   1   21.04    2.79
   4  20  -1   25.59    3.61
  -4  20   1   24.74    2.92
   2  20  -1   -4.16    1.74
  -2  20   1    1.19    1.77
  -2  20   1    0.53    1.87
   2  20  -1   -1.74    2.12
   0  20  -1   -1.25    1.80
   0  20   1    1.56    1.85
   0  20  -1   -3.67    1.94
   0  20   1   -2.06    1.92
   2  20   1   -2.54    1.93
   2  20   1    0.97    2.03
  -2  20  -1    0.68    1.67
  -2  20  -1   -0.86    1.78
   4  20   1   11.66    2.86
  -4  20  -1    8.84    2.12
   4  20   1    7.43    2.80
  -4  20  -1    9.75    2.26
   6  20   1    3.75    2.45
  -6  20  -1   -2.43    1.51
   6  20   1   -0.97    2.44
  -6  20  -1    0.13    1.44
  -8  20  -1    9.76    1.91
  -8  20  -1   10.96    1.88
   8  20   1    8.94    3.07
   8  20   1   15.10    3.40
  10  20   1   -0.06    2.23
  10  20   1   -5.25    2.10
 -10  20  -1    2.08    1.37
  12  20   1    1.35    3.05
  12  20   1    2.03    2.71
  14  20   1   -0.97    2.53
  14  20   1   -2.44    2.84
  16  20   1    1.04    3.00
  16  20   1    0.58    2.68
  18  20   1   -2.20    3.06
  18  20   1   -0.25    2.73
  17  21  -1   -1.45    2.93
  17  21  -1    0.63    3.31
  15  21  -1    3.89    3.03
  15  21  -1    2.90    3.25
  13  21  -1    7.76    3.29
  13  21  -1    6.66    3.34
  11  21  -1   17.21    3.95
  11  21  -1   10.56    3.60
   9  21  -1    3.24    2.94
  -9  21   1    2.70    1.47
   9  21  -1    3.06    2.65
  -7  21   1    1.04    1.75
   7  21  -1    1.98    2.74
   7  21  -1    2.91    2.69
  -7  21   1    0.22    1.50
  -5  21   1   -0.42    1.69
   5  21  -1    0.45    2.25
   5  21  -1   -0.63    2.47
  -5  21   1    1.33    1.62
   3  21  -1    1.71    2.26
  -3  21   1    3.05    2.03
  -3  21   1    5.67    2.06
   3  21  -1    3.16    2.59
  -1  21   1   -2.77    1.95
   1  21  -1   -0.34    2.26
  -1  21   1   -0.14    1.87
   1  21  -1   -3.92    2.02
   1  21   1   -0.50    2.10
  -1  21  -1   -1.46    1.84
   1  21   1    1.80    2.30
  -1  21  -1   -2.25    2.13
   3  21   1    0.39    2.39
  -3  21  -1    0.18    1.97
   3  21   1    2.57    2.24
  -3  21  -1    1.76    1.79
   5  21   1    4.94    2.76
   5  21   1    7.62    2.86
  -5  21  -1    5.43    1.92
  -5  21  -1    4.32    1.99
  -7  21  -1    1.66    1.60
   7  21   1    4.83    2.97
  -7  21  -1    3.08    1.80
   7  21   1    2.70    2.44
  -9  21  -1    3.99    1.55
   9  21   1    3.43    3.00
  -9  21  -1    0.56    1.36
   9  21   1   -0.28    2.42
  11  21   1    0.05    2.50
 -11  21  -1    4.63    1.46
  11  21   1   -2.56    2.71
  13  21   1   -5.44    2.66
  13  21   1   -0.97    2.38
  15  21   1    3.20    3.21
  15  21   1   -2.70    2.45
  17  21   1   -2.04    2.83
  17  21   1   -5.81    3.10
  16  22  -1   -2.55    3.12
  16  22  -1   -2.92    2.89
  14  22  -1   -2.59    2.98
  14  22  -1    0.94    2.76
  12  22  -1    7.43    3.05
  12  22  -1   -0.85    3.05
 -10  22   1   34.47    3.31
  10  22  -1   36.01    5.01
  10  22  -1   27.00    4.53
   8  22  -1    1.44    2.34
   8  22  -1   -3.07    2.63
  -8  22   1    0.47    1.39
  -8  22   1   -1.09    1.56
  -6  22   1    1.95    1.86
  -6  22   1    2.46    1.80
   6  22  -1    5.74    2.74
   6  22  -1    2.15    3.02
   4  22  -1    0.48    2.45
   4  22  -1   -1.65    2.19
  -4  22   1    0.82    1.80
  -4  22   1   -0.17    1.89
   2  22  -1    6.87    2.74
  -2  22   1   12.06    2.57
   2  22  -1   11.59    2.97
  -2  22   1   10.91    2.92
   0  22  -1    1.19    2.08
   0  22   1   -2.86    1.62
   0  22   1   -1.62    2.16
   0  22  -1   -3.30    2.15
   2  22   1   46.82    4.83
  -2  22  -1   36.42    4.24
   2  22   1   41.61    4.64
  -2  22  -1   37.49    4.21
   4  22   1    1.06    2.16
  -4  22  -1   -1.07    2.02
   4  22   1   -0.55    2.35
  -4  22  -1   -1.13    1.72
  -6  22  -1    2.72    2.00
  -6  22  -1    4.61    1.92
   6  22   1    3.69    2.97
   6  22   1    5.89    2.71
   8  22   1    0.88    2.93
  -8  22  -1    0.24    1.62
  -8  22  -1   -1.20    1.41
   8  22   1   -1.36    2.03
  10  22   1    4.12    3.12
 -10  22  -1    6.43    1.79
  10  22   1    1.42    2.72
  12  22   1    0.40    2.39
 -12  22  -1    1.02    1.46
  12  22   1   -6.90    2.39
  14  22   1    3.85    3.62
  14  22   1   -2.33    2.55
  16  22   1   -6.85    2.74
  16  22   1   -2.74    2.65
  15  23  -1   -4.60    2.61
  15  23  -1   -7.06    3.11
  13  23  -1   -3.87    3.08
  13  23  -1   -4.38    2.45
  11  23  -1    1.89    3.47
 -11  23   1    3.50    1.69
  11  23  -1    4.29    3.08
   9  23  -1    9.90    3.43
   9  23  -1   12.38    3.76
  -9  23   1    7.22    2.11
  -7  23   1   -0.23    1.82
   7  23  -1    1.17    2.45
  -7  23   1    3.32    1.68
   7  23  -1   -4.21    2.62
  -5  23   1    1.73    1.83
   5  23  -1   -1.28    2.70
   5  23  -1    0.16    2.44
  -5  23   1    0.10    2.08
   3  23  -1   -6.68    2.18
   3  23  -1    2.09    2.39
  -3  23   1    1.84    1.94
  -3  23   1   -2.91    2.09
   1  23  -1    4.84    2.54
   1  23  -1    4.99    2.77
  -1  23   1    1.06    2.09
  -1  23   1   -3.83    1.96
  -1  23  -1   -2.25    2.21
   1  23   1    2.20    2.64
   1  23   1    0.73    2.20
  -1  23  -1    0.69    2.16
   3  23   1    1.60    2.26
  -3  23  -1    0.78    1.94
  -3  23  -1    0.65    2.30
   3  23   1   -0.48    2.60
   5  23   1   -1.12    2.61
   5  23   1    1.22    2.32
  -5  23  -1    2.61    1.97
  -5  23  -1   -0.38    2.06
  -7  23  -1    0.29    1.87
   7  23   1   -2.62    2.61
  -7  23  -1   -0.54    1.66
   7  23   1   -0.69    2.19
  -9  23  -1    0.97    1.74
   9  23   1   -0.54    2.34
   9  23   1   -0.38    2.90
  11  23   1   -4.84    2.76
  11  23   1    3.65    2.94
 -11  23  -1    3.36    1.73
  13  23   1   -1.81    3.23
  13  23   1    2.32    2.75
  15  23   1   -4.20    3.18
  15  23   1   -1.97    2.85
  14  24  -1   -1.16    2.88
  14  24  -1   -1.25    3.38
  12  24  -1   -2.66    3.06
  12  24  -1    0.39    2.70
 -10  24   1   -1.47    1.70
  10  24  -1   -2.62    2.48
  10  24  -1   -3.17    3.10
  -8  24   1    1.92    1.99
   8  24  -1    2.84    2.81
   8  24  -1    2.79    3.23
  -6  24   1   -2.13    1.59
   6  24  -1    0.87    2.44
  -6  24   1   -1.72    1.96
   6  24  -1   -2.59    2.68
   4  24  -1    0.20    2.92
  -4  24   1    0.62    2.02
   4  24  -1    2.06    2.49
  -4  24   1   -0.64    2.16
  -2  24   1   -1.65    2.24
  -2  24   1   -0.09    1.90
   2  24  -1    0.01    2.34
   2  24  -1    1.55    2.67
   0  24  -1   10.66    3.11
   0  24  -1    6.74    2.84
   0  24   1   11.51    3.18
   0  24   1    8.13    2.77
  -2  24  -1   -0.06    2.13
   2  24   1    4.75    2.55
   2  24   1    0.15    2.65
  -2  24  -1   -0.42    2.43
  -4  24  -1   -1.37    2.23
  -4  24  -1    0.61    2.04
   4  24   1    2.39    2.78
   4  24   1    5.38    2.66
   6  24   1    1.18    2.44
   6  24   1   -1.24    2.75
  -6  24  -1   -3.44    1.98
  -6  24  -1    0.25    1.85
   8  24   1    0.61    3.15
  -8  24  -1    2.73    2.08
   8  24   1    7.19    2.98
  10  24   1   -0.22    2.61
 -10  24  -1    0.37    1.93
  10  24   1    0.93    3.31
 -12  24  -1    1.54    1.67
  12  24   1   -6.42    2.87
  12  24   1   -1.25    2.57
  14  24   1   -2.43    3.21
  14  24   1    1.33    3.06
  13  25  -1    2.81    3.14
  11  25  -1    3.66    3.15
  11  25  -1    3.22    3.63
 -11  25   1    3.76    1.99
   9  25  -1   -2.65    3.27
   9  25  -1    1.25    2.69
  -9  25   1    3.77    2.05
   7  25  -1   -0.85    2.97
  -7  25   1    3.07    2.25
   7  25  -1    1.97    2.64
   5  25  -1   -1.00    2.92
   5  25  -1   -2.19    2.29
  -5  25   1    0.27    2.17
  -5  25   1   -0.83    1.84
   3  25  -1   -3.90    2.51
   3  25  -1   -0.33    2.20
  -3  25   1   -4.51    2.25
  -3  25   1    1.37    2.04
  -1  25   1    1.10    2.23
   1  25  -1    4.79    2.60
  -1  25   1   -0.44    2.56
   1  25  -1    3.71    2.82
  -1  25  -1   -0.79    2.51
   1  25   1    1.95    2.84
   1  25   1    0.82    2.30
  -1  25  -1    0.31    2.30
  -3  25  -1    5.69    2.43
   3  25   1    7.00    3.06
  -3  25  -1    5.08    2.72
   3  25   1    8.94    2.82
   5  25   1    8.30    3.49
  -5  25  -1    1.62    2.38
   5  25   1    3.32    2.61
  -5  25  -1   -1.54    1.96
   7  25   1    3.06    3.35
  -7  25  -1    1.30    2.14
  -7  25  -1    1.67    1.87
   7  25   1    3.77    2.81
  -9  25  -1    1.97    2.14
   9  25   1    2.95    2.99
   9  25   1   -0.54    3.28
 -11  25  -1   -0.43    1.96
  11  25   1   -4.61    2.94
  11  25   1   -2.62    2.66
 -10  26   1    0.44    2.15
  10  26  -1   -3.65    3.26
  10  26  -1   -0.79    2.55
   8  26  -1    2.54    3.33
  -8  26   1   -3.15    2.06
   8  26  -1    0.47    2.71
  -6  26   1    5.97    2.42
   6  26  -1   -0.18    2.64
   6  26  -1    1.85    3.18
  -6  26   1    5.66    2.18
   4  26  -1   -1.16    2.73
  -4  26   1   -1.19    2.05
  -4  26   1   -1.49    2.29
   4  26  -1    4.62    2.69
   2  26  -1   -0.32    2.41
  -2  26   1   -1.48    2.61
   2  26  -1   -0.80    2.91
  -2  26   1    0.25    2.10
   0  26  -1   -2.81    2.58
   0  26   1   -2.61    2.56
   0  26   1   -1.16    2.07
   0  26  -1    4.05    2.65
  -2  26  -1   -4.02    2.43
   2  26   1   -5.53    2.40
   2  26   1    0.85    2.35
  -2  26  -1    1.78    2.31
   4  26   1   -1.66    2.13
  -4  26  -1    0.64    2.28
   4  26   1    1.94    2.88
  -4  26  -1   -1.35    2.39
  -6  26  -1    1.95    2.37
  -6  26  -1    2.93    2.20
   6  26   1    4.27    2.79
   6  26   1   -1.28    3.12
   8  26   1    1.00    2.74
   8  26   1    1.11    3.25
  -8  26  -1    0.03    2.25
 -10  26  -1    4.54    2.22
  10  26   1   -4.43    3.23
  10  26   1    0.97    2.94
   7  27  -1    2.29    3.33
  -7  27   1   -0.98    2.26
   7  27  -1   -1.44    2.61
   5  27  -1   -1.64    3.04
   5  27  -1    3.27    2.67
  -5  27   1    1.71    2.20
  -5  27   1    1.00    2.62
   3  27  -1    0.23    2.45
   3  27  -1   -0.83    3.09
  -3  27   1   -2.31    2.58
  -3  27   1    1.11    2.16
   1  27  -1   -2.28    2.60
  -1  27   1   -0.80    2.60
   1  27  -1   -0.78    2.33
  -1  27   1    3.54    2.48
  -1  27  -1    0.85    2.42
  -1  27  -1   -1.11    2.68
   1  27   1    4.97    2.61
   1  27   1    0.83    2.65
  -3  27  -1   -0.83    2.42
   3  27   1   -5.47    2.66
  -3  27  -1    0.17    2.33
   3  27   1    2.58    2.42
  -5  27  -1    1.72    2.66
   5  27   1    6.50    3.00
   5  27   1    7.12    3.78
  -5  27  -1    1.57    2.42
  -7  27  -1    2.80    2.57
   7  27   1    4.61    3.43
   7  27   1    1.93    2.79
  -2  28   1   -1.70    2.47
  -2  28   1    2.31    2.41
   2  28  -1   -0.54    2.84
   2  28  -1    3.61    2.86
   0  28   1   -2.74    2.57
   0  28  -1    4.62    2.63
   0  28   1    3.41    2.53
   0  28  -1   -6.88    2.58
  -2  28  -1   -1.50    2.65
  -2  28  -1    3.18    2.60
   2  28   1   -0.62    2.94
   2  28   1    2.89    2.62
 -26   0   2    1.44    2.91
 -26   0   2    3.93    2.49
 -24   0   2    7.95    3.12
 -24   0   2    8.75    2.87
 -22   0   2    2.46    2.23
 -22   0   2    1.99    2.57
 -20   0   2   27.56    3.84
 -20   0   2   29.55    3.93
 -18   0   2    1.54    1.82
 -18   0   2    1.01    1.87
 -16   0   2   11.20    2.27
 -16   0   2    9.19    2.16
 -14   0   2    3.63    1.62
 -14   0   2    2.72    1.65
  14   0  -2    2.62    1.26
  12   0  -2   55.25    4.04
 -12   0   2   54.02    4.27
 -12   0   2   52.74    4.22
 -10   0   2    3.34    1.22
  10   0  -2    1.23    0.89
 -10   0   2    1.15    0.98
  10   0  -2    0.62    0.67
   8   0  -2   59.57    3.88
  -8   0   2   58.31    3.97
  -8   0   2   53.51    3.87
  -6   0   2    0.67    0.62
  -6   0   2    0.77    0.62
   6   0  -2    1.10    0.64
   6   0  -2    0.97    0.53
  -4   0   2  480.02   26.74
   4   0  -2  496.79   26.78
  -4   0   2  456.21   26.82
   2   0  -2   -1.78    0.23
  -2   0   2   -1.70    0.24
  -2   0   2   -1.46    0.24
  -2   0   2   -1.20    0.31
   2   0  -2   -2.04    0.21
   0   0  -2   -1.82    0.07
   0   0   2   -1.98    0.06
   0   0   2   -2.02    0.07
   0   0   2   -1.92    0.06
   0   0   2   -2.02    0.07
   0   0  -2   -1.81    0.10
   0   0  -2   -1.81    0.07
   2   0   2   -0.19    0.18
   2   0   2   -0.25    0.17
  -2   0  -2   -0.17    0.23
   4   0   2 1673.83  100.39
  -4   0  -2 1919.07  100.57
  -4   0  -2 1866.42  100.00
   4   0   2 1755.70   99.91
  -6   0  -2    0.09    0.63
   6   0   2    0.02    0.52
  -6   0  -2   -0.24    0.59
   6   0   2   -0.64    0.45
   8   0   2   15.23    1.58
  -8   0  -2   20.62    1.93
   8   0   2   20.78    1.77
  -8   0  -2   21.77    1.93
  10   0   2   -0.21    0.67
  10   0   2   -1.05    0.64
 -10   0  -2    0.49    0.92
 -10   0  -2    2.14    1.07
 -12   0  -2   63.22    4.51
  12   0   2   56.76    4.17
  12   0   2   55.78    4.01
 -12   0  -2   60.94    4.45
 -14   0  -2   -0.11    1.21
  14   0   2   -0.07    1.04
 -14   0  -2    1.33    1.32
 -16   0  -2   64.19    5.27
 -16   0  -2   62.72    5.12
 -18   0  -2    2.15    1.77
 -18   0  -2    2.85    1.99
 -20   0  -2   61.53    5.70
 -20   0  -2   55.32    5.28
 -22   0  -2    0.02    2.23
 -22   0  -2   -0.10    2.30
 -24   0  -2    8.02    3.22
 -24   0  -2    4.24    2.66
 -26   0  -2    2.19    2.54
 -27  -1   2    4.14    3.41
 -27   1   2    1.15    2.35
 -27  -1   2    3.37    2.86
 -27   1   2    7.06    3.35
 -25   1   2    5.42    2.64
 -25  -1   2   -2.89    2.56
 -25  -1   2    3.11    2.58
 -25   1   2   -3.49    2.52
 -23   1   2    0.71    2.19
 -23  -1   2    4.53    2.91
 -23   1   2    2.73    2.71
 -23  -1   2    5.63    2.61
 -21   1   2   -0.72    2.23
 -21  -1   2    0.05    2.43
 -21  -1   2    3.64    2.34
 -21   1   2    2.62    2.11
 -19   1   2   11.30    2.62
 -19  -1   2   13.02    2.79
 -19  -1   2   15.44    3.07
 -19   1   2   12.56    2.80
 -17   1   2    6.40    2.23
 -17   1   2    1.95    2.06
 -17  -1   2    0.73    1.95
 -17  -1   2    1.21    1.97
 -15  -1   2   32.59    3.51
  15  -1  -2   27.40    2.95
 -15  -1   2   31.56    3.48
 -15   1   2   35.40    3.53
 -15   1   2   25.33    3.23
  15   1  -2   34.36    3.26
 -13   1   2  145.04    9.63
 -13  -1   2  149.00    9.73
 -13   1   2  146.71    9.65
 -13  -1   2  141.30    9.69
  13  -1  -2  151.75    9.27
  13   1  -2  154.08    9.54
  13   1  -2  154.66    9.30
  11  -1  -2   32.48    2.84
 -11  -1   2   31.45    3.21
  11   1  -2   35.66    3.12
 -11   1   2   31.30    3.05
 -11   1   2   30.00    2.98
 -11  -1   2   31.64    3.12
  11   1  -2   31.98    2.83
  -9  -1   2   13.23    1.77
  -9   1   2   15.08    1.76
   9   1  -2   12.97    1.81
   9   1  -2   13.66    1.69
  -9  -1   2   15.57    1.92
  -9   1   2   13.89    1.85
   9  -1  -2   16.80    1.72
  -7  -1   2  185.33   10.55
  -7   1   2  153.40   10.28
  -7  -1   2  173.50   10.45
  -7   1   2  164.88   10.34
   7  -1  -2  174.70   10.31
   7   1  -2  185.25   10.47
   7   1  -2  201.32   10.62
  -5  -1   2   48.03    3.37
   5   1  -2   44.59    3.41
  -5  -1   2   52.50    3.40
  -5   1   2   51.23    3.30
   5   1  -2   52.61    3.43
  -5   1   2   55.51    3.22
  -5   1   2   48.61    3.25
  -5   1   2   52.36    3.38
  -3  -1   2  153.15    8.64
   3   1  -2  153.24    8.68
   3   1  -2  130.95    8.62
  -3   1   2  143.53    8.56
  -3   1   2  165.51    8.52
  -3   1   2  132.35    8.47
  -3   1   2  144.34    8.56
  -3  -1   2  175.75    8.69
  -1   1   2   -5.18    0.17
   1   1   2   -1.05    0.16
  -1   1  -2   -0.52    0.16
   1  -1   2   -0.87    0.11
  -1  -1  -2   -0.34    0.23
   1   1   2   -1.18    0.15
   1  -1   2   -1.06    0.09
  -1   1  -2   -0.89    0.16
  -3   1  -2    3.07    0.49
  -3   1  -2   -0.37    0.43
   3   1   2   -0.07    0.45
   3   1   2    0.03    0.46
  -3  -1  -2    0.90    0.58
   3  -1   2    1.19    0.38
  -3  -1  -2   -0.13    0.50
  -3   1  -2    0.87    0.49
   5   1   2    3.02    0.80
  -5   1  -2    5.15    0.85
  -5  -1  -2    1.62    0.84
   5   1   2    2.95    0.87
  -5  -1  -2    2.38    0.88
  -5   1  -2    4.78    0.85
  -7  -1  -2   35.57    2.89
  -7   1  -2   35.74    2.75
  -7  -1  -2   37.56    3.00
  -7   1  -2   34.72    2.80
   7   1   2   37.05    2.81
   7   1   2   37.43    2.70
   7  -1   2   38.83    2.59
   9   1   2   15.34    1.66
   9  -1   2   18.34    1.68
  -9  -1  -2   13.55    1.83
   9   1   2   16.72    1.84
  -9   1  -2   15.50    1.83
  -9   1  -2   18.02    1.94
  -9  -1  -2   15.29    1.90
 -11   1  -2   35.05    3.06
  11   1   2   38.70    2.87
  11   1   2   37.29    3.07
  11  -1   2   34.96    2.76
 -11  -1  -2   30.88    3.13
 -11  -1  -2   36.21    3.10
 -11   1  -2   25.98    2.92
  13   1   2    0.31    1.10
  13  -1   2    0.86    1.04
 -13  -1  -2   -1.46    1.26
  13   1   2   -1.91    1.06
 -13   1  -2    0.56    1.32
 -13  -1  -2   -0.68    1.17
 -13   1  -2   -1.95    1.09
  15   1   2    6.73    1.74
 -15  -1  -2    8.42    2.09
 -15  -1  -2    7.09    1.92
 -15   1  -2    8.74    1.99
 -15   1  -2    9.11    1.95
 -17  -1  -2   24.13    2.98
 -17  -1  -2   12.71    2.59
 -17   1  -2   13.38    2.63
 -17   1  -2   16.59    2.72
 -19   1  -2    8.07    2.30
 -19   1  -2    5.41    2.25
 -19  -1  -2    5.72    2.21
 -19  -1  -2    5.65    2.37
 -21  -1  -2    8.74    2.96
 -21  -1  -2   10.53    2.70
 -21   1  -2   10.81    2.94
 -21   1  -2    7.66    2.62
 -23   1  -2    1.38    2.71
 -23  -1  -2    0.63    2.62
 -23   1  -2    1.92    2.39
 -23  -1  -2    1.22    2.26
 -25   1  -2    3.00    2.58
 -25  -1  -2    4.73    2.74
 -27   1  -2   -0.78    2.60
 -27  -1  -2   -1.16    2.32
 -26  -2   2    2.50    2.43
 -26  -2   2    3.45    3.29
 -26   2   2   -0.17    2.31
 -26   2   2   -0.55    2.66
 -24  -2   2    1.88    2.80
 -24   2   2    1.20    2.64
 -24   2   2    1.50    2.23
 -24  -2   2   -3.30    1.84
 -22  -2   2   29.91    4.07
 -22   2   2   23.76    3.89
 -22   2   2   31.64    3.98
 -22  -2   2   25.31    4.06
 -20   2   2   -0.05    1.81
 -20  -2   2   -1.10    2.17
 -20   2   2   -1.11    1.99
 -20  -2   2   -3.58    1.75
 -18   2   2    7.41    2.31
 -18  -2   2    6.91    2.46
 -18   2   2    7.20    2.37
 -18  -2   2   12.24    2.71
  16   2  -2    1.62    1.46
 -16   2   2    0.23    1.52
 -16  -2   2   -1.99    1.43
 -16  -2   2    1.27    1.63
 -16   2   2   -0.41    1.53
 -14   2   2  126.23    8.42
  14   2  -2  126.22    8.42
 -14   2   2  130.81    8.50
 -14  -2   2  125.27    8.63
 -14  -2   2  131.05    8.64
  14   2  -2  127.25    8.23
 -12   2   2    2.91    1.44
 -12   2   2    0.86    1.20
 -12  -2   2    2.55    1.43
  12   2  -2    2.10    1.39
  12  -2  -2    3.93    1.09
  12   2  -2    1.65    1.21
 -12  -2   2    1.74    1.41
  10   2  -2  466.17   26.46
 -10  -2   2  459.86   26.59
 -10  -2   2  468.33   26.53
 -10   2   2  462.30   26.31
  10   2  -2  439.85   26.37
 -10   2   2  468.33   26.27
   8   2  -2    1.71    0.91
  -8   2   2    0.79    0.71
   8  -2  -2    0.03    0.28
  -8  -2   2    0.07    0.78
  -8   2   2    0.49    0.73
  -8   2   2    0.15    0.78
  -8  -2   2   -0.34    0.77
  -8   2   2    0.43    0.78
   8   2  -2   -0.78    0.72
   6   2  -2 7142.67  400.20
  -6  -2   2 7455.55  398.07
  -6   2   2 6699.15  400.68
  -6   2   2 7284.02  398.75
  -6   2   2 7009.37  400.17
   6   2  -2 7281.21  398.04
  -6   2   2 7617.87  397.99
  -6  -2   2 7106.45  400.22
  -4   2   2   -0.01    0.29
   4  -2  -2    0.06    0.26
  -4   2   2   -0.14    0.29
  -4  -2   2    0.20    0.45
   4   2  -2    0.60    0.57
  -4   2   2   -0.45    0.38
  -4   2   2   -0.32    0.22
  -4  -2   2   -0.25    0.45
   4   2  -2   -0.01    0.56
  -2  -2   2 1166.23   62.23
  -2  -2   2 1145.16   62.55
   2  -2  -2 1126.46   64.00
   2   2  -2 1079.07   62.54
  -2   2   2 1000.86   62.69
   2   2  -2 1138.38   62.25
  -2   2   2 1169.99   62.95
   0  -2  -2   -0.07    0.14
   0   2  -2    0.12    0.20
   0   2  -2    0.20    0.20
   0   2   2   -0.25    0.20
   0  -2   2   -0.08    0.12
   0   2   2   -0.05    0.18
   0  -2   2    0.06    0.15
   0   2   2   -0.25    0.21
  -2   2  -2 1149.36   71.89
   2   2   2 1397.61   71.62
  -2   2  -2 1156.48   71.44
  -2   2  -2 1239.74   71.56
   2   2   2 1369.08   71.98
  -2  -2  -2 1425.92   71.61
  -4   2  -2    0.07    0.40
  -4   2  -2    0.06    0.27
  -4  -2  -2   -0.34    0.49
   4   2   2    0.22    0.50
   4   2   2    0.32    0.50
   4  -2   2   -0.17    0.15
  -4  -2  -2   -0.37    0.53
  -4   2  -2    0.04    0.32
  -4   2  -2    0.60    0.46
  -6  -2  -2  485.29   27.20
   6   2   2  474.50   27.17
  -6   2  -2  484.59   26.99
   6   2   2  474.78   27.23
  -6   2  -2  470.75   26.93
  -6  -2  -2  482.99   27.31
  -6   2  -2  487.79   27.11
  -8  -2  -2   -0.31    0.77
  -8  -2  -2   -0.13    0.75
   8   2   2   -0.27    0.66
   8   2   2    0.16    0.73
  -8   2  -2   -0.94    0.70
  -8   2  -2    0.66    0.74
   8  -2   2   -0.48    0.49
  10  -2   2   91.62    6.12
  10   2   2  104.82    6.62
 -10   2  -2  102.68    6.50
 -10   2  -2  102.70    6.45
  10   2   2  101.23    6.47
 -10  -2  -2  105.36    6.72
 -10  -2  -2  101.86    6.66
  12   2   2   -1.24    0.93
 -12   2  -2    0.32    1.14
  12   2   2    0.43    1.11
 -12  -2  -2   -0.87    1.05
 -12   2  -2   -0.21    1.10
 -12  -2  -2   -1.98    1.20
  12  -2   2   -0.43    0.74
  14   2   2    8.40    1.79
 -14   2  -2    7.02    1.84
 -14  -2  -2   10.88    2.15
 -14  -2  -2    9.89    2.00
  14   2   2    7.95    1.64
 -14   2  -2    7.81    1.76
  14  -2   2    6.49    1.34
 -16  -2  -2    0.62    1.61
 -16  -2  -2    0.97    1.53
 -16   2  -2    3.00    1.52
  16   2   2    0.28    1.38
 -16   2  -2   -0.28    1.54
 -18  -2  -2    5.84    2.20
 -18   2  -2    1.37    2.02
 -18   2  -2    7.27    2.11
 -18  -2  -2    3.45    2.19
 -20  -2  -2    1.43    2.26
 -20   2  -2   -0.33    1.76
 -20   2  -2    2.48    2.20
 -20  -2  -2    4.62    2.38
 -22  -2  -2   33.12    4.27
 -22   2  -2   29.72    4.13
 -22  -2  -2   33.00    4.42
 -22   2  -2   33.87    4.20
 -24   2  -2   -2.02    2.47
 -24  -2  -2    1.48    2.42
 -24   2  -2    2.13    2.30
 -26   2  -2    6.91    3.01
 -26  -2  -2    5.72    2.93
 -27  -3   2    0.61    3.26
 -27  -3   2    0.22    2.64
 -27   3   2    1.67    2.92
 -27   3   2    1.02    2.55
 -25   3   2    1.85    2.29
 -25  -3   2    3.53    2.65
 -25  -3   2    8.22    3.44
 -25   3   2    3.45    2.95
 -23  -3   2   -1.55    2.11
 -23   3   2    5.16    2.42
 -23   3   2    0.59    2.43
 -23  -3   2    2.76    2.77
 -21  -3   2   -1.88    2.25
 -21   3   2   -2.56    2.05
 -21  -3   2   -1.46    1.98
 -21   3   2    1.19    2.04
 -19  -3   2   12.82    3.06
 -19   3   2   16.86    2.87
 -19   3   2   11.83    2.80
 -19  -3   2   14.55    3.20
 -17   3   2   -2.19    1.54
 -17   3   2   -2.35    1.36
 -17  -3   2   -0.48    1.70
 -17  -3   2    0.07    2.00
  17   3  -2   -0.95    1.40
 -15   3   2   11.96    2.33
  15   3  -2   17.21    2.40
 -15   3   2   14.52    2.37
 -15  -3   2   18.02    2.71
  15   3  -2   14.73    2.47
 -15  -3   2   17.06    2.81
 -13   3   2   26.32    3.11
 -13  -3   2   32.87    3.62
  13   3  -2   35.09    3.37
  13   3  -2   36.65    3.53
 -13  -3   2   38.97    3.85
 -13   3   2   27.20    3.14
 -11  -3   2  316.12   19.98
 -11  -3   2  332.70   20.02
 -11   3   2  364.39   19.76
  11   3  -2  331.30   19.97
  11   3  -2  351.44   19.93
 -11   3   2  328.38   19.66
 -11   3   2  350.01   19.72
  -9   3   2   -0.17    0.99
  -9  -3   2   -0.38    1.18
   9   3  -2    0.75    1.38
  -9   3   2   -0.74    1.00
  -9   3   2   -1.29    0.96
  -9   3   2   -1.00    1.02
   9   3  -2   -0.26    1.13
  -9  -3   2    0.36    1.27
   9  -3  -2   -0.84    0.63
  -7   3   2   -1.34    0.65
  -7   3   2    0.23    0.84
  -7  -3   2   -2.29    0.96
  -7  -3   2   -1.73    0.91
  -7   3   2   -1.03    0.65
  -7   3   2    0.01    0.76
   7   3  -2   -0.68    0.99
   7   3  -2   -0.21    1.13
  -5  -3   2 6099.69  344.25
   5   3  -2 6165.73  344.27
  -5   3   2 5663.25  342.79
  -5   3   2 6828.28  347.44
   5   3  -2 6321.46  342.43
  -5  -3   2 6191.24  342.37
  -5   3   2 5988.38  342.69
  -5   3   2 6297.81  346.56
   3   3  -2   -0.69    0.47
  -3  -3   2    0.05    0.48
   3   3  -2   -0.48    0.51
  -3  -3   2    0.15    0.46
  -1  -3   2  126.15    7.15
  -1   3   2  115.67    7.06
   1   3  -2  122.84    7.14
  -1  -3   2  131.20    7.16
   1   3  -2  122.34    7.14
  -1   3  -2   35.70    2.09
   1   3   2   29.65    2.27
  -1  -3  -2   34.82    2.21
   1   3   2   30.77    2.26
  -1   3  -2   31.86    2.08
  -3   3  -2    0.31    0.29
   3   3   2   -0.41    0.46
   3   3   2    0.52    0.49
  -3  -3  -2    0.35    0.44
  -3   3  -2    0.24    0.24
   3  -3   2    0.24    0.17
  -3   3  -2    0.52    0.24
   5   3   2  371.63   24.17
   5   3   2  418.92   24.30
  -5  -3  -2  429.90   24.24
  -5   3  -2  501.52   23.89
  -5  -3  -2  467.30   24.40
  -5   3  -2  392.24   23.99
  -5   3  -2  404.75   23.89
  -7  -3  -2   18.01    2.19
  -7  -3  -2   18.74    2.19
  -7   3  -2   32.92    1.94
   7   3   2   27.82    2.43
  -7   3  -2   27.21    2.09
  -7   3  -2   28.80    2.04
   7   3   2   18.57    2.21
  -7   3  -2   25.27    2.13
   9   3   2   37.80    3.08
  -9   3  -2   37.27    2.94
  -9  -3  -2   36.97    3.21
   9   3   2   40.04    3.22
  -9  -3  -2   37.13    3.19
  -9   3  -2   34.31    2.84
 -11   3  -2    4.77    1.26
  11   3   2    5.77    1.52
  11   3   2    3.60    1.27
 -11   3  -2    4.67    1.26
 -11  -3  -2    1.68    1.36
 -11  -3  -2    4.97    1.53
  11  -3   2    2.60    0.69
 -13  -3  -2    1.58    1.46
  13  -3   2    3.42    0.94
  13   3   2    2.40    1.39
  13   3   2    2.28    1.48
 -13  -3  -2    4.41    1.63
 -13   3  -2    1.63    1.27
 -13   3  -2    2.70    1.41
  15   3   2   11.78    2.38
 -15   3  -2   13.78    2.39
 -15   3  -2   15.71    2.28
 -15  -3  -2   14.16    2.60
 -15  -3  -2   13.90    2.52
 -17  -3  -2   17.55    2.83
 -17   3  -2   13.88    2.50
 -17   3  -2   16.31    2.48
 -17  -3  -2   13.56    2.78
  17   3   2   18.65    2.68
 -19   3  -2    6.70    2.25
 -19   3  -2    3.98    2.26
 -19  -3  -2    7.04    2.48
 -19  -3  -2    5.24    2.35
 -21   3  -2    1.37    1.99
 -21   3  -2    2.77    2.39
 -21  -3  -2    1.70    2.18
 -21  -3  -2    3.96    2.57
 -23   3  -2   11.62    2.90
 -23   3  -2    8.74    2.99
 -23  -3  -2    4.96    2.76
 -23  -3  -2    9.04    3.24
 -25   3  -2   -4.32    2.02
 -25  -3  -2   -0.10    2.53
 -27   3  -2   10.48    3.27
 -27  -3  -2    8.27    3.41
 -26   4   2   -0.32    2.75
 -26  -4   2   -1.19    3.10
 -26  -4   2    3.29    2.70
 -26   4   2    1.85    2.29
 -24  -4   2   13.86    3.41
 -24  -4   2   12.01    3.65
 -24   4   2   14.89    3.46
 -24   4   2   15.38    3.16
 -22  -4   2    0.62    2.46
 -22   4   2    1.88    1.97
 -22  -4   2   -3.38    2.48
 -22   4   2    1.14    2.18
 -20   4   2   17.60    3.20
 -20   4   2   18.08    2.93
 -20  -4   2   20.97    3.58
 -20  -4   2   17.37    3.52
 -18  -4   2   -0.29    1.83
 -18   4   2    0.28    1.63
 -18   4   2   -0.75    1.77
 -18  -4   2    0.87    2.13
 -16  -4   2   25.54    3.57
  16   4  -2   34.84    3.59
 -16   4   2   28.86    3.28
 -16   4   2   35.81    3.55
 -16  -4   2   32.95    3.65
 -14   4   2   -1.19    1.22
 -14  -4   2    1.47    1.56
  14   4  -2    0.79    1.30
  14   4  -2    0.13    1.34
 -14   4   2   -0.07    1.38
 -14  -4   2    1.30    1.56
 -12   4   2 1020.53   53.61
  12   4  -2  923.49   53.96
 -12   4   2  944.83   53.69
 -12   4   2  950.56   53.67
  12   4  -2  937.78   53.91
 -12  -4   2  961.53   54.00
 -12   4   2  945.99   53.47
 -12  -4   2  934.92   54.15
  10   4  -2    2.03    1.27
 -10   4   2    0.90    1.00
  10   4  -2    2.88    1.42
 -10   4   2    1.51    1.08
 -10   4   2    0.99    1.20
 -10  -4   2    3.94    1.53
 -10   4   2    1.48    1.09
 -10  -4   2    2.49    1.34
   8   4  -2   -2.20    0.90
  -8   4   2   -1.81    0.65
  -8   4   2   -0.80    0.70
  -8   4   2   -1.55    0.57
  -8  -4   2   -0.89    1.04
  -8   4   2   -1.19    0.60
   8   4  -2    0.21    1.13
  -8  -4   2   -1.35    0.91
   6   4  -2    0.69    0.95
  -6   4   2   -1.18    0.47
  -6  -4   2    0.34    0.81
  -6   4   2   -0.22    0.44
  -6  -4   2   -1.28    0.65
   6   4  -2    0.31    0.86
  -4  -4   2 2194.96  122.95
   4   4  -2 2198.80  122.36
   4   4  -2 2176.21  122.98
  -4  -4   2 2249.84  122.33
   2   4  -2    0.50    0.55
   2   4  -2    0.62    0.56
  -2   4   2    0.63    0.30
  -2  -4   2    0.06    0.46
  -2  -4   2    0.54    0.49
   0   4  -2  305.92   15.90
   0   4  -2  257.61   15.84
   0   4  -2  237.20   15.86
   0   4   2  289.90   15.92
   0   4  -2  307.44   15.97
   0   4   2  285.98   15.85
   0   4   2  293.24   15.97
   2   4   2    1.40    0.63
  -2   4  -2    1.56    0.36
   2  -4   2    1.04    0.30
  -2  -4  -2    1.10    0.54
  -2   4  -2    1.69    0.36
   2   4   2    1.80    0.66
   4   4   2 1694.56   89.66
  -4   4  -2 1413.84   89.20
  -4  -4  -2 1709.29   89.61
  -4   4  -2 1486.55   89.86
   4   4   2 1650.95   90.08
  -4   4  -2 1546.49   89.34
  -4  -4  -2 1693.71   90.07
  -4   4  -2 1707.50   90.11
  -6  -4  -2   -0.91    0.67
  -6   4  -2   -0.23    0.35
  -6  -4  -2   -0.37    0.75
  -6   4  -2    0.62    0.58
  -6   4  -2    0.32    0.43
  -6   4  -2    0.14    0.53
   6   4   2   -0.50    0.74
   6   4   2    0.29    0.84
  -8   4  -2  162.84    9.03
   8  -4   2  136.72    8.71
  -8  -4  -2  153.25    9.45
  -8   4  -2  162.32    9.09
  -8  -4  -2  163.30    9.51
   8   4   2  157.00    9.43
  -8   4  -2  134.82    8.85
   8   4   2  158.46    9.52
  -8   4  -2  159.77    9.05
 -10  -4  -2   -1.14    1.00
 -10   4  -2   -0.91    0.77
  10   4   2   -2.18    0.99
  10   4   2   -0.34    1.09
 -10   4  -2   -1.05    0.95
 -10   4  -2   -0.63    0.73
  10  -4   2   -0.52    0.49
 -10  -4  -2   -2.40    0.98
 -10   4  -2   -1.12    0.83
 -12   4  -2   73.38    5.10
 -12  -4  -2   74.67    5.45
  12   4   2   68.05    5.38
 -12   4  -2   78.80    5.09
 -12  -4  -2   69.60    5.44
  12   4   2   71.09    5.25
  14   4   2    1.76    1.47
  14   4   2    0.26    1.33
 -14   4  -2   -0.80    1.16
 -14   4  -2   -1.09    1.31
 -14  -4  -2    0.00    1.40
 -14  -4  -2   -0.34    1.44
  16   4   2   13.13    2.44
 -16   4  -2    9.87    2.10
 -16  -4  -2   12.35    2.53
 -16   4  -2   13.32    2.16
 -16  -4  -2    8.47    2.29
 -18   4  -2    2.65    2.05
 -18   4  -2    3.67    1.94
 -18  -4  -2    2.15    1.98
 -18  -4  -2    1.54    2.14
 -20   4  -2   10.75    2.52
 -20  -4  -2   12.31    3.06
 -20  -4  -2   15.15    3.01
 -20   4  -2    6.88    2.52
 -22  -4  -2    1.59    2.59
 -22   4  -2    1.11    2.32
 -22   4  -2    3.41    2.33
 -22  -4  -2    1.96    2.32
 -24  -4  -2   17.91    3.78
 -24   4  -2   13.39    3.14
 -26  -4  -2    4.87    3.09
 -26   4  -2    1.15    2.58
 -27   5   2    4.10    2.86
 -27  -5   2   -4.25    3.19
 -27   5   2    2.09    3.06
 -27  -5   2    6.68    3.22
 -25  -5   2    7.05    3.01
 -25  -5   2    3.95    3.29
 -25   5   2    1.90    2.36
 -25   5   2    0.56    2.67
 -23  -5   2    1.05    2.46
 -23   5   2    4.35    2.62
 -23   5   2    5.26    2.25
 -23  -5   2   -4.67    2.35
 -21  -5   2    7.07    2.69
 -21  -5   2    3.89    2.79
 -21   5   2    2.77    1.99
 -21   5   2    3.72    2.45
 -19   5   2    0.85    1.93
 -19   5   2    0.46    1.58
 -19  -5   2   -0.29    2.18
 -19  -5   2   -2.30    2.05
  17   5  -2    4.71    2.16
 -17   5   2    2.58    1.81
 -17   5   2    0.46    1.59
 -17  -5   2    4.24    2.35
 -17  -5   2    5.02    2.32
 -15  -5   2   28.60    3.63
  15   5  -2   33.51    3.53
 -15   5   2   37.72    3.60
 -15   5   2   32.43    3.36
 -15  -5   2   38.94    4.09
  15   5  -2   37.62    3.77
 -13   5   2   42.44    3.84
  13   5  -2   55.80    4.46
 -13   5   2   43.69    4.02
 -13   5   2   50.71    4.21
 -13  -5   2   49.26    4.55
 -13  -5   2   43.60    4.29
  13   5  -2   48.80    4.43
 -13   5   2   39.08    3.87
 -11  -5   2  600.38   32.67
 -11  -5   2  578.96   32.67
  11   5  -2  597.77   32.63
 -11   5   2  553.43   31.98
 -11   5   2  550.99   32.04
  11   5  -2  593.00   32.67
 -11   5   2  538.82   32.02
 -11   5   2  518.76   31.92
  -9   5   2    2.67    1.01
  -9   5   2    1.19    1.27
  -9   5   2    3.65    1.09
  -9   5   2    2.01    1.23
   9   5  -2    3.86    1.74
  -9  -5   2    2.74    1.87
  -9  -5   2    2.95    1.78
   9   5  -2    5.92    1.67
   7   5  -2   26.86    2.48
   7   5  -2   21.73    2.38
  -7  -5   2   22.30    2.30
  -7  -5   2   21.92    2.31
  -7   5   2   15.93    1.61
  -7   5   2   13.39    1.64
  -5  -5   2    0.38    0.87
   5   5  -2    0.59    0.91
  -5  -5   2    0.06    0.83
   5   5  -2    1.97    1.03
  -3  -5   2 2910.47  156.73
   3   5  -2 3147.43  157.65
  -3  -5   2 2784.71  157.51
   3   5  -2 2474.25  156.66
   1   5  -2  166.78    9.23
  -1   5   2  150.91    9.06
   1   5  -2  164.67    9.24
  -1   5   2  167.82    9.02
  -1  -5   2  131.74    9.12
   1  -5  -2  176.57    8.94
  -1   5   2  149.30    9.08
   1   5   2  113.41    7.17
   1   5   2  104.77    7.12
  -1   5  -2  126.13    6.94
  -1   5  -2  125.49    6.94
  -1   5  -2  138.01    6.91
  -1  -5  -2  106.16    6.97
  -3  -5  -2  348.46   19.47
  -3   5  -2  360.29   19.10
   3   5   2  331.15   19.56
   3   5   2  322.29   19.58
  -3   5  -2  343.28   19.24
  -5   5  -2    0.00    0.43
  -5   5  -2    0.44    0.36
  -5  -5  -2    0.23    0.70
   5   5   2   -0.54    0.81
  -5   5  -2    0.03    0.43
  -5  -5  -2   -1.32    0.75
   5   5   2   -0.60    0.79
  -5   5  -2    0.09    0.32
  -7   5  -2  267.92   13.70
   7   5   2  237.30   14.32
  -7   5  -2  237.69   13.74
   7   5   2  211.70   14.24
  -7   5  -2  231.41   13.77
  -7  -5  -2  242.19   14.31
  -7  -5  -2  227.92   14.27
  -7   5  -2  261.50   13.63
  -9   5  -2   71.81    4.66
  -9   5  -2   71.83    4.72
   9   5   2   63.58    5.23
  -9   5  -2   82.74    4.69
  -9  -5  -2   59.46    5.03
  -9   5  -2   83.82    4.51
   9   5   2   65.41    5.13
  -9  -5  -2   64.98    5.16
 -11   5  -2    5.09    1.36
 -11  -5  -2    2.31    1.74
  11   5   2    4.43    1.72
 -11   5  -2    8.26    1.44
  11   5   2    2.02    1.70
 -11  -5  -2    3.91    1.77
 -11   5  -2    5.76    1.36
 -11   5  -2    6.68    1.19
  13   5   2    2.93    1.65
 -13   5  -2    2.88    1.36
  13   5   2    3.61    1.54
 -13  -5  -2    1.68    1.73
 -13   5  -2    4.09    1.38
 -13  -5  -2    6.57    1.89
  15   5   2    0.88    1.64
 -15   5  -2    0.44    1.37
 -15   5  -2    0.09    1.38
 -15  -5  -2    0.49    1.64
  15   5   2   -0.20    1.52
 -15  -5  -2    0.27    1.65
 -17  -5  -2    8.60    2.50
 -17   5  -2   10.34    2.22
 -17  -5  -2    8.14    2.42
  17   5   2    5.71    2.37
 -17   5  -2    9.67    2.09
 -19   5  -2   10.12    2.36
 -19  -5  -2    7.35    2.56
 -19   5  -2   10.42    2.57
 -19  -5  -2   10.97    2.90
 -21   5  -2    5.88    2.36
 -21  -5  -2    4.88    2.73
 -21   5  -2    4.73    2.48
 -21  -5  -2    3.38    2.46
 -23  -5  -2    5.62    2.80
 -23   5  -2    7.41    2.90
 -23   5  -2    6.24    2.57
 -25  -5  -2    9.41    3.40
 -25   5  -2   10.64    3.08
 -26   6   2    0.64    2.55
 -26  -6   2    3.79    2.76
 -26   6   2    1.86    2.46
 -26  -6   2   -0.24    3.07
 -24  -6   2   -2.05    2.23
 -24   6   2   -1.43    2.34
 -24   6   2   -0.56    2.05
 -24  -6   2   -1.37    2.79
 -22  -6   2   11.04    3.27
 -22  -6   2   11.46    3.41
 -22   6   2   13.08    2.70
 -22   6   2   15.03    3.00
 -20  -6   2   -0.74    2.52
 -20  -6   2   -4.70    1.81
 -20   6   2   -1.06    1.87
 -20   6   2    0.68    1.61
 -18   6   2   -0.84    1.59
 -18  -6   2    3.14    2.36
 -18  -6   2   -2.30    1.95
 -18   6   2    1.60    1.81
  18   6  -2   -2.11    1.72
  16   6  -2   -1.53    1.53
 -16   6   2    0.54    1.60
 -16   6   2   -0.57    1.39
 -16  -6   2    0.64    1.90
  16   6  -2    3.28    1.96
 -16  -6   2    0.03    1.96
 -14  -6   2   81.25    6.43
  14   6  -2   88.42    6.42
 -14  -6   2   86.91    6.59
 -14   6   2   80.81    5.80
 -14   6   2   83.33    5.88
  14   6  -2   87.19    6.54
  12   6  -2    3.18    1.62
 -12   6   2   -2.36    1.04
  12   6  -2    1.47    1.48
 -12   6   2    0.20    1.22
 -12  -6   2   -0.18    1.41
 -12   6   2    1.00    1.18
 -12  -6   2    0.95    1.55
 -12   6   2   -0.17    0.96
 -10   6   2  645.53   40.49
 -10  -6   2  744.14   41.30
 -10   6   2  712.15   40.60
 -10   6   2  737.61   40.54
  10   6  -2  763.34   41.41
 -10  -6   2  730.00   41.36
  10   6  -2  735.97   41.39
 -10   6   2  726.34   40.52
  -8  -6   2    1.23    1.16
   8   6  -2    0.82    1.30
  -8  -6   2    1.17    1.10
  -8   6   2    0.27    0.66
  -8   6   2    0.49    0.66
   8   6  -2    0.54    1.19
  -6  -6   2  517.15   28.76
   6   6  -2  512.79   28.85
  -6  -6   2  493.84   28.78
   6   6  -2  491.94   28.84
   4   6  -2    1.89    0.97
   4   6  -2    0.61    0.95
  -4  -6   2    1.08    0.84
  -4  -6   2    0.74    0.80
   2   6  -2  764.10   44.49
  -2  -6   2  824.95   44.31
   2   6  -2  800.02   44.36
  -2   6   2  728.30   43.99
  -2   6   2  833.71   44.17
  -2  -6   2  804.97   44.46
   0   6   2    1.12    0.57
   0   6  -2    0.17    0.50
   0  -6   2   -0.08    0.33
   0   6  -2   -0.28    0.52
   0   6  -2   -0.05    0.51
   0  -6  -2    0.16    0.20
   0   6   2    0.69    0.61
   0   6  -2    0.26    0.53
   0   6   2   -0.69    0.53
  -2   6  -2  212.20   13.82
   2   6   2  246.87   14.32
  -2   6  -2  262.39   13.92
   2   6   2  256.08   14.31
  -2  -6  -2  242.68   14.13
  -2   6  -2  259.80   13.95
  -4  -6  -2    1.00    0.83
  -4   6  -2    1.66    0.41
   4   6   2    0.23    0.78
   4   6   2    1.22    0.93
  -4   6  -2    2.30    0.44
  -6   6  -2   94.18    5.92
  -6  -6  -2  116.17    6.73
  -6   6  -2  100.90    6.03
  -6   6  -2  107.65    6.03
  -6   6  -2   91.35    5.94
   6   6   2  110.25    6.80
  -6  -6  -2  110.18    6.71
   6   6   2  112.30    6.81
  -8   6  -2    1.60    0.52
  -8  -6  -2   -0.53    1.06
  -8  -6  -2    0.37    1.11
  -8   6  -2   -0.10    0.77
  -8   6  -2   -0.42    0.65
  -8   6  -2    1.22    0.63
   8   6   2    0.69    1.26
   8   6   2   -0.01    1.14
 -10   6  -2   15.49    1.72
 -10  -6  -2   14.25    2.39
 -10  -6  -2   11.57    2.28
 -10   6  -2   16.51    1.75
 -10   6  -2   14.22    1.41
  10   6   2   11.46    2.27
  10   6   2   10.88    2.36
 -10   6  -2   17.51    1.78
 -12   6  -2   -0.59    0.96
  12   6   2   -0.91    1.24
  12   6   2   -0.65    1.31
 -12  -6  -2    0.34    1.40
 -12  -6  -2    0.40    1.41
 -12   6  -2   -2.61    0.95
 -12   6  -2   -0.89    0.90
 -12   6  -2   -2.34    1.00
 -14  -6  -2   22.40    2.98
  14   6   2   17.11    2.75
  14   6   2   15.55    2.52
 -14  -6  -2   14.77    2.72
 -14   6  -2   19.87    2.35
 -14   6  -2   19.83    2.39
 -16   6  -2   -0.03    1.46
 -16  -6  -2   -0.26    1.84
 -16   6  -2   -0.41    1.37
 -16  -6  -2    1.07    1.88
  16   6   2   -1.63    1.50
  18   6   2   -0.73    1.95
 -18  -6  -2    3.89    2.34
 -18   6  -2    2.10    1.85
 -18  -6  -2   -1.17    2.06
 -18   6  -2    0.42    1.63
 -20  -6  -2    0.36    2.14
 -20   6  -2    2.35    2.18
 -20  -6  -2    1.67    2.46
 -20   6  -2    3.75    1.95
 -22  -6  -2   14.20    3.42
 -22  -6  -2   14.54    3.60
 -22   6  -2   19.27    3.45
 -22   6  -2   11.59    2.86
 -24  -6  -2    3.99    2.80
 -24   6  -2    3.31    2.54
 -26   6  -2    8.79    3.07
 -26  -6  -2    9.15    3.57
 -27   7   2    3.72    2.98
 -27  -7   2   -1.25    3.43
 -27  -7   2    1.95    2.94
 -27   7   2    5.79    2.78
 -25   7   2   -0.52    2.26
 -25   7   2    0.91    2.62
 -25  -7   2    0.54    3.11
 -25  -7   2    4.03    2.95
 -23  -7   2   -2.24    2.58
 -23  -7   2   -0.32    2.55
 -23   7   2    1.24    2.13
 -23   7   2   -0.08    2.15
 -21   7   2    4.15    2.36
 -21   7   2    3.65    2.06
 -21  -7   2    3.85    2.78
 -21  -7   2    3.45    2.81
 -19   7   2    5.17    2.12
 -19  -7   2    0.17    2.37
 -19   7   2    2.21    1.84
  19   7  -2    6.20    2.58
 -19  -7   2    2.39    2.51
 -17   7   2   34.28    4.06
  17   7  -2   54.69    5.08
 -17  -7   2   46.79    5.12
 -17  -7   2   39.53    4.69
 -17   7   2   38.01    4.16
 -15  -7   2   -1.62    2.01
 -15   7   2   -2.22    1.47
 -15   7   2   -1.09    1.41
  15   7  -2    1.18    1.75
  15   7  -2   -1.26    1.73
 -15  -7   2    0.48    1.84
  13   7  -2   22.23    2.80
 -13  -7   2   19.67    2.81
 -13   7   2   18.16    2.00
  13   7  -2   19.25    2.91
 -13   7   2   15.84    2.11
 -13  -7   2   14.18    2.75
 -13   7   2   16.64    2.15
  11   7  -2    9.50    2.18
 -11   7   2    8.48    1.53
 -11  -7   2    7.96    2.10
 -11   7   2   10.46    1.60
 -11   7   2    8.07    1.40
 -11  -7   2    9.75    2.30
 -11   7   2    9.62    1.27
  11   7  -2    8.04    2.27
  -9  -7   2  612.27   34.13
  -9  -7   2  619.83   34.11
  -9   7   2  532.27   33.17
   9   7  -2  602.77   34.18
  -9   7   2  564.95   33.21
   9   7  -2  642.83   34.28
   7   7  -2    0.33    1.22
  -7  -7   2    2.45    1.16
   7   7  -2   -0.69    1.08
  -7  -7   2    0.75    1.13
  -5  -7   2  165.75    9.91
  -5  -7   2  175.85    9.93
   5   7  -2  165.60   10.00
   5   7  -2  141.51    9.90
  -3   7   2   48.42    2.90
  -3  -7   2   39.52    3.31
   3   7  -2   42.61    3.50
  -3  -7   2   42.74    3.28
  -3   7   2   51.43    2.79
   3   7  -2   46.97    3.53
  -1   7   2  184.50   11.24
  -1   7   2  176.16   11.27
   1   7  -2  199.19   11.42
  -1  -7   2  214.48   11.37
  -1   7   2  179.08   11.18
   1   7  -2  221.58   11.44
  -1   7  -2  221.23   11.80
  -1  -7  -2  206.66   11.88
  -1   7  -2  214.19   11.84
   1  -7   2  182.76   11.67
   1   7   2  208.17   12.11
  -1   7  -2  197.94   11.79
   1   7   2  194.19   12.07
  -1   7  -2  220.70   11.75
  -3   7  -2   63.32    3.85
  -3   7  -2   75.43    3.87
   3   7   2   56.80    4.52
  -3   7  -2   69.26    3.93
  -3  -7  -2   55.60    4.29
   3   7   2   58.78    4.45
   5   7   2  218.16   13.42
  -5  -7  -2  205.95   13.19
  -5   7  -2  232.65   12.57
   5   7   2  211.17   13.36
  -5   7  -2  240.98   12.60
   7   7   2   -1.62    1.02
  -7   7  -2   -0.08    0.41
  -7   7  -2    0.51    0.57
  -7   7  -2    1.13    0.58
  -7  -7  -2    0.10    1.06
   7   7   2   -1.64    0.84
  -7   7  -2    0.31    0.48
  -7  -7  -2   -0.96    1.03
  -9  -7  -2   41.08    4.08
   9   7   2   34.54    4.03
   9   7   2   37.11    4.15
  -9   7  -2   37.96    3.08
  -9  -7  -2   35.98    3.99
  -9   7  -2   44.95    3.10
  -9   7  -2   55.87    3.10
 -11   7  -2   19.32    2.17
 -11  -7  -2   13.23    2.43
 -11   7  -2   26.09    2.25
 -11  -7  -2   19.58    2.67
  11   7   2   17.00    2.60
  11   7   2   26.15    3.06
 -11   7  -2   22.91    2.18
 -11   7  -2   26.88    2.01
 -13   7  -2    7.16    1.56
  13   7   2    7.50    1.99
  13   7   2    8.53    2.21
 -13   7  -2    7.16    1.62
 -13  -7  -2    7.43    2.09
 -13  -7  -2    6.09    2.03
 -15   7  -2   18.26    2.37
 -15   7  -2   18.54    2.38
  15   7   2   16.30    2.94
 -15  -7  -2   17.20    3.02
  15   7   2   23.61    3.07
 -15  -7  -2   17.42    3.01
 -17  -7  -2    0.01    2.13
 -17  -7  -2   -1.97    2.25
 -17   7  -2    2.69    1.73
 -17   7  -2    4.23    1.80
  17   7   2    3.21    2.31
 -19  -7  -2   17.86    3.46
 -19  -7  -2   13.47    3.14
 -19   7  -2   15.08    2.59
 -19   7  -2   19.22    2.88
 -21   7  -2    3.44    2.28
 -21   7  -2    6.75    2.52
 -21  -7  -2    4.32    2.81
 -21  -7  -2    8.77    2.94
 -23  -7  -2    3.80    2.79
 -23   7  -2    7.37    2.68
 -25  -7  -2    0.92    2.91
 -25   7  -2    5.22    2.66
 -26   8   2    2.06    2.62
 -26  -8   2    4.50    3.17
 -26   8   2    4.10    2.71
 -26  -8   2    7.32    3.70
 -24   8   2    3.69    2.38
 -24   8   2    0.08    2.42
 -24  -8   2    0.24    2.64
 -24  -8   2   -0.49    3.14
 -22  -8   2    2.05    2.90
 -22   8   2    3.27    2.02
 -22   8   2   -1.68    2.01
 -22  -8   2    1.09    2.59
 -20   8   2    8.20    2.45
 -20  -8   2   10.44    3.17
 -20   8   2   11.85    2.44
 -20  -8   2   15.71    3.29
 -18   8   2    1.50    1.61
 -18  -8   2   -0.15    2.26
 -18  -8   2    2.89    2.41
 -18   8   2   -0.66    1.62
  18   8  -2    1.59    2.16
 -16  -8   2   56.74    5.22
  16   8  -2   52.92    5.18
 -16   8   2   47.48    4.41
  16   8  -2   47.22    4.79
 -16  -8   2   50.76    5.22
 -16   8   2   51.49    4.16
 -14  -8   2   -1.47    1.53
  14   8  -2   -0.60    1.54
 -14   8   2   -0.29    1.20
 -14   8   2   -1.81    1.17
  14   8  -2    2.68    1.92
 -14  -8   2    0.95    1.77
 -12   8   2   23.02    2.32
  12   8  -2   22.22    2.82
 -12  -8   2   20.57    2.92
 -12  -8   2   28.15    2.99
 -12   8   2   21.65    2.15
 -12   8   2   20.73    2.01
 -12   8   2   24.29    2.17
  12   8  -2   24.67    3.12
 -10  -8   2    3.43    1.65
  10   8  -2    1.40    1.46
  10   8  -2    2.45    1.67
 -10  -8   2    0.51    1.35
 -10   8   2    0.24    0.79
 -10   8   2   -1.29    0.78
  -8  -8   2 2234.92  128.33
  -8  -8   2 2329.51  127.79
   8   8  -2 2306.37  127.92
   8   8  -2 2305.16  128.51
  -6  -8   2    1.55    1.05
   6   8  -2    2.12    1.26
   6   8  -2    1.22    1.25
  -6  -8   2    1.48    1.13
   4   8  -2  153.87    9.56
  -4  -8   2  153.89    9.40
  -4  -8   2  155.41    9.45
   4   8  -2  158.71    9.61
  -2   8   2   -1.03    0.51
  -2   8   2   -0.18    0.52
  -2  -8   2    0.37    0.49
  -2   8   2   -0.64    0.60
  -2  -8   2    1.13    0.73
   2   8  -2   -0.77    0.74
   2   8  -2    0.11    0.84
   0   8   2  176.88   10.17
   0   8  -2  178.23   10.13
   0   8  -2  169.87   10.12
   0   8   2  182.41   10.13
   0   8   2  173.88   10.14
   0   8  -2  174.23   10.13
   0   8  -2  154.91   10.03
   2   8   2   -0.14    0.80
  -2   8  -2    0.37    0.56
  -2   8  -2    0.30    0.54
  -2  -8  -2    0.41    0.65
  -2   8  -2   -0.62    0.52
   2   8   2   -0.67    0.80
   4   8   2  135.42    8.51
  -4   8  -2  122.57    7.75
  -4   8  -2  138.87    7.82
   4   8   2  136.30    8.57
  -4   8  -2  143.33    7.80
  -4  -8  -2  141.08    8.41
   6   8   2    0.59    1.16
   6   8   2   -1.10    1.09
  -6   8  -2    0.56    0.48
  -6   8  -2    0.98    0.45
  -6  -8  -2   -1.30    0.95
   8   8   2  158.48    9.75
  -8  -8  -2  148.35    9.56
  -8   8  -2  152.66    8.68
  -8   8  -2  144.02    8.60
  -8   8  -2  157.54    8.70
   8   8   2  161.07    9.78
  -8  -8  -2  148.88    9.56
  -8   8  -2  135.82    8.53
 -10  -8  -2    0.47    1.16
 -10   8  -2   -0.64    0.73
 -10  -8  -2   -0.40    1.23
  10   8   2    0.38    1.41
 -10   8  -2   -1.23    0.74
 -10   8  -2   -0.07    0.58
  10   8   2    0.78    1.42
 -10   8  -2   -2.15    0.81
 -12   8  -2    1.19    1.09
  12   8   2    1.95    1.60
 -12  -8  -2    1.37    1.45
  12   8   2    0.73    1.48
 -12  -8  -2    0.78    1.54
 -12   8  -2    0.51    0.85
 -12   8  -2   -0.60    1.11
 -14  -8  -2   -2.93    1.47
  14   8   2    0.50    1.67
 -14   8  -2    1.25    1.27
  14   8   2    2.28    1.94
 -14   8  -2    0.11    1.29
 -14  -8  -2    0.45    1.75
  16   8   2    6.73    2.50
 -16  -8  -2    5.18    2.31
 -16  -8  -2    5.67    2.42
  16   8   2    3.92    2.17
 -16   8  -2    5.23    1.89
 -16   8  -2    1.90    1.81
 -18   8  -2    2.41    1.91
 -18  -8  -2    1.90    2.24
  18   8   2   -1.96    1.90
 -18  -8  -2   -2.21    1.96
 -18   8  -2    2.21    1.76
 -20   8  -2    5.30    2.16
 -20  -8  -2    2.37    2.74
 -20   8  -2    5.01    2.32
 -20  -8  -2    7.86    2.84
 -22   8  -2   -0.63    2.03
 -22  -8  -2    1.02    2.52
 -24   8  -2    8.18    2.81
 -24  -8  -2    6.79    3.35
 -26  -8  -2    1.00    2.97
 -26   8  -2   -1.13    2.57
 -25   9   2    1.76    2.60
 -25   9   2    4.21    2.52
 -25  -9   2   -4.17    3.21
 -25  -9   2    4.69    3.09
 -23   9   2   -3.55    2.09
 -23  -9   2   -0.30    2.92
 -23   9   2   -0.91    2.02
 -23  -9   2   -4.11    2.37
 -21  -9   2    4.93    2.70
 -21   9   2    1.13    2.08
 -21  -9   2    4.87    2.88
 -21   9   2    5.31    2.12
 -19  -9   2    4.41    2.40
 -19   9   2    6.18    1.90
  19   9  -2    8.60    2.86
 -19  -9   2    4.59    2.69
 -19   9   2    4.13    2.10
  17   9  -2    3.04    2.44
 -17  -9   2    1.41    2.46
 -17   9   2    1.76    1.60
 -17  -9   2    5.69    2.54
 -17   9   2    0.85    1.81
  15   9  -2  139.12    9.45
 -15   9   2  103.25    8.18
 -15   9   2  112.99    8.13
 -15  -9   2  142.97    9.45
  15   9  -2  143.23    9.32
 -15  -9   2  126.19    9.15
 -13  -9   2   -1.53    1.56
 -13   9   2    1.50    1.13
 -13   9   2    2.15    1.11
 -13  -9   2   -1.34    1.56
 -13   9   2    0.77    0.93
  13   9  -2    0.08    1.57
  13   9  -2    1.48    1.85
  11   9  -2    2.83    1.76
 -11   9   2    6.00    0.76
 -11  -9   2    5.70    1.89
 -11  -9   2    5.75    1.98
 -11   9   2    4.66    1.06
 -11   9   2    7.66    1.14
  11   9  -2    6.99    2.08
  -9  -9   2    1.28    1.52
   9   9  -2   -0.20    1.53
  -9  -9   2    0.12    1.38
   9   9  -2    2.91    1.69
  -7  -9   2  402.69   26.00
  -7  -9   2  503.11   26.25
   7   9  -2  481.48   26.37
   7   9  -2  417.80   26.22
   5   9  -2   84.26    5.82
  -5  -9   2   87.59    5.67
   5   9  -2   78.74    5.92
  -5  -9   2   79.99    5.69
  -3  -9   2   56.41    3.54
  -3   9   2   44.38    3.07
   3   9  -2   43.79    3.54
   3   9  -2   46.43    3.69
  -3  -9   2   45.83    3.52
  -3   9   2   41.68    2.98
  -1  -9   2   53.57    3.83
  -1   9   2   54.30    3.83
  -1   9   2   59.15    3.80
  -1   9   2   54.73    3.74
   1   9  -2   55.70    4.00
   1   9  -2   57.01    3.93
  -1   9  -2   70.87    4.46
  -1   9  -2   73.45    4.35
  -1   9  -2   73.20    4.46
   1   9   2   63.60    4.73
  -1  -9  -2   60.30    4.37
  -1   9  -2   69.80    4.45
   1   9   2   64.53    4.72
  -3   9  -2   16.98    1.64
  -3   9  -2   21.98    1.67
  -3  -9  -2   19.75    2.15
  -3   9  -2   20.80    1.69
   3   9   2   20.06    2.34
   3   9   2   18.64    2.27
   5   9   2   -1.05    1.51
  -5  -9  -2   -2.58    1.26
   5   9   2   -2.58    1.55
  -7  -9  -2   27.85    3.20
   7   9   2   21.96    3.34
   7   9   2   22.85    3.19
   9   9   2    0.79    1.49
   9   9   2   -1.75    1.15
  -9  -9  -2    0.42    1.30
  -9   9  -2    0.17    0.70
  -9   9  -2    1.29    0.52
  -9   9  -2   -0.41    0.69
  -9   9  -2   -0.34    0.56
  -9  -9  -2    0.06    1.29
 -11   9  -2   10.06    1.29
 -11   9  -2    8.50    1.31
 -11   9  -2    6.22    1.31
 -11  -9  -2    5.88    1.94
 -11   9  -2    8.33    1.05
  11   9   2    8.95    2.18
  11   9   2    7.39    2.18
 -11  -9  -2    6.01    2.00
  13   9   2   21.13    3.04
 -13   9  -2   28.12    2.52
  13   9   2   30.65    3.59
 -13   9  -2   22.75    2.48
 -13  -9  -2   23.75    3.13
 -13  -9  -2   20.14    3.01
  15   9   2   -1.06    2.03
 -15   9  -2    2.94    1.60
 -15  -9  -2    1.95    2.23
  15   9   2    0.69    2.24
 -15   9  -2    3.90    1.55
 -15  -9  -2   -2.23    2.11
 -17   9  -2    1.76    1.70
 -17   9  -2    3.42    1.72
 -17  -9  -2    1.70    2.37
 -17  -9  -2    2.80    2.39
  17   9   2    1.16    2.23
 -19   9  -2    6.08    2.02
 -19   9  -2    3.43    2.06
 -19  -9  -2    5.57    2.75
  19   9   2    3.45    2.50
 -21   9  -2    9.01    2.46
 -21  -9  -2    9.10    3.20
 -23   9  -2    4.46    2.56
 -23  -9  -2    5.62    3.21
 -25   9  -2    1.81    2.40
 -25  -9  -2   -0.11    2.95
 -26  10   2    4.03    2.83
 -26 -10   2    6.71    4.06
 -26  10   2    4.76    3.02
 -26 -10   2   11.32    3.96
 -24  10   2    1.22    2.40
 -24 -10   2   -1.02    3.10
 -24 -10   2    2.25    3.12
 -24  10   2    0.14    2.16
 -22 -10   2   -1.00    2.28
 -22 -10   2    2.92    2.94
 -22  10   2   -4.20    2.05
 -22  10   2   -0.86    1.91
  20  10  -2    2.25    2.51
 -20 -10   2    1.34    2.56
 -20 -10   2    0.45    2.46
 -20  10   2    0.67    1.96
 -20  10   2   -0.74    1.65
 -18  10   2   21.93    2.80
  18  10  -2   16.31    3.50
 -18 -10   2   24.61    3.89
 -18  10   2   19.75    2.54
 -18 -10   2   18.89    3.51
  16  10  -2    3.19    2.32
 -16  10   2    0.16    1.54
  16  10  -2   -0.85    2.03
 -16  10   2   -2.22    1.27
 -16 -10   2    2.54    2.29
 -16 -10   2    2.23    2.09
 -14 -10   2   37.94    4.13
  14  10  -2   32.86    3.95
  14  10  -2   28.94    3.99
 -14 -10   2   34.51    3.85
 -14  10   2   28.57    2.96
 -14  10   2   35.65    2.87
 -12  10   2   -0.15    0.61
  12  10  -2   -0.74    1.51
 -12 -10   2   -1.85    1.52
 -12  10   2    0.92    0.92
  12  10  -2    0.69    1.67
 -12 -10   2   -1.96    1.39
 -12  10   2   -0.83    0.77
 -10 -10   2   83.77    6.20
 -10 -10   2   80.37    6.09
  10  10  -2   75.75    6.16
  10  10  -2   89.45    6.49
  -8 -10   2    3.17    1.51
  -8 -10   2    2.65    1.44
   8  10  -2    2.57    1.79
   8  10  -2    2.53    1.68
   6  10  -2 1169.97   65.16
  -6 -10   2 1151.22   64.90
   6  10  -2 1149.54   65.34
  -6 -10   2 1151.19   65.12
  -4  10   2   -0.88    0.66
   4  10  -2    3.15    1.37
  -4 -10   2    3.47    1.25
  -4 -10   2    0.61    1.00
   4  10  -2    3.90    1.40
  -4  10   2   -1.18    0.71
  -2  10   2  148.15    8.58
   2  10  -2  143.88    8.96
  -2  10   2  151.71    8.51
  -2  10   2  133.82    8.42
   2  10  -2  135.76    8.81
  -2 -10   2  146.93    8.72
   0  10   2    1.01    0.94
   0  10   2    1.22    0.88
   0  10  -2    1.11    0.92
   0  10  -2    1.78    0.91
   0  10   2    1.05    0.99
   0 -10  -2    0.59    0.44
   0  10  -2    1.86    0.92
   0  10  -2    2.15    0.98
   0  10   2    2.35    1.05
   0 -10   2    0.22    0.37
  -2  10  -2  135.01    7.39
  -2  10  -2  129.85    7.36
   2  10   2  122.95    7.83
   2  10   2  124.31    7.78
  -2  10  -2  105.50    7.17
  -2 -10  -2  125.90    7.52
  -2  10  -2  116.90    7.32
  -4  10  -2    0.85    0.65
  -4 -10  -2   -0.78    0.90
   4  10   2   -2.30    1.21
   4  10   2    1.33    1.27
  -4  10  -2    1.28    0.65
  -4  10  -2    0.70    0.66
  -6 -10  -2   33.37    3.48
  -6  10  -2   40.86    2.46
  -6  10  -2   39.62    2.49
   6  10   2   27.02    3.54
   6  10   2   35.67    3.77
  -8  10  -2    0.25    0.56
  -8  10  -2    0.01    0.57
   8  10   2   -1.50    1.39
   8  10   2   -1.53    1.11
  -8 -10  -2    0.81    1.28
  10  10   2   90.20    6.32
  10  10   2   82.77    6.16
 -10  10  -2   85.37    5.02
 -10  10  -2   80.45    4.98
 -10  10  -2   74.64    4.91
 -10  10  -2   72.78    4.79
 -10 -10  -2   93.30    6.22
  12  10   2    2.80    1.77
 -12 -10  -2    2.24    1.62
  12  10   2    1.67    1.74
 -12  10  -2    2.24    1.03
 -12 -10  -2   -0.09    1.56
 -12  10  -2    1.24    1.05
 -14 -10  -2    5.49    2.26
  14  10   2    4.23    2.29
 -14 -10  -2    3.48    2.25
  14  10   2    3.80    2.26
 -14  10  -2    3.64    1.53
 -14  10  -2    0.58    1.52
 -16 -10  -2   -1.37    1.89
  16  10   2    0.19    2.12
 -16 -10  -2    1.94    2.10
 -16  10  -2   -1.38    1.47
  16  10   2   -0.70    1.92
 -16  10  -2   -2.17    1.23
 -18 -10  -2    5.16    2.59
  18  10   2    4.24    2.51
 -18  10  -2    4.23    2.03
 -18  10  -2    1.80    1.73
 -20  10  -2   -1.56    1.68
 -20 -10  -2    1.17    2.48
 -22 -10  -2   -0.99    2.66
 -22  10  -2    2.07    2.26
 -24  10  -2    1.12    2.22
 -24 -10  -2   -1.13    2.71
 -25 -11   2    2.09    3.74
 -25 -11   2    4.11    3.38
 -25  11   2    0.99    2.58
 -25  11   2    0.54    2.43
 -23 -11   2    9.12    3.38
 -23 -11   2    4.20    3.45
 -23  11   2    2.82    2.28
 -23  11   2    4.41    2.45
 -21  11   2   -3.02    1.97
 -21  11   2   -2.41    1.89
 -21 -11   2   -1.38    2.44
 -21 -11   2    1.88    2.82
 -19  11   2    1.64    1.65
 -19 -11   2    6.32    2.87
 -19 -11   2    5.19    2.78
 -19  11   2   -0.17    1.79
  19  11  -2    1.62    2.56
 -17 -11   2    9.10    2.81
  17  11  -2   11.79    3.13
 -17  11   2    8.49    2.00
 -17 -11   2    5.60    2.52
 -17  11   2    5.04    1.69
  17  11  -2    8.18    2.61
 -15  11   2    2.98    1.48
 -15 -11   2    4.53    2.40
 -15 -11   2    1.76    2.12
  15  11  -2    4.03    2.32
  15  11  -2    3.40    2.44
 -15  11   2    1.74    1.28
  13  11  -2   11.58    2.73
 -13  11   2   14.40    1.65
  13  11  -2   12.45    3.03
 -13 -11   2   10.79    2.52
 -13  11   2   13.68    1.38
 -13  11   2   13.24    1.57
 -13 -11   2   15.66    2.95
  11  11  -2   -2.70    1.43
  11  11  -2   -0.94    1.67
 -11 -11   2    0.58    1.49
 -11  11   2    0.59    0.65
 -11 -11   2    0.57    1.52
  -9 -11   2    1.12    1.41
  -9 -11   2   -0.42    1.37
   9  11  -2   -0.90    1.59
   9  11  -2   -0.32    1.70
  -7 -11   2    2.21    1.63
   7  11  -2   -1.20    1.75
  -7 -11   2    2.41    1.55
   7  11  -2    1.04    1.73
   5  11  -2  711.46   38.41
  -5 -11   2  719.57   38.11
  -5  11   2  637.95   37.32
  -5 -11   2  654.26   37.97
   5  11  -2  674.71   38.29
  -5  11   2  621.71   37.26
   3  11  -2  192.99   12.36
  -3  11   2  189.76   11.82
  -3  11   2  208.73   11.84
  -3  11   2  203.98   11.70
  -3 -11   2  220.36   12.20
   3  11  -2  196.14   12.26
   1  11  -2   78.68    5.25
   1  11  -2   79.41    5.16
  -1  11   2   77.64    5.11
  -1  11   2   74.16    4.90
  -1  11   2   72.42    4.98
  -1  11   2   74.49    5.03
  -1 -11   2   67.63    4.85
   1  11   2   47.92    4.17
  -1  11  -2   53.91    3.91
  -1  11  -2   54.73    3.89
   1  11   2   54.33    4.24
  -1  11  -2   60.96    3.97
  -1  11  -2   56.79    3.81
  -3  11  -2   26.40    2.17
  -3 -11  -2   21.13    2.48
  -3  11  -2   27.08    2.17
   3  11   2   19.23    2.67
  -3  11  -2   28.02    2.01
  -3  11  -2   26.93    2.16
   3  11   2   14.44    2.67
  -5  11  -2   25.48    1.95
   5  11   2   16.62    2.93
  -5  11  -2   28.36    1.97
  -5  11  -2   29.11    2.02
  -5 -11  -2   17.66    2.75
   5  11   2   14.39    2.83
  -7 -11  -2   18.53    2.68
  -7  11  -2   26.97    1.81
   7  11   2   20.97    3.07
   7  11   2   21.31    2.96
  -7  11  -2   25.68    1.80
   9  11   2   19.94    2.95
   9  11   2   20.48    3.06
  -9  11  -2   23.30    1.75
  -9  11  -2   22.14    1.67
  -9  11  -2   25.87    1.83
  -9 -11  -2   16.89    2.65
 -11  11  -2    1.83    0.88
 -11  11  -2    2.43    0.74
  11  11   2    1.76    1.84
  11  11   2   -0.12    1.50
 -11 -11  -2    0.61    1.54
 -13  11  -2   11.08    1.57
  13  11   2    8.17    2.54
  13  11   2    5.53    2.57
 -13 -11  -2   13.20    2.70
 -13  11  -2    8.36    1.65
 -15  11  -2   -0.54    1.31
 -15 -11  -2   -3.13    1.80
 -15  11  -2   -0.12    1.21
  15  11   2    1.19    2.18
  15  11   2   -2.64    1.90
 -17  11  -2    1.45    1.46
  17  11   2    0.69    2.25
  17  11   2    2.26    2.29
 -17 -11  -2    4.11    2.42
 -19 -11  -2    2.75    2.60
  19  11   2   -0.47    2.31
 -19  11  -2    1.60    1.68
 -21  11  -2    3.69    1.99
 -21 -11  -2    3.62    3.04
 -23  11  -2    2.54    2.35
 -23 -11  -2   -1.17    2.73
 -25  11  -2    3.04    2.55
 -25 -11  -2    2.25    3.30
 -24  12   2    2.73    2.40
 -24  12   2    2.11    2.44
 -24 -12   2    9.26    3.57
 -22 -12   2    1.99    2.95
 -22  12   2   -0.54    1.93
 -22 -12   2    4.24    3.02
 -22  12   2    0.61    2.11
 -20 -12   2    7.90    3.14
  20  12  -2    7.41    3.19
 -20  12   2    8.27    2.25
 -20 -12   2   16.48    3.52
 -20  12   2    1.55    2.16
 -18 -12   2    5.53    2.52
 -18 -12   2    1.56    2.24
 -18  12   2   -0.23    1.57
  18  12  -2   -2.23    1.79
 -18  12   2   -0.13    1.38
 -16  12   2   25.21    2.58
 -16 -12   2   24.46    3.77
 -16  12   2   23.73    2.48
  16  12  -2   21.72    3.68
  16  12  -2   20.69    3.54
 -16 -12   2   25.82    3.56
 -14 -12   2   -0.75    1.90
  14  12  -2   -3.32    1.95
 -14  12   2    0.65    1.02
 -14 -12   2   -2.43    1.78
  14  12  -2   -1.28    1.91
 -14  12   2   -0.50    1.10
  12  12  -2   18.75    3.44
 -12 -12   2   22.66    3.30
  12  12  -2   20.57    3.27
 -12 -12   2   21.05    2.99
  10  12  -2   -3.81    1.30
 -10 -12   2   -1.25    1.31
 -10 -12   2    1.57    1.54
  10  12  -2   -0.65    1.58
  -8 -12   2    1.74    1.47
  -8 -12   2    0.42    1.27
   8  12  -2   -0.46    1.60
   8  12  -2    4.67    1.87
  -6 -12   2    1.11    1.24
   6  12  -2    0.76    1.55
   6  12  -2    1.32    1.57
  -6  12   2   -0.79    0.69
  -6 -12   2    1.41    1.36
   4  12  -2  689.04   38.96
  -4 -12   2  709.31   38.64
  -4  12   2  720.80   38.10
   4  12  -2  699.77   39.02
  -4 -12   2  593.96   38.55
  -4  12   2  639.34   38.14
  -4  12   2  714.69   38.18
   2  12  -2    5.40    1.52
  -2  12   2    1.05    1.19
   2  12  -2    4.27    1.49
  -2  12   2    1.08    1.15
  -2  12   2    1.63    1.11
  -2  12   2    0.48    1.02
  -2 -12   2    5.25    1.21
   0  12   2   39.24    3.11
   0  12  -2   36.37    3.00
   0 -12   2   36.77    2.70
   0  12  -2   35.05    3.06
   0  12  -2   40.25    3.22
   0 -12  -2   36.13    2.59
   0  12   2   32.60    3.11
   0  12   2   37.69    3.24
  -2  12  -2    1.06    0.93
  -2  12  -2    1.22    1.06
   2  12   2   -0.59    1.25
  -2  12  -2    0.74    1.00
  -2 -12  -2   -0.23    0.97
   2  12   2   -0.09    1.40
  -2  12  -2    2.34    0.95
  -4 -12  -2   30.54    3.02
   4  12   2   20.78    3.21
  -4  12  -2   36.38    2.50
  -4  12  -2   36.79    2.53
   4  12   2   24.53    3.34
  -4  12  -2   23.37    2.24
  -4  12  -2   36.46    2.50
  -6  12  -2   -0.65    0.62
   6  12   2   -2.22    1.19
  -6  12  -2    0.01    0.73
  -6  12  -2   -0.44    0.68
   6  12   2   -2.69    1.26
  -6 -12  -2    0.08    1.14
  -8  12  -2    2.15    0.73
  -8  12  -2    3.12    0.81
  -8 -12  -2    2.38    1.44
   8  12   2    0.68    1.65
   8  12   2    2.78    1.80
 -10  12  -2    0.54    0.66
 -10  12  -2    1.92    0.75
  10  12   2   -2.40    1.51
 -10 -12  -2    0.19    1.40
  10  12   2   -0.98    1.67
 -12  12  -2  107.01    6.52
  12  12   2  107.56    8.06
 -12 -12  -2  105.96    7.85
  12  12   2  109.09    8.12
  14  12   2    1.91    2.21
  14  12   2   -0.91    2.03
 -14 -12  -2    2.32    2.03
 -14  12  -2   -1.02    0.98
  16  12   2   -2.60    2.02
  16  12   2   -2.88    2.04
 -16 -12  -2   -1.37    2.01
 -16  12  -2   -1.69    1.28
  18  12   2   -2.18    2.12
 -18 -12  -2    0.13    2.37
 -18  12  -2   -1.05    1.38
 -20  12  -2   -0.66    1.71
  20  12   2    1.71    2.65
 -20 -12  -2   -2.01    2.38
 -22  12  -2   -0.95    1.96
 -22 -12  -2   -1.11    2.84
 -24 -12  -2   11.37    3.93
 -24  12  -2    0.86    2.39
 -23 -13   2    7.02    3.37
 -23  13   2   -0.48    1.96
 -23  13   2    6.11    2.43
 -21  13   2    2.86    1.87
 -21 -13   2    2.24    2.79
 -21  13   2   -0.58    1.96
  19  13  -2    6.08    2.75
 -19  13   2   -1.37    1.70
 -19 -13   2    3.97    2.63
 -19  13   2    0.19    1.62
 -17 -13   2   14.97    3.34
  17  13  -2   12.20    3.22
 -17 -13   2   14.61    3.16
 -17  13   2   14.76    2.15
 -17  13   2   13.00    1.93
  17  13  -2   12.97    3.25
 -15 -13   2   12.92    3.09
 -15 -13   2   10.73    2.79
  15  13  -2   10.00    3.06
 -15  13   2   12.33    1.81
 -15  13   2   13.89    1.63
  15  13  -2   11.86    3.25
  13  13  -2   -3.89    1.91
 -13 -13   2   -1.14    1.79
  13  13  -2   -0.65    2.13
 -13 -13   2   -1.03    1.85
 -11 -13   2    9.56    2.43
  11  13  -2    3.07    2.21
  11  13  -2    2.58    2.27
 -11 -13   2    3.82    2.01
  -9 -13   2   -1.27    1.34
  -9 -13   2    0.36    1.47
   9  13  -2   -1.73    1.71
   9  13  -2   -0.87    1.78
  -7 -13   2    2.68    1.53
   7  13  -2    0.24    1.79
  -7 -13   2    0.37    1.45
   7  13  -2   -1.25    1.63
  -5  13   2  114.73    7.37
  -5 -13   2  128.96    8.02
   5  13  -2  132.96    8.49
   5  13  -2  128.08    8.34
  -5  13   2  109.68    7.38
  -3  13   2   30.36    2.88
  -3  13   2   32.68    3.13
  -3 -13   2   44.00    3.34
  -3  13   2   29.98    3.05
   3  13  -2   48.06    3.79
   3  13  -2   42.93    3.74
  -3  13   2   33.47    3.17
  -1  13   2  177.65   10.83
  -1  13   2  179.84   10.70
  -1  13   2  171.02   10.77
   1  13  -2  173.47   10.97
   1  13  -2  185.75   10.93
  -1  13   2  168.47   10.78
  -1  13  -2  107.61    6.71
   1  13   2   90.50    7.01
  -1  13  -2  103.53    6.76
  -1  13  -2  117.10    6.85
  -1  13  -2  107.37    6.66
   1  13   2   90.27    7.03
   3  13   2    9.89    2.45
  -3  13  -2   16.08    1.80
   3  13   2   10.91    2.43
  -3  13  -2   17.82    1.87
  -3  13  -2   19.98    2.03
  -3  13  -2   18.02    1.84
  -3 -13  -2   13.33    2.07
  -5  13  -2    4.93    1.07
  -5  13  -2    4.17    1.05
   5  13   2   -2.85    1.82
   5  13   2   -3.63    1.75
  -5  13  -2    4.49    0.95
  -5 -13  -2   -1.17    1.41
  -7  13  -2   21.03    1.68
   7  13   2   12.29    2.72
  -7  13  -2   16.82    1.68
   7  13   2   14.57    2.67
  -7 -13  -2   13.47    2.44
  -7  13  -2   18.95    1.70
   9  13   2    9.98    2.52
  -9  13  -2   13.98    1.37
  -9 -13  -2   10.48    2.25
   9  13   2   11.73    2.72
  11  13   2   10.53    2.88
  11  13   2   11.26    2.79
 -11  13  -2   15.46    1.57
 -11 -13  -2   15.76    2.70
  13  13   2   -0.72    2.03
  13  13   2   -3.23    1.92
 -13 -13  -2    0.30    1.91
 -13  13  -2    0.30    0.88
 -15 -13  -2    9.81    2.85
 -15  13  -2    8.23    1.51
  15  13   2   11.34    2.96
  15  13   2    5.62    2.52
 -17 -13  -2    1.16    2.32
  17  13   2    1.50    2.52
 -17  13  -2    4.19    1.53
  17  13   2    5.04    2.78
 -19 -13  -2    1.83    2.75
 -19  13  -2    1.28    1.74
  19  13   2   -1.13    2.32
 -21  13  -2   -2.91    1.73
 -21 -13  -2    0.32    2.81
 -23 -13  -2    7.75    3.61
 -23  13  -2    3.42    2.29
 -24 -14   2    1.28    3.12
 -22  14   2   -0.99    1.77
 -22  14   2    0.56    2.05
 -22 -14   2    2.90    2.98
 -20  14   2   -0.34    1.67
  20  14  -2   -0.10    2.19
 -20 -14   2    2.38    2.60
 -20  14   2   -3.23    1.47
 -18  14   2    6.79    1.88
 -18 -14   2    7.74    2.98
  18  14  -2    6.66    3.09
 -18  14   2    6.81    1.60
 -16 -14   2   -0.04    2.14
  16  14  -2   -1.85    2.26
 -16  14   2   -0.62    0.98
  16  14  -2   -0.47    2.17
 -16  14   2    0.90    1.28
  14  14  -2   29.49    4.19
  14  14  -2   27.54    4.03
 -14 -14   2   31.50    4.06
 -12 -14   2    1.94    1.90
  12  14  -2   -1.03    1.93
  12  14  -2   -1.27    1.90
  10  14  -2   29.74    3.96
  10  14  -2   29.91    4.09
 -10 -14   2   34.60    3.76
   8  14  -2    0.20    1.76
  -8 -14   2    0.41    1.52
   8  14  -2   -2.86    1.64
  -6  14   2  125.44    7.52
  -6 -14   2  125.18    8.40
  -6  14   2  125.62    7.59
   6  14  -2  132.98    8.87
   6  14  -2  122.52    8.81
  -4  14   2   -2.38    0.93
   4  14  -2    0.37    1.56
   4  14  -2    2.40    1.78
  -4 -14   2    3.00    1.30
  -4  14   2   -0.13    1.02
  -4  14   2   -0.09    0.95
  -4  14   2   -0.44    1.08
  -2  14   2   60.92    4.63
   2  14  -2   70.08    5.17
  -2 -14   2   71.38    4.60
  -2  14   2   67.29    4.67
   2  14  -2   55.55    4.88
  -2  14   2   63.53    4.63
  -2  14   2   60.31    4.54
   0  14  -2    3.91    1.46
   0  14  -2    3.16    1.51
   0  14   2    3.26    1.55
   0  14   2    1.84    1.52
  -2  14  -2  101.36    6.91
   2  14   2  113.33    7.57
  -2  14  -2  119.83    7.05
   2  14   2  113.29    7.50
  -2 -14  -2  103.34    6.90
  -2  14  -2  114.45    7.08
  -2  14  -2  105.28    7.05
  -4  14  -2    0.63    1.10
   4  14   2    0.42    1.62
   4  14   2    0.26    1.62
  -4  14  -2    0.80    0.99
  -4  14  -2    0.90    0.99
  -4 -14  -2    0.64    1.14
  -4  14  -2   -0.12    1.08
   6  14   2    2.36    1.96
  -6  14  -2    3.30    1.07
  -6 -14  -2    0.77    1.59
   6  14   2    0.21    1.90
  -6  14  -2    1.70    0.95
  -6  14  -2    1.32    1.00
  -8  14  -2   -0.34    0.82
  -8 -14  -2    0.70    1.48
  -8  14  -2   -0.40    0.78
   8  14   2    0.82    1.80
   8  14   2    2.07    2.06
 -10  14  -2    3.34    0.96
 -10  14  -2    4.61    0.94
 -10 -14  -2    1.15    1.82
  10  14   2    3.14    2.23
  10  14   2    2.30    2.13
  12  14   2   -3.16    2.06
 -12 -14  -2   -1.03    1.57
  12  14   2    1.79    2.19
 -12  14  -2    0.37    0.88
 -14  14  -2   17.36    1.88
 -14 -14  -2   24.22    3.58
  14  14   2   23.65    3.81
  14  14   2   16.68    3.43
 -16 -14  -2    1.01    2.27
 -16  14  -2   -1.52    1.10
  16  14   2   -2.67    2.03
  16  14   2   -1.40    2.25
 -18 -14  -2    1.02    2.55
  18  14   2    2.95    2.73
 -18  14  -2    1.71    1.50
  20  14   2   -0.73    2.47
 -20  14  -2   -3.80    1.54
 -20 -14  -2    3.72    2.82
 -22 -14  -2    3.54    3.26
 -22  14  -2    0.92    2.00
 -23 -15   2    7.73    3.62
  21  15  -2   -2.23    2.33
 -21  15   2    1.00    1.98
 -21 -15   2    2.99    2.90
 -19 -15   2    5.97    2.82
  19  15  -2    0.92    2.75
 -19  15   2    4.00    1.76
  17  15  -2   -1.33    2.51
  17  15  -2    1.57    2.44
 -17 -15   2    5.34    2.64
 -17  15   2    3.31    1.52
 -15 -15   2    0.53    2.21
  15  15  -2   -2.43    2.24
  15  15  -2   -2.08    2.14
  13  15  -2    8.78    2.93
 -13 -15   2   11.78    2.84
  13  15  -2    9.92    2.96
 -11 -15   2   -0.15    1.83
  11  15  -2    0.49    2.24
  11  15  -2    1.48    2.34
  -9 -15   2  326.06   19.74
   9  15  -2  324.56   20.24
   9  15  -2  326.66   20.27
  -7  15   2   17.51    1.98
   7  15  -2   19.84    3.23
  -7 -15   2   20.31    2.80
   7  15  -2   20.46    3.14
  -5  15   2   11.17    1.51
  -5 -15   2   12.53    2.00
   5  15  -2   12.70    2.48
  -5  15   2    8.79    1.69
   5  15  -2   15.19    2.68
  -5  15   2   11.16    1.63
  -3  15   2   26.48    2.79
  -3  15   2   20.26    2.48
   3  15  -2   27.69    3.24
   3  15  -2   23.59    3.03
  -3  15   2   25.63    2.59
  -1  15   2   33.99    3.36
   1  15  -2   38.19    3.64
   1  15  -2   31.19    3.37
  -1  15   2   31.32    3.37
  -1  15  -2   25.16    2.88
   1  15   2   26.65    3.09
   1  15   2   32.66    3.44
  -1  15  -2   27.14    2.99
  -3  15  -2    4.18    1.38
  -3  15  -2    1.99    1.38
   3  15   2    0.56    1.95
   3  15   2    2.38    1.90
   5  15   2    5.22    2.15
  -5  15  -2    6.07    1.28
   5  15   2    4.79    2.24
  -5  15  -2    7.01    1.45
   7  15   2    6.26    2.28
  -7  15  -2    6.05    1.25
  -7 -15  -2    2.36    1.77
  -7  15  -2    7.93    1.31
   7  15   2    3.34    2.20
   9  15   2   -5.41    2.14
   9  15   2   -5.24    2.58
  -9 -15  -2   -4.16    1.92
  11  15   2    1.08    2.31
 -11  15  -2    4.41    1.08
  11  15   2    1.79    2.36
 -11 -15  -2    3.32    1.96
 -13  15  -2    8.01    1.25
  13  15   2    3.71    2.44
  13  15   2   10.77    3.12
 -13 -15  -2    7.81    2.58
  15  15   2   -2.67    2.15
 -15  15  -2   -0.33    1.01
 -15 -15  -2   -1.31    2.00
  15  15   2    1.23    2.49
  17  15   2   11.70    3.36
 -17 -15  -2   16.48    3.49
  17  15   2    7.64    3.11
 -17  15  -2   10.08    1.67
 -19  15  -2   -1.62    1.32
  19  15   2   -2.23    2.35
 -19 -15  -2    0.49    2.63
 -21 -15  -2    0.57    2.85
  21  15   2   -4.03    2.45
 -21  15  -2    2.05    1.77
 -23 -15  -2    0.37    3.26
  20  16  -2    7.78    3.33
 -20 -16   2   10.71    3.46
  18  16  -2   -0.49    2.48
 -18  16   2   -1.28    1.44
  18  16  -2    3.18    2.83
 -18 -16   2    2.19    2.65
  16  16  -2   30.89    4.61
 -16 -16   2   27.34    4.13
  16  16  -2   25.58    4.13
 -14 -16   2    0.99    2.04
  14  16  -2    0.99    2.63
  14  16  -2    1.95    2.52
  12  16  -2    5.28    2.71
 -12 -16   2    8.95    2.58
  12  16  -2    6.01    2.89
  10  16  -2    1.34    2.23
  10  16  -2    5.59    2.56
  -8  16   2  140.27    8.67
   8  16  -2  151.25   10.51
   8  16  -2  159.79   10.61
   6  16  -2   -0.38    1.80
   6  16  -2   -1.21    1.73
  -6  16   2   -0.01    1.05
  -6  16   2   -0.95    1.15
   4  16  -2   15.28    2.86
   4  16  -2   17.01    2.80
  -4  16   2   14.24    2.04
  -4  16   2   18.08    2.15
   2  16  -2   -1.39    1.47
   2  16  -2   -0.37    1.55
  -2  16   2   -1.64    1.35
  -2  16   2    1.39    1.43
   0  16   2    5.50    1.79
   0  16  -2    7.75    1.96
   0  16   2    5.48    2.02
   0  16  -2    4.46    1.84
  -2  16  -2   -0.84    1.33
   2  16   2    1.69    1.74
   2  16   2    0.35    1.64
  -2  16  -2   -0.76    1.43
   4  16   2   13.91    2.70
  -4  16  -2   12.43    1.98
   4  16   2    7.06    2.44
  -4  16  -2   13.70    1.85
   6  16   2   -0.73    1.74
  -6  16  -2    0.74    1.09
  -6  16  -2   -2.12    1.13
   6  16   2    0.95    2.09
  -8  16  -2   21.33    2.12
   8  16   2   17.68    3.36
   8  16   2   14.79    3.42
  10  16   2    1.79    2.21
 -10  16  -2    0.01    0.99
  10  16   2   -0.89    2.13
  12  16   2    5.64    2.70
 -12  16  -2    4.71    1.15
  12  16   2    1.90    2.52
  14  16   2   -1.02    2.19
  14  16   2   -0.64    2.43
 -14  16  -2    0.30    0.97
  16  16   2   -0.65    2.63
 -16  16  -2    0.88    1.15
  16  16   2   -0.12    2.13
  18  16   2    1.32    2.64
  20  16   2   -0.09    2.70
  21  17  -2    2.82    3.04
  19  17  -2   -4.39    2.33
  17  17  -2   -1.98    2.80
  17  17  -2    0.43    2.50
  15  17  -2    2.38    2.64
  15  17  -2    3.68    3.03
  13  17  -2    6.55    3.01
  13  17  -2    1.76    2.72
  11  17  -2   -3.36    2.12
  11  17  -2   -0.25    2.35
   9  17  -2   20.91    3.67
   9  17  -2   19.16    3.62
   7  17  -2  166.74   10.60
  -7  17   2  138.36    8.74
  -7  17   2  127.26    8.80
   7  17  -2  165.42   10.64
  -5  17   2    2.08    1.40
  -5  17   2   -0.04    1.41
   5  17  -2   -0.10    1.91
   5  17  -2    1.15    2.14
  -3  17   2    6.07    1.74
   3  17  -2    3.70    2.16
  -3  17   2    1.88    1.48
   3  17  -2    5.50    2.19
   1  17  -2    2.89    1.96
  -1  17   2    1.63    1.95
  -1  17   2    2.55    1.81
   1  17  -2    1.74    1.89
  -1  17  -2    2.36    1.60
   1  17   2    2.41    1.89
  -1  17  -2    3.03    1.74
   1  17   2   -1.53    1.85
  -3  17  -2    2.93    1.65
  -3  17  -2    5.28    1.62
   3  17   2    4.87    2.16
   3  17   2    5.37    2.12
   5  17   2    2.89    2.03
  -5  17  -2    3.66    1.45
  -5  17  -2    1.13    1.38
   5  17   2    4.62    2.35
   7  17   2   -0.09    2.48
  -7  17  -2    6.17    1.58
   7  17   2   -0.35    2.59
   9  17   2    3.10    2.74
   9  17   2    2.01    2.40
  -9  17  -2    8.46    1.44
  11  17   2    3.61    2.79
 -11  17  -2    0.64    0.97
  11  17   2    2.41    2.47
  13  17   2    3.24    2.70
 -13  17  -2    6.11    1.19
  13  17   2    3.79    2.87
  15  17   2    8.77    3.36
  15  17   2   13.25    3.44
  17  17   2    2.46    3.00
  17  17   2   -2.65    2.41
  19  17   2    0.02    2.78
  21  17   2    1.58    3.05
  20  18  -2   -3.55    2.52
  18  18  -2    5.86    3.51
  18  18  -2    6.83    3.42
  16  18  -2   -6.41    2.33
  16  18  -2    3.36    2.92
  14  18  -2   17.32    3.88
  14  18  -2   15.69    3.61
  12  18  -2    2.56    2.63
  12  18  -2    0.38    2.50
  10  18  -2    4.09    2.87
  10  18  -2    1.89    2.44
  -8  18   2    1.99    1.23
   8  18  -2   -0.16    2.35
  -8  18   2    0.20    1.14
   8  18  -2    1.62    2.34
  -6  18   2   18.09    2.24
   6  18  -2   18.22    3.45
  -6  18   2   20.13    2.19
   6  18  -2   16.61    3.30
  -4  18   2    0.74    1.52
   4  18  -2   -2.44    1.72
   4  18  -2   -3.58    1.90
  -4  18   2   -2.22    1.21
   2  18  -2    1.62    2.07
  -2  18   2    1.55    1.78
  -2  18   2    4.03    1.91
   2  18  -2    2.88    2.27
   0  18  -2   -1.93    1.72
   0  18   2   -0.92    1.69
   0  18   2   -2.59    1.38
   0  18  -2   -3.75    1.56
   2  18   2   10.74    2.62
  -2  18  -2   10.74    2.28
  -2  18  -2   12.72    2.30
   2  18   2   13.67    2.74
  -4  18  -2   -3.02    1.32
   4  18   2   -0.25    1.84
   4  18   2   -0.97    2.10
  -4  18  -2   -1.20    1.35
   6  18   2    8.25    2.71
  -6  18  -2    8.43    1.76
  -6  18  -2    9.42    1.78
   6  18   2    6.48    2.73
  -8  18  -2    0.74    1.18
  -8  18  -2   -0.03    1.17
   8  18   2    0.14    2.14
   8  18   2   -1.54    2.27
 -10  18  -2    2.51    1.22
  10  18   2    1.28    2.53
  10  18   2    0.97    2.27
 -12  18  -2    1.68    1.04
  12  18   2   -4.62    2.06
  12  18   2    1.09    2.39
  14  18   2    0.51    2.67
  14  18   2    3.61    2.82
  16  18   2   -0.95    2.54
  16  18   2    3.70    2.92
  18  18   2    5.46    3.28
  20  18   2    3.89    3.01
  19  19  -2   -4.61    2.52
  17  19  -2   -6.16    2.96
  17  19  -2    3.94    2.87
  15  19  -2    4.14    3.00
  15  19  -2    2.99    2.91
  13  19  -2    7.40    3.20
  13  19  -2   13.89    3.67
  11  19  -2    7.62    3.08
  11  19  -2    3.26    2.93
   9  19  -2    1.09    2.53
   9  19  -2   -0.68    2.61
  -7  19   2    0.21    1.31
   7  19  -2    0.79    2.55
  -7  19   2    0.95    1.42
   7  19  -2   -1.52    2.44
   5  19  -2    0.08    2.27
  -5  19   2    2.63    1.59
   5  19  -2    1.29    2.38
  -5  19   2   -0.36    1.36
  -3  19   2   26.88    3.16
  -3  19   2   29.03    3.15
   3  19  -2   21.14    3.48
   3  19  -2   21.49    3.55
  -1  19   2    1.27    1.71
   1  19  -2    5.02    2.17
  -1  19   2    7.48    2.28
   1  19  -2    1.69    1.99
  -1  19  -2    9.39    2.45
  -1  19  -2    6.49    2.30
   1  19   2    9.19    2.61
   1  19   2   12.14    2.51
   3  19   2   10.89    2.85
  -3  19  -2   18.86    2.51
   3  19   2   10.15    3.02
  -3  19  -2   16.34    2.53
   5  19   2   -0.40    1.88
   5  19   2    3.54    2.50
  -5  19  -2   -0.71    1.49
  -5  19  -2   -0.40    1.40
  -7  19  -2    2.57    1.41
   7  19   2   -1.20    2.13
  -7  19  -2   -1.08    1.28
   7  19   2   -2.54    2.33
   9  19   2    0.48    2.42
   9  19   2    2.72    2.43
  -9  19  -2    0.47    1.23
  -9  19  -2    2.73    1.28
  11  19   2    6.71    2.78
  11  19   2    0.15    2.68
  13  19   2    0.88    2.95
  13  19   2    2.02    2.71
  15  19   2    2.55    2.82
  15  19   2    2.78    2.79
  17  19   2   -0.30    2.96
  17  19   2    1.20    2.70
  19  19   2   -1.37    2.90
  18  20  -2   -1.26    3.14
  18  20  -2   -0.60    2.81
  16  20  -2   -0.13    3.25
  16  20  -2    6.00    3.28
  14  20  -2    2.60    2.97
  14  20  -2    2.39    2.72
  12  20  -2   33.08    4.97
  12  20  -2   41.38    5.27
  10  20  -2   -2.45    2.13
  10  20  -2   -3.25    2.47
   8  20  -2   -0.83    2.53
   8  20  -2    0.42    2.84
  -8  20   2    0.07    1.17
  -8  20   2   -2.57    1.36
  -6  20   2   -1.54    1.31
  -6  20   2   -0.53    1.47
   6  20  -2   -3.25    2.33
   6  20  -2   -0.93    2.11
  -4  20   2    5.38    2.09
   4  20  -2    0.67    2.36
   4  20  -2    4.50    2.55
  -4  20   2    2.36    1.69
   2  20  -2   -5.76    1.60
  -2  20   2    1.36    1.66
   2  20  -2   -1.35    1.98
  -2  20   2    0.99    1.88
   0  20   2   -1.11    1.96
   0  20  -2    1.18    2.13
   0  20  -2    4.58    2.19
   0  20   2    5.75    2.06
   2  20   2    0.95    2.06
   2  20   2    2.69    2.19
  -2  20  -2   -2.53    1.82
  -2  20  -2    0.18    1.82
  -4  20  -2    3.73    1.90
   4  20   2    4.39    2.37
  -4  20  -2    3.32    1.84
   4  20   2    6.14    2.57
   6  20   2    0.60    2.22
   6  20   2    2.25    2.44
  -6  20  -2   -1.41    1.52
  -6  20  -2   -0.55    1.57
  -8  20  -2   24.63    2.61
   8  20   2   18.78    3.77
  -8  20  -2   25.08    2.66
   8  20   2   24.24    4.16
  10  20   2    3.32    2.67
 -10  20  -2    1.07    1.27
  10  20   2   -2.35    2.52
 -10  20  -2   -0.91    1.16
  12  20   2   -0.93    2.57
  12  20   2    3.31    2.98
  14  20   2   -1.35    2.24
  14  20   2   -1.32    2.68
  16  20   2   -5.25    2.79
  16  20   2   -1.02    2.67
  18  20   2   -2.20    3.10
  18  20   2    1.55    2.85
  17  21  -2   -2.72    2.77
  17  21  -2   -3.74    3.27
  15  21  -2    2.31    2.90
  15  21  -2   -1.95    3.08
  13  21  -2    5.89    3.32
  13  21  -2    5.62    3.10
  11  21  -2   47.47    5.51
  11  21  -2   39.93    5.35
   9  21  -2   -1.50    2.43
   9  21  -2   -0.84    2.29
  -9  21   2   -0.29    1.42
   7  21  -2   -1.63    2.74
   7  21  -2   -0.78    2.33
  -7  21   2    0.20    1.38
  -7  21   2   -1.97    1.55
  -5  21   2    0.94    1.53
   5  21  -2    1.41    2.56
   5  21  -2   -3.03    2.00
  -5  21   2   -0.49    1.66
   3  21  -2   -1.75    2.04
   3  21  -2   -2.49    2.14
  -3  21   2    1.83    1.80
  -3  21   2   -0.10    1.99
  -1  21   2    0.67    2.02
   1  21  -2   -4.25    1.83
   1  21  -2   -5.51    2.02
  -1  21   2    0.79    1.86
  -1  21  -2    0.65    2.07
  -1  21  -2   -2.73    1.76
   1  21   2   -1.15    1.92
   1  21   2   -3.90    2.05
   3  21   2    0.13    2.30
  -3  21  -2   -1.11    1.92
  -3  21  -2    0.55    1.73
   3  21   2    1.27    2.11
  -5  21  -2    4.12    1.88
   5  21   2    7.37    2.94
  -5  21  -2    3.65    1.95
   5  21   2    4.54    2.59
  -7  21  -2    2.45    1.65
  -7  21  -2    0.00    1.69
   7  21   2    0.26    2.74
   7  21   2    0.22    2.21
  -9  21  -2    4.28    1.71
  -9  21  -2    4.96    1.64
   9  21   2    7.41    2.78
   9  21   2    5.29    2.98
  11  21   2   -1.23    2.46
  11  21   2   -3.57    2.58
  13  21   2   -0.03    2.54
 -13  21  -2   -2.01    1.32
  13  21   2   -0.35    3.12
  15  21   2   -3.84    2.63
  15  21   2   -0.58    2.81
  17  21   2    0.35    2.83
  17  21   2    0.84    3.38
  16  22  -2   -7.65    2.97
  16  22  -2    1.96    3.18
  14  22  -2   -3.71    3.09
  14  22  -2    2.67    3.00
  12  22  -2    2.68    3.41
  12  22  -2    0.42    2.48
  10  22  -2   29.85    4.67
  10  22  -2   38.18    5.06
 -10  22   2   30.54    3.20
   8  22  -2    1.44    2.79
   8  22  -2   -0.70    2.19
  -8  22   2   -0.53    1.57
  -8  22   2    0.31    1.35
   6  22  -2    0.17    2.91
  -6  22   2    2.13    1.87
  -6  22   2    3.27    1.72
   6  22  -2    4.06    2.54
   4  22  -2   -0.79    2.29
  -4  22   2    2.31    1.80
  -4  22   2   -0.22    1.92
   4  22  -2   -1.94    2.22
   2  22  -2   39.45    4.64
  -2  22   2   37.93    4.28
  -2  22   2   40.94    4.22
   2  22  -2   52.55    5.15
   0  22   2    1.51    1.87
   0  22  -2   -1.70    2.31
   0  22   2   -4.86    2.08
   0  22  -2   -2.03    1.81
   2  22   2   29.53    4.10
  -2  22  -2   30.21    3.65
   2  22   2   28.75    3.93
  -2  22  -2   21.74    3.49
   4  22   2   -0.96    2.09
  -4  22  -2   -0.96    1.97
  -4  22  -2   -2.36    1.62
   4  22   2    3.73    2.56
  -6  22  -2    5.10    2.09
  -6  22  -2    4.37    1.95
   6  22   2    0.39    2.90
   6  22   2    5.52    2.59
  -8  22  -2   -0.05    1.59
  -8  22  -2    0.36    1.55
   8  22   2    1.57    2.79
   8  22   2    1.86    2.47
  10  22   2   -2.23    2.66
 -10  22  -2    1.96    1.58
  10  22   2    1.65    2.69
 -12  22  -2    1.42    1.56
  12  22   2   -2.72    2.18
  12  22   2   -4.10    2.58
 -14  22  -2   -0.37    1.44
  14  22   2   -0.79    2.98
  14  22   2   -1.11    2.57
  16  22   2   -8.29    2.86
  16  22   2   -0.22    2.78
  15  23  -2   -3.39    2.68
  15  23  -2   -9.79    2.69
  13  23  -2    1.14    3.51
  13  23  -2    1.50    2.75
  11  23  -2    1.05    3.28
  11  23  -2    3.99    3.18
 -11  23   2    2.57    1.55
   9  23  -2   14.34    3.76
   9  23  -2   18.21    4.12
  -9  23   2   13.40    2.39
  -7  23   2    2.32    1.58
  -7  23   2    1.83    1.85
   7  23  -2   -1.91    2.74
   7  23  -2   -1.22    2.20
  -5  23   2   -0.91    2.02
   5  23  -2   -0.98    2.42
   5  23  -2   -0.77    2.69
  -5  23   2    2.72    1.75
   3  23  -2    2.59    2.74
   3  23  -2    3.15    2.46
  -3  23   2   -1.44    2.02
  -3  23   2    2.12    1.91
   1  23  -2    4.36    2.52
  -1  23   2    7.12    2.64
   1  23  -2    5.90    2.71
  -1  23   2    3.87    2.25
  -1  23  -2    6.13    2.71
   1  23   2    0.23    2.56
  -1  23  -2    4.30    2.41
   1  23   2    3.87    2.42
  -3  23  -2    0.58    2.19
   3  23   2    2.06    2.23
   3  23   2    2.22    2.65
  -3  23  -2    2.51    2.14
  -5  23  -2   -3.15    1.90
  -5  23  -2   -0.58    1.88
   5  23   2    3.48    2.86
   5  23   2    3.62    2.36
  -7  23  -2    0.00    1.63
   7  23   2    2.34    2.37
  -7  23  -2   -1.29    1.91
   7  23   2   -0.77    2.80
  -9  23  -2    0.41    1.75
   9  23   2   -1.65    2.22
   9  23   2   -0.11    3.13
 -11  23  -2    4.82    1.79
  11  23   2   -3.64    2.42
  11  23   2   -2.06    2.87
  13  23   2    2.90    3.34
  13  23   2   -0.83    2.68
 -13  23  -2    2.45    1.64
  15  23   2   -4.09    2.90
  15  23   2    4.56    3.31
  14  24  -2   -5.18    2.96
  14  24  -2    0.94    3.14
  12  24  -2   -1.69    3.34
  12  24  -2    0.02    2.70
  10  24  -2    4.06    2.95
  10  24  -2   -1.05    3.09
 -10  24   2   -0.24    1.75
   8  24  -2    2.07    2.80
  -8  24   2    0.32    1.92
   8  24  -2   -1.73    2.73
  -6  24   2   -3.64    1.84
   6  24  -2   -0.16    2.43
  -6  24   2    2.15    1.72
   6  24  -2   -1.50    2.95
   4  24  -2    3.24    2.90
  -4  24   2    4.01    2.39
   4  24  -2    3.92    2.72
  -4  24   2    4.85    2.16
   2  24  -2   -1.76    2.52
  -2  24   2    0.06    1.89
  -2  24   2   -2.30    2.27
   2  24  -2    2.21    2.46
   0  24  -2   28.71    4.16
   0  24   2   30.65    4.28
   0  24  -2   33.31    4.14
   0  24   2   32.83    4.01
   2  24   2    2.07    2.19
   2  24   2   -1.77    2.28
  -2  24  -2    1.78    2.27
  -2  24  -2   -1.45    2.38
  -4  24  -2    0.42    2.20
  -4  24  -2    2.40    2.36
   4  24   2    1.98    2.35
   4  24   2    1.82    2.76
   6  24   2    0.70    2.93
   6  24   2   -0.56    2.29
  -6  24  -2   -0.94    1.84
  -6  24  -2   -2.95    2.13
   8  24   2   -4.05    2.45
   8  24   2    3.60    2.84
  -8  24  -2    1.21    1.98
 -10  24  -2    3.39    2.00
  10  24   2   -1.65    2.46
  10  24   2   -4.88    2.88
  12  24   2    2.37    2.83
  12  24   2   -0.84    3.07
 -12  24  -2    1.51    1.80
  14  24   2   -3.14    2.62
  14  24   2    0.27    3.15
  13  25  -2    3.95    3.25
  11  25  -2   -1.28    2.73
 -11  25   2   -0.22    1.77
  11  25  -2    2.54    3.69
   9  25  -2    2.83    3.44
  -9  25   2    0.15    1.99
   9  25  -2   -2.49    2.44
  -7  25   2    0.89    2.05
   7  25  -2    1.18    2.62
   7  25  -2   -1.59    3.00
  -5  25   2   -0.96    2.22
  -5  25   2    2.28    1.97
   5  25  -2   -1.55    2.37
   5  25  -2   -2.97    2.88
  -3  25   2    2.39    2.78
   3  25  -2    3.36    3.05
  -3  25   2    5.02    2.20
   3  25  -2    4.34    2.65
  -1  25   2    2.33    2.24
   1  25  -2   -1.24    2.53
  -1  25   2    1.22    2.61
   1  25  -2    4.31    2.70
  -1  25  -2   -0.33    2.49
   1  25   2    4.43    2.52
  -1  25  -2   -1.00    2.36
   1  25   2    0.12    2.50
  -3  25  -2   10.28    2.72
  -3  25  -2   12.01    3.11
   3  25   2   15.22    3.20
   3  25   2   11.39    3.31
  -5  25  -2    2.27    2.44
   5  25   2   -1.62    2.85
   5  25   2    2.25    2.49
  -5  25  -2   -0.77    2.02
  -7  25  -2   -0.05    1.98
  -7  25  -2   -0.88    2.20
   7  25   2   -0.36    3.03
   7  25   2   -0.41    2.36
   9  25   2    2.06    3.47
   9  25   2    1.13    2.68
  -9  25  -2    1.73    2.21
  11  25   2    1.17    2.93
  11  25   2   -1.37    3.29
 -11  25  -2    0.48    1.94
  10  26  -2    3.11    3.80
  10  26  -2    4.69    3.03
 -10  26   2    5.84    2.33
   8  26  -2    1.58    3.21
   8  26  -2   -3.00    2.61
  -8  26   2   -1.89    2.15
  -6  26   2    1.86    2.44
  -6  26   2    3.50    2.01
   6  26  -2    5.87    3.43
   6  26  -2    3.44    2.84
   4  26  -2   -0.20    2.43
  -4  26   2   -1.40    2.03
  -4  26   2   -0.71    2.45
   4  26  -2   -1.89    2.94
   2  26  -2    4.47    2.78
  -2  26   2    0.04    2.50
  -2  26   2    1.73    2.13
   2  26  -2    1.81    2.98
   0  26  -2   -0.18    2.37
   0  26  -2   -5.02    2.52
   0  26   2    1.84    2.22
   0  26   2   -1.94    2.52
   2  26   2   -0.90    2.62
   2  26   2    2.16    2.45
  -2  26  -2   -3.07    2.47
  -2  26  -2    0.45    2.37
  -4  26  -2    2.36    2.49
   4  26   2   -1.15    2.74
  -4  26  -2   -1.71    2.16
   4  26   2    3.15    2.60
  -6  26  -2   -0.33    2.46
   6  26   2    2.10    3.18
   6  26   2    2.19    2.44
  -6  26  -2   -1.00    2.16
   8  26   2   -0.64    3.14
  -8  26  -2    0.61    2.25
   8  26   2   -0.52    2.56
  10  26   2    1.35    2.71
  10  26   2   -1.83    3.31
 -10  26  -2    3.44    2.32
   7  27  -2    1.96    3.31
  -7  27   2   -0.57    2.31
   7  27  -2   -1.35    2.68
  -5  27   2    1.09    2.53
  -5  27   2    0.01    2.04
   5  27  -2   -1.28    3.28
   5  27  -2    2.32    2.69
  -3  27   2    0.18    2.11
   3  27  -2    0.76    3.21
   3  27  -2   -0.31    2.42
  -3  27   2    0.22    2.54
   1  27  -2    2.29    2.42
   1  27  -2    3.01    2.78
  -1  27   2    6.30    2.57
  -1  27   2   -1.82    2.58
   1  27   2   -2.25    2.40
  -1  27  -2    5.53    2.73
  -1  27  -2   -0.62    2.61
   1  27   2    0.05    2.31
   3  27   2    0.05    2.29
   3  27   2   -1.24    2.97
  -3  27  -2    1.00    2.38
  -3  27  -2   -2.08    2.63
   5  27   2    1.94    2.59
  -5  27  -2   -1.02    2.57
   5  27   2    1.09    3.28
  -5  27  -2   -0.21    2.27
   7  27   2    2.84    3.34
   7  27   2    4.72    2.90
  -7  27  -2    2.62    2.61
  -2  28   2    2.25    2.39
   2  28  -2    0.91    2.56
   2  28  -2   -6.23    2.86
  -2  28   2   -0.94    2.50
   0  28  -2   -6.65    2.47
   0  28   2    3.80    2.46
   0  28   2   -4.03    2.47
   0  28  -2    5.33    2.64
  -2  28  -2   -0.94    2.69
  -2  28  -2    2.66    2.74
   2  28   2   -2.29    2.87
   2  28   2    1.60    2.57
 -28   0   3    0.72    3.12
 -28   0   3    0.23    2.79
 -26   0   3    0.64    2.73
 -26   0   3   -0.41    2.17
 -24   0   3   -0.06    2.71
 -24   0   3    3.62    2.55
 -22   0   3   -0.34    2.03
 -22   0   3    0.71    2.56
 -20   0   3   -1.15    2.15
 -20   0   3   -2.89    1.77
 -18   0   3   -0.33    1.84
 -18   0   3    0.62    1.87
 -16   0   3    5.12    1.90
 -16   0   3    1.91    1.73
  14   0  -3    0.03    1.06
 -14   0   3   -0.67    1.38
 -14   0   3   -1.18    1.27
  12   0  -3    0.89    1.07
  12   0  -3   -0.26    0.50
 -12   0   3    0.50    1.22
 -12   0   3    1.23    1.32
 -10   0   3    0.88    0.93
 -10   0   3    0.19    0.99
  10   0  -3   -0.49    0.78
  10   0  -3   -0.48    0.58
  -8   0   3   -0.50    0.71
  -8   0   3    0.63    0.77
   8   0  -3    0.27    0.68
   8   0  -3    0.51    0.62
  -6   0   3   -0.02    0.51
   6   0  -3    0.02    0.59
  -6   0   3    0.31    0.54
   6   0  -3    0.05    0.51
   4   0  -3   32.72    2.23
  -4   0   3   33.92    2.19
   2   0  -3   -0.36    0.22
  -2   0   3    0.05    0.20
  -2   0   3   -0.01    0.19
   2   0  -3   -0.26    0.20
   0   0  -3   -0.73    0.14
   0   0  -3   -0.58    0.15
   0   0   3   -0.27    0.16
   0   0   3   -0.29    0.16
   2   0   3   -1.15    0.23
   2   0   3   -0.89    0.25
  -2   0  -3   -0.32    0.32
  -4   0  -3    9.89    1.03
   4   0   3    7.20    0.86
   4   0   3    8.86    0.93
  -6   0  -3    0.03    0.61
   6   0   3   -0.19    0.47
   6   0   3   -0.46    0.44
  -6   0  -3   -0.24    0.58
   8   0   3   21.57    1.96
  -8   0  -3   26.71    2.26
  -8   0  -3   27.31    2.33
 -10   0  -3    0.36    0.90
 -10   0  -3   -0.32    0.92
  10   0   3    0.18    0.69
  10   0   3    0.02    0.67
  12   0   3   -0.42    0.80
 -12   0  -3   -0.81    1.04
  12   0   3   -1.42    0.85
 -12   0  -3   -0.63    1.14
  14   0   3   -0.01    0.98
 -14   0  -3   -0.75    1.19
 -14   0  -3   -0.73    1.28
 -16   0  -3    3.96    1.79
 -16   0  -3    3.38    1.88
 -18   0  -3    2.34    2.08
 -18   0  -3    2.21    1.88
 -20   0  -3    8.97    2.81
 -20   0  -3    9.37    2.78
 -22   0  -3    1.34    2.43
 -22   0  -3    0.95    2.21
 -24   0  -3    0.10    2.42
 -26   0  -3    3.08    2.72
 -27  -1   3    0.10    2.63
 -27  -1   3    0.85    3.19
 -27   1   3    2.20    2.55
 -27   1   3    2.51    3.14
 -25   1   3    2.44    2.94
 -25  -1   3    3.48    3.00
 -25  -1   3    2.78    2.50
 -25   1   3    1.42    2.36
 -23  -1   3    6.27    2.84
 -23   1   3    3.90    2.31
 -23   1   3    8.36    3.00
 -23  -1   3    0.90    2.13
 -21  -1   3   -3.28    2.08
 -21   1   3    0.92    2.33
 -21   1   3   -1.72    1.76
 -21  -1   3    3.07    2.68
 -19  -1   3    5.04    2.38
 -19   1   3    5.09    2.22
 -19   1   3    5.09    2.35
 -19  -1   3    6.72    2.39
 -17  -1   3    7.90    2.44
 -17   1   3    8.33    2.44
 -17   1   3    8.71    2.43
 -17  -1   3    8.93    2.51
  15  -1  -3    8.26    1.73
 -15  -1   3   10.35    2.31
 -15   1   3    8.96    2.19
 -15   1   3    3.70    1.91
  15   1  -3   10.66    1.92
 -15  -1   3    8.70    2.17
 -13  -1   3   10.48    2.20
  13   1  -3   10.89    2.00
 -13   1   3   11.62    2.33
  13  -1  -3    8.36    1.81
 -13   1   3    8.85    2.27
 -13  -1   3    7.11    2.35
  13   1  -3   15.70    2.25
  11   1  -3    2.78    1.23
 -11   1   3    1.81    1.51
 -11   1   3    1.20    1.48
 -11  -1   3    2.31    1.48
  11   1  -3    4.27    1.51
  11  -1  -3    3.34    1.29
 -11  -1   3    5.52    1.54
   9  -1  -3   21.64    2.02
  -9  -1   3   17.59    2.13
   9   1  -3   21.00    2.29
   9   1  -3   19.83    2.13
  -9  -1   3   21.36    2.26
  -9   1   3   19.49    2.11
  -9   1   3   21.95    2.20
  -7   1   3  169.88   10.83
   7   1  -3  190.50   11.08
  -7  -1   3  182.21   11.03
  -7  -1   3  205.04   11.09
   7   1  -3  194.27   11.04
   7  -1  -3  180.56   10.88
  -5   1   3  172.06    9.64
   5  -1  -3  139.80    9.62
   5   1  -3  173.18    9.84
   5   1  -3  164.26    9.83
  -5  -1   3  176.00    9.81
  -5   1   3  176.65    9.78
  -5   1   3  180.43    9.68
  -5  -1   3  161.12    9.77
  -3   1   3   35.68    2.13
  -3   1   3   33.49    2.21
  -3  -1   3   37.33    2.29
   3   1  -3   28.75    2.24
   3   1  -3   36.59    2.33
  -3   1   3   32.06    2.21
  -3  -1   3   36.31    2.25
  -1  -1   3    0.04    0.19
   1  -1  -3   -0.04    0.15
  -1   1   3    0.08    0.17
  -1  -1   3    0.17    0.20
   1  -1  -3   -0.26    0.14
  -1   1   3   -0.01    0.16
   1   1  -3    0.05    0.25
  -1   1   3   -0.12    0.19
   1   1  -3   -0.02    0.22
  -1  -1  -3   -0.48    0.23
   1   1   3   -0.07    0.24
   1  -1   3   -0.47    0.17
   1   1   3   -0.13    0.25
  -1   1  -3   -0.24    0.22
   1  -1   3   -0.39    0.16
   3   1   3  259.37   14.40
   3  -1   3  278.29   14.29
  -3   1  -3  220.51   14.28
   3   1   3  293.09   14.46
  -3  -1  -3  215.85   14.35
   5  -1   3  121.81    6.21
  -5  -1  -3  100.22    6.38
   5   1   3   97.42    6.29
  -5  -1  -3  100.05    6.36
  -5   1  -3  109.91    6.32
  -5   1  -3  103.07    6.26
   5   1   3   98.50    6.24
   7   1   3   16.96    1.69
  -7  -1  -3   14.90    1.69
  -7   1  -3   16.82    1.75
   7   1   3   17.21    1.65
   7  -1   3   16.01    1.44
  -7   1  -3   14.72    1.61
  -7  -1  -3   16.49    1.80
  -9   1  -3    2.82    1.03
  -9  -1  -3    3.13    1.06
  -9   1  -3    4.19    1.07
   9   1   3    3.93    0.95
  -9  -1  -3    3.61    1.18
   9  -1   3    3.94    0.90
   9   1   3    2.85    0.98
 -11   1  -3   12.32    1.75
  11  -1   3   10.93    1.49
  11   1   3   11.42    1.49
 -11  -1  -3    8.90    1.70
  11   1   3   10.59    1.62
 -11  -1  -3   10.57    1.83
 -11   1  -3   12.50    1.77
  13   1   3   28.78    2.69
 -13  -1  -3   23.30    2.85
 -13   1  -3   25.92    2.86
 -13   1  -3   29.17    3.03
  13   1   3   30.03    2.85
 -13  -1  -3   28.66    3.06
  13  -1   3   33.99    2.71
 -15   1  -3    5.67    1.75
  15   1   3    4.66    1.53
 -15  -1  -3    3.73    1.83
 -15  -1  -3    3.58    1.64
 -15   1  -3    2.89    1.68
 -17   1  -3   16.54    2.79
 -17  -1  -3   17.80    2.92
 -17  -1  -3   16.12    2.77
 -17   1  -3   15.68    2.76
 -19   1  -3    4.12    2.30
 -19  -1  -3    8.13    2.70
 -19   1  -3    2.92    2.09
 -19  -1  -3   10.77    2.68
 -21   1  -3    7.82    2.67
 -21  -1  -3    3.92    2.81
 -21   1  -3    5.40    2.57
 -21  -1  -3    7.87    2.64
 -23   1  -3    1.42    2.34
 -23  -1  -3    5.13    2.60
 -25  -1  -3    5.28    2.82
 -25   1  -3    2.15    2.59
 -27   1  -3   -0.82    2.65
 -27  -1  -3   -0.36    2.63
 -26  -2   3    1.14    3.23
 -26  -2   3   -1.27    2.28
 -26   2   3    1.72    2.33
 -26   2   3    3.58    2.94
 -24  -2   3   -0.50    2.75
 -24  -2   3    2.87    2.34
 -24   2   3   -0.78    1.98
 -24   2   3   -0.45    2.50
 -22   2   3    8.31    2.99
 -22  -2   3    9.43    3.06
 -22  -2   3    6.26    2.77
 -22   2   3    2.96    2.37
 -20  -2   3   -2.27    2.08
 -20   2   3   -0.41    2.03
 -20  -2   3   -1.80    1.97
 -20   2   3   -0.40    2.10
 -18  -2   3   19.35    3.18
 -18  -2   3   14.19    3.01
 -18   2   3   15.51    2.74
 -18   2   3   13.44    2.76
  16   2  -3    1.77    1.48
 -16   2   3    0.42    1.44
 -16  -2   3    2.21    1.74
 -16  -2   3   -2.13    1.46
 -16   2   3    1.40    1.61
  14   2  -3   31.82    3.34
 -14   2   3   30.52    3.17
 -14   2   3   31.63    3.31
  14  -2  -3   29.21    2.78
  14   2  -3   31.89    3.10
 -14  -2   3   40.24    3.63
 -14  -2   3   30.14    3.40
  12   2  -3    1.41    1.18
 -12  -2   3    2.77    1.44
 -12  -2   3    2.76    1.43
 -12   2   3    3.74    1.34
 -12   2   3    1.18    1.30
  12   2  -3    2.41    1.30
  12  -2  -3    3.72    1.05
 -10   2   3  468.74   26.56
 -10  -2   3  458.80   26.80
  10   2  -3  475.18   26.75
  10   2  -3  443.31   26.65
 -10   2   3  472.32   26.52
 -10  -2   3  474.65   26.80
  -8   2   3   -0.29    0.62
   8  -2  -3    0.40    0.33
  -8   2   3    0.29    0.77
   8   2  -3    0.23    0.81
  -8   2   3   -0.57    0.79
  -8   2   3   -0.35    0.71
  -8  -2   3   -0.46    0.70
  -8  -2   3   -0.92    0.73
   8   2  -3    1.20    0.81
   6   2  -3  900.28   49.09
  -6   2   3  855.02   48.77
  -6   2   3  889.29   49.03
  -6   2   3  948.68   48.87
  -6  -2   3  858.46   49.22
  -6  -2   3  885.92   49.04
   6   2  -3  868.77   49.24
  -6   2   3  804.98   48.94
   4  -2  -3    0.03    0.23
  -4   2   3   -0.13    0.30
   4   2  -3    0.27    0.58
  -4   2   3    0.48    0.25
  -4  -2   3   -0.06    0.45
  -4  -2   3    0.64    0.50
   4   2  -3   -0.03    0.52
  -4   2   3   -0.09    0.40
  -4   2   3    0.58    0.40
   2   2  -3 1299.56   72.36
  -2   2   3 1352.84   72.59
  -2   2   3 1267.88   71.98
  -2   2   3 1158.96   71.95
  -2  -2   3 1384.41   72.01
  -2   2   3 1222.23   72.53
   2   2  -3 1359.18   72.01
  -2  -2   3 1328.83   72.35
   0   2  -3    0.18    0.24
   0  -2  -3    0.10    0.20
   0   2   3   -0.18    0.22
   0   2   3   -0.12    0.24
   0  -2   3   -0.30    0.19
   0   2  -3    0.07    0.24
   0  -2   3    0.13    0.20
   0   2   3   -0.14    0.24
  -2  -2  -3 4410.26  215.08
  -2   2  -3 3699.78  215.35
  -2   2  -3 3750.29  215.18
   2   2   3 4256.68  216.25
   2  -2   3 3318.10  214.95
   4   2   3   -0.30    0.51
  -4   2  -3   -0.30    0.32
  -4   2  -3   -0.34    0.40
   4   2   3   -0.33    0.46
  -4  -2  -3   -0.44    0.44
   4  -2   3   -0.09    0.28
  -6  -2  -3  106.64    6.48
   6  -2   3   94.65    6.06
  -6   2  -3  107.72    6.31
  -6   2  -3  110.58    6.28
   6   2   3   99.41    6.34
   8  -2   3    0.03    0.52
  -8  -2  -3   -0.49    0.73
   8   2   3   -0.04    0.70
  -8   2  -3   -0.47    0.73
  -8  -2  -3   -0.55    0.83
   8   2   3   -0.08    0.76
  -8   2  -3   -0.22    0.75
 -10  -2  -3   11.23    1.77
 -10  -2  -3   10.78    1.76
  10   2   3   12.26    1.57
 -10   2  -3   12.62    1.67
  10   2   3   11.12    1.67
 -10   2  -3   12.44    1.65
  10  -2   3   12.52    1.39
 -12  -2  -3   -0.85    1.22
  12   2   3   -1.13    0.94
  12  -2   3   -1.48    0.73
 -12   2  -3    1.07    1.25
  12   2   3   -0.43    1.01
 -12  -2  -3    0.63    1.09
 -12   2  -3    0.29    1.16
 -14  -2  -3   31.77    3.49
  14  -2   3   32.13    2.78
  14   2   3   31.13    3.00
 -14   2  -3   32.65    3.28
 -14  -2  -3   34.32    3.38
 -14   2  -3   39.09    3.37
  14   2   3   31.32    3.14
 -16   2  -3    0.14    1.63
 -16  -2  -3    3.70    1.76
 -16  -2  -3    2.05    1.74
  16   2   3    0.88    1.55
 -16   2  -3    0.30    1.33
 -18  -2  -3   28.91    3.65
 -18   2  -3   25.93    3.33
 -18  -2  -3   30.63    3.66
 -18   2  -3   24.15    3.38
 -20   2  -3    0.71    1.95
 -20  -2  -3    1.24    2.20
 -20  -2  -3    1.95    2.36
 -20   2  -3    5.13    2.33
 -22  -2  -3    0.90    2.30
 -22   2  -3    2.84    2.44
 -24  -2  -3   -0.02    2.41
 -24   2  -3   -0.78    2.17
 -26   2  -3    1.23    2.59
 -26  -2  -3    6.56    2.90
 -27   3   3    2.28    3.01
 -27   3   3   -0.80    2.40
 -27  -3   3    0.28    3.20
 -27  -3   3   -0.42    2.45
 -25   3   3    9.25    2.86
 -25   3   3   12.31    3.45
 -25  -3   3    9.86    3.65
 -25  -3   3    6.54    3.06
 -23   3   3   -0.78    2.34
 -23  -3   3   -2.77    2.69
 -23   3   3    4.06    2.35
 -23  -3   3    0.89    2.26
 -21   3   3    2.25    2.28
 -21   3   3    3.59    2.11
 -21  -3   3    3.39    2.71
 -21  -3   3    4.19    2.56
 -19   3   3   19.71    3.34
 -19  -3   3   15.31    3.46
 -19  -3   3   19.70    3.41
 -19   3   3   15.43    3.08
 -17  -3   3    2.48    1.97
 -17   3   3    5.95    2.08
 -17  -3   3    3.90    2.25
 -17   3   3    3.39    1.89
  17   3  -3    5.50    1.93
  15   3  -3   19.39    2.70
  15   3  -3   15.41    2.37
 -15  -3   3   19.23    2.94
 -15  -3   3   15.19    2.76
 -15   3   3   18.40    2.63
 -15   3   3   15.70    2.39
 -13   3   3   75.50    5.93
 -13  -3   3   90.35    6.37
  13   3  -3   83.16    6.20
 -13   3   3   84.84    6.04
  13   3  -3   93.92    6.15
 -13  -3   3   86.67    6.39
 -11   3   3  486.59   28.74
  11   3  -3  522.48   29.09
 -11   3   3  521.13   28.84
 -11   3   3  525.60   28.87
 -11  -3   3  466.18   29.13
 -11  -3   3  487.31   29.11
  11   3  -3  523.89   29.15
  -9   3   3   22.76    2.19
   9   3  -3   26.96    2.54
  -9   3   3   26.79    2.37
   9   3  -3   27.14    2.65
   9  -3  -3   22.06    1.92
  -9   3   3   24.95    2.30
  -9  -3   3   28.09    2.62
  -9  -3   3   27.35    2.70
  -9   3   3   26.45    2.49
   7   3  -3   48.83    3.79
  -7   3   3   53.28    3.57
  -7   3   3   52.61    3.41
   7   3  -3   53.62    3.91
  -7   3   3   49.82    3.38
  -7   3   3   56.48    3.30
  -7  -3   3   44.23    3.67
  -7  -3   3   51.46    3.76
  -5   3   3  615.56   34.02
   5   3  -3  621.92   34.54
  -5   3   3  584.90   34.21
  -5   3   3  631.35   34.09
  -5  -3   3  605.05   34.48
  -5  -3   3  608.35   34.37
   5   3  -3  608.94   34.42
  -3  -3   3    0.62    0.48
  -3  -3   3   -0.22    0.42
  -3   3   3    0.91    0.31
  -3   3   3    0.91    0.23
   3   3  -3    0.88    0.51
   3   3  -3    0.45    0.53
  -1  -3   3    0.91    0.46
  -1   3   3    1.25    0.38
   1   3  -3    1.73    0.51
   1   3  -3    2.17    0.55
  -1   3   3    0.38    0.37
  -1  -3   3    1.61    0.47
  -1  -3  -3  107.18    6.03
  -1   3  -3  106.04    5.95
   1   3   3  111.36    6.12
  -1   3  -3   96.30    5.96
   1   3   3   97.54    6.07
  -3   3  -3   -0.13    0.31
  -3   3  -3    0.90    0.32
   3   3   3    0.51    0.53
   3  -3   3   -0.04    0.11
   3   3   3   -0.97    0.47
  -3   3  -3    0.03    0.28
  -3  -3  -3    0.10    0.47
  -5   3  -3  100.84    6.19
   5   3   3   96.81    6.48
  -5   3  -3  123.00    6.18
   5   3   3  103.63    6.55
  -5  -3  -3   96.77    6.50
  -7   3  -3    6.92    1.04
  -7   3  -3    7.24    0.87
   7   3   3    5.30    1.20
  -7   3  -3    6.32    1.02
  -7  -3  -3    4.06    1.17
   7   3   3    5.96    1.13
  -7   3  -3    7.87    1.00
  -7  -3  -3    5.53    1.23
   9   3   3   25.62    2.40
  -9   3  -3   20.81    2.07
  -9  -3  -3   23.93    2.38
  -9   3  -3   22.08    2.18
  -9  -3  -3   23.32    2.40
   9   3   3   24.77    2.26
   9  -3   3   16.49    1.62
 -11  -3  -3    7.47    1.76
 -11   3  -3   12.76    1.70
  11   3   3   11.41    1.91
  11   3   3   12.10    1.75
 -11   3  -3   11.19    1.69
 -11  -3  -3    8.35    1.77
  11  -3   3   12.38    1.33
 -13   3  -3    1.29    1.25
 -13   3  -3    2.50    1.37
 -13  -3  -3   -0.70    1.36
  13  -3   3    1.14    0.87
 -13  -3  -3    1.41    1.33
  13   3   3    0.67    1.27
  13   3   3    0.57    1.23
  15   3   3    2.40    1.66
 -15   3  -3    3.48    1.72
 -15   3  -3    3.74    1.61
 -15  -3  -3    3.23    1.87
 -15  -3  -3    3.92    1.83
 -17   3  -3   12.01    2.52
 -17  -3  -3   18.46    3.03
 -17  -3  -3   18.56    2.93
 -17   3  -3   11.35    2.47
 -19   3  -3   17.07    2.96
 -19  -3  -3   10.20    2.81
 -19  -3  -3   12.75    3.00
 -19   3  -3   19.50    3.05
 -21   3  -3    9.93    2.77
 -21  -3  -3   11.94    3.06
 -21  -3  -3   13.69    3.39
 -21   3  -3    6.71    2.82
 -23  -3  -3    4.98    2.71
 -23   3  -3   -0.40    2.13
 -25   3  -3    0.39    2.33
 -25  -3  -3    2.24    2.77
 -27  -3  -3   12.37    3.81
 -27   3  -3   10.72    3.43
 -26   4   3   -2.45    2.58
 -26   4   3    3.52    2.50
 -26  -4   3   -1.73    3.08
 -26  -4   3   -1.24    2.28
 -24  -4   3   -0.09    2.84
 -24   4   3    4.02    2.75
 -24   4   3    0.49    2.21
 -24  -4   3    2.58    2.53
 -22   4   3    1.05    1.98
 -22   4   3    1.47    2.39
 -22  -4   3   -1.26    2.15
 -22  -4   3   -4.17    2.22
 -20   4   3    0.77    1.95
 -20   4   3   -0.30    2.01
 -20  -4   3   -0.19    2.30
 -20  -4   3    2.51    2.72
 -18   4   3   -2.72    1.54
 -18  -4   3   -2.08    1.83
 -18  -4   3   -0.54    2.01
 -18   4   3    0.88    1.81
 -16  -4   3   24.84    3.29
 -16   4   3   26.34    3.00
  16   4  -3   22.64    3.08
 -16  -4   3   25.09    3.35
 -16   4   3   21.16    2.84
 -14   4   3   -0.20    1.27
 -14  -4   3    2.36    1.59
 -14  -4   3    1.71    1.59
 -14   4   3    0.55    1.37
  14   4  -3    1.99    1.46
  14   4  -3    2.68    1.40
 -12   4   3  267.71   15.35
 -12   4   3  256.25   15.23
 -12   4   3  257.90   15.24
  12   4  -3  250.20   15.67
 -12  -4   3  250.39   15.68
 -12  -4   3  260.22   15.70
  12   4  -3  252.39   15.52
 -12   4   3  263.34   15.28
  10   4  -3    4.94    1.56
 -10   4   3    2.68    1.20
 -10   4   3    4.63    1.11
 -10  -4   3    7.37    1.71
  10   4  -3    2.81    1.32
 -10   4   3    3.50    1.16
 -10   4   3    4.64    1.16
 -10  -4   3    5.57    1.48
  -8   4   3  246.55   13.41
  -8  -4   3  246.44   13.94
  -8   4   3  213.58   13.24
   8   4  -3  241.90   13.89
  -8  -4   3  228.65   13.83
  -8   4   3  221.63   13.28
   8   4  -3  242.28   13.94
  -8   4   3  228.39   13.32
  -6   4   3    0.17    0.36
   6   4  -3    0.08    0.89
  -6   4   3    1.03    0.47
   6   4  -3    0.30    0.89
  -6  -4   3    1.38    0.92
  -6  -4   3    0.47    0.80
  -6   4   3   -0.12    0.56
  -4  -4   3 4063.89  217.67
   4   4  -3 4119.25  217.74
  -4   4   3 3345.59  218.66
  -4   4   3 4228.20  219.29
   4   4  -3 3882.05  218.84
  -4  -4   3 3955.03  218.82
  -2  -4   3    0.41    0.45
  -2   4   3    0.49    0.25
  -2   4   3    1.22    0.27
  -2  -4   3    0.89    0.50
  -2   4   3    0.16    0.31
  -2   4   3    1.51    0.28
   2   4  -3   -0.40    0.53
   2   4  -3    0.02    0.47
   0   4   3 1922.86  100.50
   0   4   3 1768.19   99.77
   0   4  -3 1679.93   99.80
   0   4  -3 1930.65   99.85
   0  -4   3 1885.71   99.87
   0   4   3 1890.64   99.93
   0   4  -3 1541.26  100.30
  -2  -4  -3   -0.14    0.44
  -2   4  -3   -0.19    0.27
   2   4   3   -0.80    0.49
  -2   4  -3    0.00    0.33
   2  -4   3   -0.04    0.13
  -2   4  -3    0.24    0.31
   2   4   3    0.05    0.50
  -2   4  -3    0.79    0.33
  -4  -4  -3  422.03   22.10
   4   4   3  405.47   22.17
   4   4   3  409.88   22.13
  -4   4  -3  363.00   21.62
  -4   4  -3  384.47   21.70
  -4   4  -3  350.74   21.71
  -6  -4  -3   -0.20    0.76
  -6   4  -3   -0.03    0.40
   6   4   3   -1.45    0.68
  -6   4  -3   -0.68    0.58
   6  -4   3    0.29    0.32
  -6  -4  -3    0.45    0.85
  -6   4  -3   -0.58    0.45
  -6   4  -3   -0.89    0.55
   6   4   3   -1.59    0.66
  -8  -4  -3   55.16    4.03
  -8  -4  -3   56.22    4.06
  -8   4  -3   55.88    3.64
   8   4   3   55.10    4.00
   8   4   3   56.52    3.99
  -8   4  -3   52.77    3.61
  -8   4  -3   52.03    3.57
  -8   4  -3   48.29    3.41
 -10   4  -3   -2.51    0.86
 -10   4  -3   -1.83    0.81
  10  -4   3   -0.10    0.39
  10   4   3    1.41    1.23
  10   4   3   -2.04    0.88
 -10  -4  -3   -1.61    1.03
 -10   4  -3   -0.74    0.75
 -10  -4  -3   -1.91    0.92
 -12  -4  -3   49.01    4.22
  12   4   3   48.54    4.09
 -12   4  -3   50.29    4.01
  12   4   3   56.65    4.37
 -12   4  -3   53.81    3.98
 -12  -4  -3   56.05    4.42
 -14   4  -3   -0.02    1.27
  14   4   3    0.09    1.21
 -14   4  -3    0.71    1.40
  14   4   3   -0.22    1.35
 -14  -4  -3   -0.61    1.30
 -14  -4  -3    1.94    1.61
 -16   4  -3   24.96    2.93
 -16  -4  -3   24.84    3.36
  16   4   3   22.99    3.10
 -16   4  -3   26.96    2.98
 -16  -4  -3   27.64    3.26
 -18   4  -3    0.69    2.04
 -18   4  -3   -0.97    1.70
 -18  -4  -3    3.40    2.23
 -18  -4  -3    3.15    2.04
 -20   4  -3   19.24    3.30
 -20  -4  -3   17.41    3.30
 -20   4  -3   18.63    2.97
 -20  -4  -3   23.65    3.73
 -22   4  -3    2.40    2.20
 -22  -4  -3    1.99    2.58
 -24  -4  -3    7.40    3.13
 -24   4  -3    5.71    2.74
 -26   4  -3    2.75    2.69
 -26  -4  -3   -0.72    2.41
 -27   5   3    1.30    2.47
 -27  -5   3    1.87    3.54
 -27  -5   3    1.51    2.76
 -27   5   3    3.05    2.97
 -25  -5   3    1.00    2.50
 -25  -5   3   -2.06    2.87
 -25   5   3    0.23    2.22
 -25   5   3   -0.67    2.61
 -23  -5   3    3.38    2.64
 -23   5   3    0.89    1.98
 -23   5   3    0.78    2.57
 -23  -5   3    1.35    2.99
 -21  -5   3    6.38    2.86
 -21  -5   3    7.63    2.97
 -21   5   3    7.20    2.28
 -21   5   3    2.77    2.28
 -19   5   3   -1.21    1.78
 -19  -5   3   -1.12    2.24
 -19  -5   3    0.83    2.30
 -19   5   3   -2.43    1.51
 -17  -5   3    4.55    2.40
  17   5  -3   10.28    2.50
 -17  -5   3    3.08    2.17
 -17   5   3    4.76    1.87
 -17   5   3    5.07    1.99
 -15   5   3   22.19    2.77
 -15  -5   3   21.85    2.98
 -15  -5   3   20.89    3.16
 -15   5   3   18.10    2.60
  15   5  -3   21.84    2.97
  15   5  -3   20.09    2.75
 -13  -5   3  171.41   11.36
 -13  -5   3  173.74   11.44
 -13   5   3  181.08   11.02
 -13   5   3  186.62   10.93
 -13   5   3  163.17   10.75
 -13   5   3  173.36   10.84
  13   5  -3  178.76   11.45
  13   5  -3  187.04   11.32
 -11  -5   3  818.80   46.57
 -11  -5   3  818.04   46.43
 -11   5   3  813.94   45.87
  11   5  -3  824.53   46.47
 -11   5   3  804.90   45.94
 -11   5   3  793.25   45.80
  11   5  -3  819.90   46.51
 -11   5   3  838.77   45.96
  -9   5   3   67.18    4.45
  -9  -5   3   72.04    5.26
   9   5  -3   79.58    5.30
  -9   5   3   61.94    4.56
  -9   5   3   69.52    4.38
  -9  -5   3   73.63    5.20
   9   5  -3   79.99    5.40
  -9   5   3   69.39    4.70
  -7   5   3  165.75    9.88
  -7  -5   3  180.57   10.62
  -7  -5   3  163.26   10.54
  -7   5   3  162.99    9.95
   7   5  -3  185.89   10.66
   7   5  -3  189.53   10.78
  -5  -5   3    0.59    0.83
  -5  -5   3    1.16    0.88
  -5   5   3    0.00    0.37
   5   5  -3   -0.19    0.84
   5   5  -3    1.17    0.93
  -3   5   3   54.64    3.73
  -3  -5   3   69.22    4.24
  -3  -5   3   67.29    4.19
   3   5  -3   73.27    4.31
   3   5  -3   59.97    4.18
   1   5  -3   58.87    3.76
  -1  -5   3   51.15    3.69
  -1   5   3   54.23    3.64
   1   5  -3   64.78    3.77
  -1   5   3   68.28    3.57
  -1   5   3   57.29    3.65
   1   5   3    7.92    1.11
  -1  -5  -3    8.89    1.04
  -1   5  -3   10.94    1.02
  -1   5  -3   11.09    1.05
   1   5   3    7.23    1.12
  -3   5  -3  322.05   17.95
   3   5   3  308.63   18.30
  -3  -5  -3  323.27   18.22
   3  -5   3  308.69   17.82
  -3   5  -3  344.84   17.87
   3   5   3  302.61   18.33
   5   5   3    0.51    0.81
   5   5   3    0.65    0.88
  -5   5  -3    0.45    0.42
  -5   5  -3   -0.29    0.34
  -5  -5  -3   -0.26    0.62
  -5   5  -3    0.84    0.49
   7   5   3   54.64    4.56
   7   5   3   67.97    4.72
  -7   5  -3   69.65    4.17
  -7  -5  -3   62.68    4.61
  -7   5  -3   64.28    4.17
  -7  -5  -3   70.22    4.79
   9   5   3   48.08    4.14
  -9  -5  -3   46.71    4.16
   9   5   3   55.42    4.36
  -9   5  -3   57.67    3.68
  -9  -5  -3   41.06    3.99
  -9   5  -3   63.36    3.58
  -9   5  -3   54.64    3.73
  -9   5  -3   55.68    3.76
 -11   5  -3   26.14    2.59
 -11  -5  -3   28.84    3.08
  11   5   3   26.42    2.90
 -11  -5  -3   25.97    2.96
 -11   5  -3   33.66    2.53
  11   5   3   28.26    3.09
 -11   5  -3   24.62    2.66
 -13   5  -3    1.35    1.17
 -13   5  -3    1.02    1.29
 -13  -5  -3    0.93    1.53
  13   5   3   -0.49    1.34
 -13  -5  -3    1.36    1.32
  13   5   3   -0.92    1.23
 -15   5  -3    1.79    1.49
 -15  -5  -3    3.42    1.81
  15   5   3    6.60    2.03
  15   5   3    3.92    1.80
 -15   5  -3    3.34    1.53
 -15  -5  -3    3.32    1.89
 -17  -5  -3   13.75    2.77
 -17   5  -3   11.81    2.33
 -17  -5  -3   11.52    2.69
  17   5   3   10.36    2.50
 -17   5  -3   12.51    2.43
 -19   5  -3   14.11    2.78
 -19  -5  -3   11.72    2.92
 -19  -5  -3    7.94    3.01
 -19   5  -3   14.96    2.66
 -21  -5  -3    6.55    2.80
 -21   5  -3    4.38    2.28
 -23  -5  -3    4.12    2.75
 -23   5  -3    3.92    2.52
 -25   5  -3    5.35    2.83
 -25  -5  -3    8.38    3.09
 -26  -6   3    5.48    2.99
 -26   6   3    3.61    2.43
 -26   6   3   -2.97    2.38
 -26  -6   3    3.40    3.52
 -24   6   3    0.40    2.07
 -24   6   3   -1.58    2.15
 -24  -6   3   -0.14    2.49
 -24  -6   3   -4.93    2.59
 -22  -6   3    3.87    2.77
 -22  -6   3    5.86    3.08
 -22   6   3    5.51    2.63
 -22   6   3    3.15    2.12
 -20   6   3    2.65    1.82
 -20  -6   3    0.62    2.41
 -20   6   3   -1.49    1.83
 -20  -6   3    1.27    2.45
 -18   6   3   14.56    2.61
 -18   6   3   15.19    2.60
 -18  -6   3   15.65    3.12
  18   6  -3   17.20    3.06
 -18  -6   3   19.35    3.33
 -16  -6   3    1.86    1.95
  16   6  -3    1.58    1.71
 -16   6   3   -0.81    1.46
 -16   6   3    0.22    1.49
 -16  -6   3    1.53    1.99
  16   6  -3    3.39    1.95
 -14   6   3  172.84   10.50
  14   6  -3  167.58   10.96
 -14   6   3  165.15   10.48
 -14  -6   3  168.03   11.21
  14   6  -3  173.47   11.23
 -14  -6   3  176.47   11.25
  12   6  -3    3.74    1.69
  12   6  -3    4.74    1.73
 -12   6   3    1.30    1.18
 -12   6   3    1.00    1.24
 -12   6   3    0.20    1.18
 -12  -6   3    3.72    1.64
 -12  -6   3    2.61    1.70
 -12   6   3    1.75    1.10
 -10  -6   3  737.48   40.82
  10   6  -3  732.18   40.77
  10   6  -3  721.54   40.79
 -10   6   3  710.20   39.92
 -10   6   3  674.58   39.96
 -10  -6   3  709.77   40.65
 -10   6   3  681.20   39.97
 -10   6   3  740.89   39.99
   8   6  -3    2.15    1.27
  -8   6   3    1.10    0.63
  -8   6   3   -0.06    0.66
  -8  -6   3    3.24    1.36
  -8  -6   3    0.87    1.13
   8   6  -3    0.48    1.27
  -6  -6   3  384.80   22.66
   6   6  -3  396.05   22.74
   6   6  -3  391.34   22.75
  -6  -6   3  401.65   22.68
   4   6  -3    3.20    1.06
   4   6  -3    2.23    0.99
  -4  -6   3    1.90    0.89
  -4  -6   3    0.95    0.81
  -2   6   3  217.40   13.84
   2   6  -3  232.51   14.23
   2   6  -3  240.89   14.27
  -2   6   3  255.40   14.00
  -2   6   3  264.33   13.99
  -2  -6   3  260.49   14.26
  -2  -6   3  261.55   14.26
   0   6  -3    0.90    0.57
   0   6  -3    0.21    0.51
   0   6   3    0.17    0.57
   0   6   3    0.07    0.50
   0   6  -3    0.51    0.55
   0  -6   3    0.03    0.44
   0   6   3   -0.91    0.57
   0  -6  -3    0.03    0.29
  -2  -6  -3   68.75    4.30
  -2   6  -3   67.11    4.03
  -2   6  -3   65.27    3.97
   2  -6   3   65.26    3.96
   4   6   3   -0.06    0.81
  -4   6  -3    0.93    0.43
   4   6   3   -0.46    0.76
  -4   6  -3    1.37    0.43
  -4   6  -3    0.58    0.45
  -4  -6  -3    0.99    0.78
   6   6   3   29.73    2.73
   6   6   3   34.20    2.86
  -6  -6  -3   33.17    2.69
  -6   6  -3   26.35    1.88
  -6   6  -3   26.13    1.94
  -6   6  -3   27.53    2.00
  -8   6  -3    0.52    0.73
  -8  -6  -3   -1.63    0.95
  -8  -6  -3   -0.77    1.06
  -8   6  -3    0.56    0.59
   8   6   3   -0.74    1.11
  -8   6  -3   -0.40    0.52
  -8   6  -3   -0.77    0.70
   8   6   3   -0.87    1.00
 -10   6  -3    3.81    1.14
  10   6   3    2.85    1.65
 -10  -6  -3    3.08    1.59
 -10   6  -3    4.99    1.20
  10   6   3    1.83    1.54
 -10   6  -3    3.68    0.91
 -10   6  -3    4.83    1.17
 -10  -6  -3    1.29    1.51
 -12  -6  -3   -0.50    1.26
 -12  -6  -3    0.32    1.30
  12   6   3   -1.10    1.22
  12   6   3   -0.08    1.25
 -12   6  -3    0.48    0.90
 -12   6  -3   -0.86    1.01
 -12   6  -3   -0.06    1.09
 -14   6  -3   15.19    2.11
  14   6   3   11.18    2.35
 -14   6  -3   10.63    1.96
 -14  -6  -3   12.49    2.42
  14   6   3   12.24    2.35
 -14  -6  -3   12.05    2.47
 -16  -6  -3    0.10    1.91
 -16   6  -3    0.76    1.52
  16   6   3    0.74    1.83
 -16  -6  -3    2.53    1.96
 -16   6  -3   -0.61    1.50
 -18  -6  -3   36.01    4.17
  18   6   3   28.68    3.87
 -18   6  -3   28.60    3.41
 -18   6  -3   26.81    3.26
 -18  -6  -3   28.59    3.92
 -20   6  -3    3.33    2.22
 -20   6  -3    0.79    1.88
 -20  -6  -3    3.93    2.50
 -22  -6  -3   40.11    5.12
 -22   6  -3   45.20    4.65
 -24  -6  -3    2.22    2.72
 -24   6  -3    0.25    2.38
 -26   6  -3    8.45    3.13
 -26  -6  -3    1.40    3.25
 -27   7   3    0.25    2.84
 -27  -7   3    4.18    3.81
 -27  -7   3    4.60    3.25
 -27   7   3    5.48    2.97
 -25  -7   3    6.07    3.60
 -25   7   3    0.97    2.56
 -25  -7   3   -0.80    2.55
 -25   7   3    3.19    2.49
 -23   7   3   -0.70    2.21
 -23  -7   3   -4.48    2.52
 -23   7   3    0.73    2.01
 -23  -7   3   -1.82    2.49
 -21  -7   3    3.88    2.78
 -21   7   3    4.86    2.14
 -21   7   3    4.96    2.43
 -21  -7   3    3.94    3.06
 -19  -7   3   17.39    3.42
 -19   7   3   18.47    2.74
 -19  -7   3   17.80    3.45
 -19   7   3   12.25    2.68
  17   7  -3  124.48    8.76
 -17   7   3  102.44    7.84
 -17   7   3  108.06    8.11
 -17  -7   3  117.51    8.85
 -17  -7   3  123.29    8.79
  15   7  -3   15.68    2.60
 -15  -7   3   16.39    2.95
 -15   7   3   14.79    2.17
  15   7  -3   14.49    2.74
 -15  -7   3    7.90    2.52
 -15   7   3   14.29    2.20
 -13   7   3   -0.68    1.15
 -13   7   3   -2.03    1.13
 -13  -7   3   -2.41    1.64
  13   7  -3   -0.53    1.52
 -13  -7   3   -0.92    1.57
  13   7  -3   -1.00    1.65
 -13   7   3   -4.14    1.12
 -11   7   3   -1.95    0.90
 -11   7   3   -3.04    1.00
  11   7  -3    0.52    1.65
  11   7  -3   -0.97    1.62
 -11  -7   3    1.90    1.63
 -11  -7   3   -0.29    1.70
 -11   7   3   -1.63    1.09
 -11   7   3   -1.23    0.94
   9   7  -3  331.94   18.03
  -9   7   3  260.07   16.82
  -9  -7   3  320.52   17.86
  -9  -7   3  318.68   17.81
  -9   7   3  264.93   16.87
   9   7  -3  311.92   17.89
   7   7  -3    0.38    1.13
   7   7  -3    0.12    1.05
  -7  -7   3    3.29    1.18
  -7  -7   3    1.09    1.11
   5   7  -3  107.76    6.66
   5   7  -3   92.94    6.57
  -5  -7   3  103.64    6.59
  -5  -7   3   98.59    6.47
   3   7  -3   70.20    4.94
  -3  -7   3   71.03    4.91
  -3   7   3   70.52    4.47
  -3   7   3   84.62    4.37
   3   7  -3   68.88    5.00
  -3  -7   3   79.48    4.94
   1   7  -3  165.75    9.42
  -1   7   3  142.37    9.23
  -1   7   3  161.20    9.18
  -1   7   3  145.18    9.25
   1  -7  -3  164.66    9.00
  -1  -7   3  167.24    9.37
   1   7  -3  165.16    9.36
   1   7   3   62.63    4.89
  -1   7  -3   77.13    4.75
  -1   7  -3   80.32    4.71
   1   7   3   68.03    4.97
  -1   7  -3   75.68    4.74
  -1  -7  -3   77.92    4.76
  -1   7  -3   90.09    4.68
  -3   7  -3   31.57    1.80
  -3   7  -3   26.79    1.84
   3   7   3   21.46    2.41
  -3   7  -3   24.76    1.81
   3   7   3   23.37    2.34
  -3  -7  -3   18.26    2.12
  -5   7  -3  204.02   11.51
  -5  -7  -3  190.18   12.06
   5   7   3  188.71   12.19
  -5   7  -3  216.15   11.48
   5   7   3  193.67   12.22
  -5   7  -3  214.47   11.50
  -7  -7  -3   -1.51    0.87
   7   7   3    0.10    1.14
   7   7   3   -1.14    1.07
  -7   7  -3   -0.21    0.44
  -7   7  -3   -0.19    0.57
  -7   7  -3   -0.46    0.47
   9   7   3  157.56    9.98
  -9   7  -3  149.48    9.04
  -9  -7  -3  150.70    9.81
  -9   7  -3  155.91    8.81
  -9   7  -3  148.16    8.99
   9   7   3  137.05    9.71
  -9  -7  -3  145.12    9.75
  -9   7  -3  168.39    8.97
  11   7   3    7.57    1.94
 -11   7  -3    6.63    1.05
  11   7   3    3.73    1.69
 -11   7  -3    6.66    1.25
 -11  -7  -3    3.09    1.66
 -11  -7  -3    7.23    1.87
 -11   7  -3    3.83    1.22
 -11   7  -3    6.58    1.21
 -13  -7  -3   -2.29    1.43
  13   7   3    1.01    1.62
 -13   7  -3    0.43    1.20
 -13   7  -3   -0.08    1.26
 -13  -7  -3    1.10    1.54
  13   7   3   -1.45    1.56
  15   7   3   15.83    2.68
  15   7   3   21.14    3.12
 -15  -7  -3   16.25    2.89
 -15   7  -3   16.79    2.27
 -15   7  -3   20.06    2.41
 -15  -7  -3   17.08    2.85
  17   7   3    2.83    2.18
 -17   7  -3    1.28    1.65
 -17  -7  -3   -1.11    2.16
 -17   7  -3    1.19    1.69
 -17  -7  -3    3.87    2.40
 -19   7  -3   42.77    4.36
 -19  -7  -3   40.58    4.77
 -19   7  -3   38.00    4.09
 -21   7  -3    6.48    2.41
 -21  -7  -3    5.75    2.87
 -23  -7  -3    7.59    3.25
 -23   7  -3    9.67    2.80
 -25  -7  -3    1.08    3.19
 -25   7  -3   -1.37    2.42
 -26   8   3   -0.85    2.51
 -26  -8   3    6.07    3.71
 -26   8   3   -1.92    2.27
 -26  -8   3    3.46    3.15
 -24  -8   3    2.31    2.78
 -24  -8   3    6.40    3.60
 -24   8   3    3.75    2.41
 -24   8   3    6.43    2.91
 -22   8   3    1.17    1.83
 -22   8   3   -1.63    2.08
 -22  -8   3   -0.34    2.68
 -22  -8   3    2.53    2.58
 -20   8   3    2.38    1.96
 -20  -8   3    5.25    2.95
 -20  -8   3    3.32    2.69
 -20   8   3    2.92    1.98
 -18   8   3    3.23    1.73
 -18   8   3    2.46    1.85
 -18  -8   3    0.14    2.25
 -18  -8   3   -0.36    2.23
  18   8  -3    6.89    2.52
 -16   8   3   72.00    5.51
 -16  -8   3   77.16    6.47
  16   8  -3   73.08    6.19
 -16  -8   3   78.90    6.47
 -16   8   3   75.93    5.69
  16   8  -3   79.79    6.51
 -14   8   3    0.83    1.25
  14   8  -3    0.49    1.81
 -14   8   3   -0.01    1.22
  14   8  -3   -0.63    1.53
 -14  -8   3    0.80    1.63
 -14  -8   3    1.30    1.75
 -12   8   3    0.65    1.06
  12   8  -3    0.99    1.48
 -12   8   3    0.16    1.03
  12   8  -3   -1.49    1.42
 -12   8   3   -1.08    0.82
 -12  -8   3    1.92    1.65
 -12   8   3   -1.06    0.88
 -12  -8   3    1.45    1.47
  10   8  -3   -0.31    1.45
 -10   8   3    0.14    0.81
  10   8  -3    0.76    1.42
 -10  -8   3    0.76    1.39
 -10  -8   3    2.08    1.53
 -10   8   3   -0.28    0.78
   8   8  -3 1367.44   79.07
   8   8  -3 1430.69   78.89
  -8  -8   3 1435.75   78.72
  -8  -8   3 1383.58   78.98
  -6  -8   3    4.56    1.42
   6   8  -3    7.66    1.66
  -6  -8   3    4.02    1.29
   6   8  -3    5.25    1.49
  -4  -8   3  399.90   21.65
   4   8  -3  391.83   21.77
  -4   8   3  325.72   20.92
  -4   8   3  391.99   21.07
  -4  -8   3  376.75   21.60
   4   8  -3  375.47   21.72
  -2  -8   3    0.51    0.59
  -2   8   3   -0.14    0.51
  -2   8   3   -0.54    0.58
  -2  -8   3    0.78    0.72
   2   8  -3    0.79    0.81
   2   8  -3    0.40    0.81
  -2   8   3    0.26    0.57
   0   8  -3   26.52    2.13
   0   8   3   28.20    2.17
   0   8  -3   23.63    2.06
   0   8  -3   27.27    2.21
   0   8   3   25.96    2.17
   0   8   3   27.53    2.21
   0   8  -3   26.06    2.14
  -2  -8  -3    0.76    0.70
  -2   8  -3    0.15    0.57
   2   8   3   -0.70    0.84
  -2   8  -3    0.77    0.58
  -2   8  -3   -0.50    0.57
   2   8   3    1.12    0.89
  -4   8  -3  227.38   12.66
   4   8   3  222.63   13.30
   4   8   3  238.09   13.38
  -4   8  -3  237.34   12.70
  -4  -8  -3  230.04   13.17
  -4   8  -3  188.02   12.57
   6   8   3    0.44    1.19
  -6   8  -3    2.09    0.57
  -6  -8  -3    1.41    1.16
  -6   8  -3    2.28    0.56
  -6   8  -3    2.43    0.59
   6   8   3   -0.81    1.09
   8   8   3   23.13    2.92
  -8  -8  -3   22.62    2.69
  -8   8  -3   22.16    1.85
  -8   8  -3   22.22    1.66
   8   8   3   21.81    2.72
  -8   8  -3   22.64    1.79
 -10  -8  -3   -1.93    1.05
 -10   8  -3   -0.76    0.85
  10   8   3   -1.94    1.23
 -10   8  -3    0.08    0.62
 -10   8  -3   -0.86    0.75
 -10   8  -3   -0.42    0.76
  10   8   3   -0.73    1.34
  12   8   3   58.99    4.83
 -12   8  -3   55.28    4.09
 -12  -8  -3   59.29    4.86
 -12   8  -3   56.02    4.03
 -12  -8  -3   52.79    4.77
  12   8   3   59.16    4.84
 -14   8  -3   -1.09    1.26
  14   8   3   -0.09    1.83
  14   8   3    1.23    1.91
 -14  -8  -3    0.93    1.85
 -14   8  -3    1.46    1.36
 -14  -8  -3    3.00    1.77
  16   8   3    0.53    1.88
 -16   8  -3   -1.32    1.56
 -16   8  -3   -1.68    1.50
 -16  -8  -3    1.61    2.05
  16   8   3    3.51    2.30
  18   8   3    1.12    2.21
 -18   8  -3   -0.86    1.65
 -18  -8  -3    3.49    2.45
 -20   8  -3   29.69    3.58
 -20  -8  -3   29.00    4.30
 -22  -8  -3    0.22    2.58
 -22   8  -3    4.64    2.32
 -24   8  -3   24.00    3.72
 -24  -8  -3   20.10    4.31
 -26  -8  -3    1.54    3.01
 -26   8  -3    0.32    2.65
 -25   9   3    2.46    2.43
 -25  -9   3    3.37    3.18
 -25  -9   3    3.63    3.46
 -25   9   3    0.69    2.62
 -23  -9   3    0.40    3.16
 -23   9   3    3.38    2.37
 -23  -9   3    1.31    2.80
 -23   9   3   -0.27    2.03
 -21  -9   3    1.56    2.69
 -21   9   3   -0.95    1.82
 -21  -9   3    4.53    2.65
 -21   9   3   -1.43    1.94
 -19   9   3    2.30    2.02
 -19  -9   3   10.40    3.02
 -19   9   3    4.74    1.88
 -19  -9   3    7.47    2.84
  19   9  -3   -0.10    2.39
  17   9  -3   10.17    2.92
 -17   9   3    9.34    2.29
 -17   9   3    8.79    2.04
 -17  -9   3   11.13    2.82
 -17  -9   3   12.07    3.15
 -15  -9   3  244.77   15.82
 -15  -9   3  269.14   16.13
  15   9  -3  287.06   16.07
  15   9  -3  275.95   16.21
 -15   9   3  225.29   14.87
 -15   9   3  216.03   14.78
 -13   9   3   -0.27    1.00
  13   9  -3   -0.38    1.55
 -13  -9   3   -1.66    1.57
 -13  -9   3   -0.79    1.70
 -13   9   3    0.41    1.06
  13   9  -3   -2.46    1.48
 -13   9   3    0.35    0.92
  11   9  -3    1.83    1.80
 -11   9   3    0.04    0.88
  11   9  -3   -1.94    1.41
 -11  -9   3    2.57    1.75
 -11  -9   3    1.94    1.58
 -11   9   3   -0.81    0.82
   9   9  -3   -0.45    1.47
  -9  -9   3   -0.92    1.34
   9   9  -3   -0.75    1.42
  -9  -9   3    1.79    1.53
   7   9  -3  216.97   13.86
  -7  -9   3  221.47   13.68
   7   9  -3  243.40   13.96
  -7  -9   3  218.93   13.69
   5   9  -3  148.80    9.21
  -5  -9   3  150.03    9.04
   5   9  -3  143.76    9.26
  -5  -9   3  135.10    8.99
  -3   9   3   50.83    3.61
  -3  -9   3   60.55    3.96
  -3   9   3   51.84    3.45
   3   9  -3   63.01    4.22
  -3   9   3   56.28    3.53
   3   9  -3   53.41    4.14
  -3  -9   3   60.05    4.06
  -1   9   3   89.11    5.26
  -1  -9   3   89.49    5.35
  -1   9   3   80.02    5.29
  -1   9   3   75.52    5.28
   1   9  -3   79.73    5.32
   1   9  -3   85.41    5.48
   1  -9   3   77.04    4.55
  -1  -9  -3   64.61    4.59
  -1   9  -3   77.19    4.71
  -1   9  -3   77.99    4.58
   1   9   3   64.97    4.93
  -1   9  -3   70.51    4.63
  -1   9  -3   77.94    4.70
   1   9   3   71.90    5.02
   3   9   3   12.41    1.85
  -3  -9  -3   13.23    1.66
  -3   9  -3   13.91    1.32
  -3   9  -3   13.60    1.35
   3   9   3   10.34    1.71
  -3   9  -3   10.28    1.25
  -5   9  -3   71.86    4.06
   5   9   3   54.67    4.86
  -5   9  -3   66.33    4.05
  -5  -9  -3   59.98    4.73
  -5   9  -3   72.80    4.05
   5   9   3   59.35    4.94
  -7   9  -3  133.37    7.49
   7   9   3  112.02    8.56
  -7  -9  -3  116.18    8.39
   7   9   3  113.51    8.53
  -7   9  -3  138.71    7.53
  -7   9  -3  141.41    7.50
  -9   9  -3    0.04    0.55
  -9   9  -3   -0.96    0.69
   9   9   3    1.24    1.30
  -9   9  -3   -0.30    0.61
  -9  -9  -3    0.09    1.23
   9   9   3   -0.79    1.23
 -11   9  -3   14.97    1.57
  11   9   3   16.78    2.65
 -11   9  -3   15.75    1.68
  11   9   3   14.13    2.46
 -11  -9  -3   11.09    2.19
  13   9   3   32.88    3.84
  13   9   3   28.11    3.85
 -13  -9  -3   41.06    4.10
 -13   9  -3   40.19    3.28
 -13   9  -3   40.70    3.18
  15   9   3    2.14    2.25
 -15   9  -3    6.88    1.79
 -15  -9  -3    5.96    2.27
 -15   9  -3    4.85    1.60
  15   9   3    5.85    2.39
 -17  -9  -3   13.18    2.95
  17   9   3   12.68    3.11
 -17   9  -3   14.85    2.32
 -19  -9  -3    5.46    2.73
  19   9   3    6.74    2.76
 -19   9  -3    9.87    2.33
 -21   9  -3    7.46    2.41
 -21  -9  -3    5.99    3.00
 -23   9  -3   11.51    2.85
 -23  -9  -3    6.09    3.22
 -25  -9  -3    0.27    2.90
 -25   9  -3   -1.88    2.46
 -26 -10   3    5.13    3.71
 -26  10   3    2.96    2.67
 -26  10   3    1.97    2.81
 -26 -10   3    2.98    3.19
 -24 -10   3   -4.08    2.57
 -24 -10   3   -2.68    2.84
 -24  10   3    2.46    2.28
 -24  10   3   -3.08    2.16
 -22  10   3    9.46    2.40
 -22 -10   3   10.37    3.47
 -22  10   3    7.61    2.64
 -22 -10   3   10.50    3.63
  20  10  -3   -2.65    2.07
 -20  10   3   -1.00    1.72
 -20  10   3   -1.04    1.54
 -20 -10   3   -1.98    2.17
 -20 -10   3   -0.32    2.54
 -18 -10   3   27.00    3.93
 -18  10   3   26.01    2.81
  18  10  -3   23.01    3.92
 -18 -10   3   24.21    4.03
 -18  10   3   22.47    2.91
 -16 -10   3    3.22    2.40
  16  10  -3    0.97    2.21
 -16 -10   3    1.95    2.16
  16  10  -3    4.02    2.48
 -16  10   3    0.42    1.52
 -16  10   3    1.96    1.39
 -14  10   3   22.70    2.29
 -14 -10   3   20.63    3.14
  14  10  -3   22.45    3.52
 -14 -10   3   21.00    3.35
  14  10  -3   23.30    3.28
 -14  10   3   23.23    2.41
  12  10  -3   -0.52    1.56
 -12  10   3    0.03    0.86
 -12 -10   3   -0.48    1.46
 -12 -10   3   -1.64    1.55
  12  10  -3   -2.18    1.53
 -12  10   3   -0.70    0.86
 -10 -10   3   89.42    6.44
  10  10  -3   84.19    6.57
 -10 -10   3   81.80    6.20
  10  10  -3   86.49    6.50
  -8 -10   3   -0.42    1.28
   8  10  -3    1.26    1.52
   8  10  -3    3.18    1.79
  -8 -10   3    0.84    1.38
  -6 -10   3 1396.55   77.25
   6  10  -3 1409.23   77.52
  -6 -10   3 1371.44   77.51
   6  10  -3 1340.28   77.70
  -4  10   3   -1.19    0.61
   4  10  -3    1.03    1.25
   4  10  -3    0.91    1.16
  -4 -10   3    2.79    1.15
  -4  10   3   -1.43    0.69
  -4 -10   3    0.25    0.96
   2  10  -3  127.39    8.11
   2  10  -3  121.65    7.98
  -2 -10   3  137.67    7.95
  -2  10   3  128.40    7.74
  -2  10   3  130.73    7.69
  -2  10   3  126.88    7.68
   0  10   3    0.22    0.93
   0 -10   3   -0.18    0.35
   0  10  -3   -0.11    0.87
   0  10  -3    0.05    0.85
   0  10  -3    0.63    0.85
   0 -10  -3    0.11    0.32
   0  10   3   -0.56    0.79
   0  10   3   -0.62    0.81
  -2  10  -3   51.14    3.27
   2  10   3   47.14    3.73
  -2  10  -3   38.82    3.02
  -2  10  -3   48.71    3.24
  -2  10  -3   52.56    3.28
  -2 -10  -3   44.63    3.32
   2  10   3   42.69    3.65
  -4  10  -3    0.22    0.61
  -4  10  -3   -0.14    0.68
  -4  10  -3    0.16    0.61
   4  10   3   -0.90    1.10
  -4 -10  -3   -1.85    0.77
   4  10   3    0.32    1.17
  -6  10  -3   29.53    2.02
  -6  10  -3   25.57    1.92
   6  10   3   23.72    3.00
  -6 -10  -3   25.83    2.84
   6  10   3   24.17    3.03
  -6  10  -3   27.62    1.96
   8  10   3    0.73    1.37
  -8  10  -3    1.10    0.62
  -8 -10  -3    0.01    1.15
  -8  10  -3    0.33    0.56
  -8  10  -3    1.48    0.68
   8  10   3   -0.46    1.44
 -10 -10  -3   67.33    4.99
 -10  10  -3   58.64    3.86
  10  10   3   66.49    5.18
  10  10   3   64.49    5.15
 -10  10  -3   52.76    3.68
 -10  10  -3   57.34    3.82
 -12 -10  -3    2.64    1.73
  12  10   3    0.73    1.66
  12  10   3    2.42    1.86
 -12  10  -3    1.21    1.09
 -14  10  -3   22.04    2.49
  14  10   3   20.38    3.34
 -14 -10  -3   29.76    3.66
  14  10   3   25.07    3.57
 -16 -10  -3    1.42    1.83
  16  10   3   -1.29    1.88
  16  10   3    0.58    2.07
 -16  10  -3    0.49    1.35
  18  10   3    4.58    2.43
 -18 -10  -3    5.87    2.65
 -18  10  -3    2.74    1.72
 -20  10  -3    1.66    1.90
 -20 -10  -3    1.02    2.41
 -22 -10  -3    9.90    3.60
 -22  10  -3   12.61    2.73
 -24 -10  -3   -3.60    2.64
 -24  10  -3    0.19    2.32
 -25  11   3   -2.21    2.46
 -25 -11   3    3.58    3.57
 -25  11   3   -0.42    2.36
 -25 -11   3    4.99    3.33
 -23 -11   3    4.37    3.05
 -23 -11   3    2.13    3.22
 -23  11   3    7.63    2.77
 -23  11   3   11.87    2.52
 -21  11   3    6.49    2.66
 -21 -11   3    9.31    3.48
 -21  11   3    7.92    2.53
 -21 -11   3   13.19    3.43
  19  11  -3   -1.02    2.44
 -19  11   3    0.00    1.77
 -19  11   3    1.30    1.58
 -19 -11   3    0.72    2.57
 -19 -11   3    1.12    2.44
  17  11  -3    4.54    2.57
 -17  11   3    1.14    1.43
 -17 -11   3    0.65    2.21
 -17 -11   3    4.95    2.41
 -17  11   3    0.22    1.58
  17  11  -3    1.80    2.45
 -15 -11   3   -1.40    1.95
  15  11  -3    2.28    2.22
 -15  11   3    1.94    1.40
  15  11  -3    1.27    2.26
 -15 -11   3   -0.11    2.14
 -15  11   3   -0.71    1.15
 -13 -11   3    2.38    2.19
  13  11  -3   -0.15    1.91
 -13  11   3    2.01    0.93
  13  11  -3    0.62    2.20
 -13  11   3    2.14    1.15
 -13 -11   3    5.23    2.26
 -13  11   3    1.13    1.02
  11  11  -3   -0.62    1.62
  11  11  -3   -0.32    1.53
 -11 -11   3   -0.53    1.46
 -11 -11   3    0.37    1.55
  -9 -11   3    3.33    1.58
   9  11  -3    1.70    1.85
  -9 -11   3    3.29    1.68
   9  11  -3    2.70    1.74
   7  11  -3   33.50    3.65
  -7 -11   3   37.10    3.51
  -7 -11   3   29.86    3.36
   7  11  -3   36.51    3.63
  -5 -11   3  156.48    9.49
   5  11  -3  143.00    9.73
   5  11  -3  149.53    9.67
  -5 -11   3  151.32    9.53
  -3  11   3   20.84    2.28
  -3  11   3   24.51    2.41
  -3  11   3   22.91    2.34
  -1  11   3   18.64    2.14
  -1  11   3   17.40    2.16
   1  11  -3   19.30    2.14
   1  11  -3   21.75    2.26
  -1  11   3   21.70    2.21
  -1 -11   3   23.34    2.13
  -1  11  -3   14.38    1.60
  -1  11  -3   11.38    1.56
   1  11   3    9.00    1.76
  -1  11  -3   11.27    1.54
  -1  11  -3   11.34    1.44
   1  11   3   10.71    1.79
  -1 -11  -3    6.80    1.29
   3  11   3   -2.37    1.46
  -3  11  -3    5.80    0.91
  -3  11  -3    4.75    0.97
  -3  11  -3    5.05    1.00
  -3  11  -3    4.82    1.04
  -3 -11  -3   -1.81    1.15
   3  11   3   -1.97    1.33
   5  11   3    3.54    1.97
  -5  11  -3   12.80    1.27
  -5  11  -3   13.07    1.26
  -5 -11  -3    3.76    1.75
   5  11   3    5.81    2.09
  -5  11  -3   11.55    1.21
   7  11   3   21.24    2.90
  -7  11  -3   25.30    1.83
   7  11   3   17.71    2.73
  -7  11  -3   24.36    1.89
  -7 -11  -3   23.43    2.73
  -7  11  -3   23.36    1.82
   9  11   3   15.09    2.75
  -9  11  -3   19.20    1.63
  -9  11  -3   21.55    1.73
   9  11   3   13.79    2.57
  -9 -11  -3   21.17    2.72
  -9  11  -3   18.63    1.67
 -11  11  -3    0.56    0.76
 -11  11  -3    0.53    0.87
 -11 -11  -3    2.48    1.76
  11  11   3   -0.29    1.65
  11  11   3    3.29    1.93
  13  11   3   30.54    3.98
 -13 -11  -3   33.87    3.93
 -13  11  -3   34.51    2.86
  13  11   3   35.26    4.02
 -15  11  -3    8.90    1.71
  15  11   3   11.63    2.91
  15  11   3    6.31    2.54
 -15 -11  -3   12.95    2.96
 -17 -11  -3   -1.05    2.15
  17  11   3    1.33    2.23
 -17  11  -3    0.27    1.53
 -19  11  -3    3.71    1.86
 -19 -11  -3    0.65    2.54
  19  11   3    4.49    2.66
 -21  11  -3    5.63    2.20
 -21 -11  -3    1.34    2.91
 -23  11  -3    5.93    2.50
 -23 -11  -3    2.82    3.25
 -25 -11  -3    2.02    3.23
 -25  11  -3   -1.56    2.41
 -24 -12   3    8.03    3.58
 -24  12   3   -0.74    2.33
 -24  12   3    0.33    2.31
 -22 -12   3    0.85    2.87
 -22 -12   3    1.03    2.76
 -22  12   3   -1.44    1.81
 -22  12   3   -0.07    2.06
 -20  12   3    0.74    2.31
 -20  12   3    2.61    1.97
 -20 -12   3    9.28    3.03
  20  12  -3    2.05    2.74
 -20 -12   3    5.61    2.85
 -18 -12   3    1.84    2.31
 -18  12   3    0.62    1.47
 -18  12   3   -2.22    1.62
 -18 -12   3   -0.49    1.99
  18  12  -3    1.46    2.11
  16  12  -3   19.42    3.70
 -16  12   3   23.02    2.47
 -16 -12   3   19.29    3.30
 -16  12   3   22.97    2.36
 -16 -12   3   23.35    3.74
  16  12  -3   19.74    3.60
  14  12  -3    0.71    2.43
 -14  12   3    0.57    0.96
 -14  12   3   -1.06    1.02
 -14 -12   3   -1.41    1.83
 -14 -12   3   -1.37    1.81
  14  12  -3   -0.12    2.07
 -12 -12   3  147.67   10.32
 -12 -12   3  150.06   10.16
  12  12  -3  156.71   10.46
  12  12  -3  152.52   10.64
 -10 -12   3    1.35    1.54
  10  12  -3    0.06    1.60
 -10 -12   3   -1.77    1.42
  10  12  -3    0.45    1.88
   8  12  -3   11.39    2.22
  -8 -12   3    9.69    2.04
   8  12  -3   12.23    2.47
  -8 -12   3   10.69    1.97
  -6  12   3    0.18    0.70
  -6 -12   3    0.76    1.26
  -6 -12   3    1.54    1.23
  -6  12   3   -0.25    0.69
   6  12  -3    1.43    1.57
   6  12  -3    1.60    1.64
  -4  12   3  395.92   22.04
   4  12  -3  390.28   22.84
  -4 -12   3  357.39   22.39
  -4  12   3  415.13   22.00
  -4  12   3  365.73   21.97
  -4 -12   3  408.04   22.56
   4  12  -3  386.19   22.74
  -2 -12   3    1.05    0.98
   2  12  -3    1.12    1.21
  -2  12   3   -0.90    1.03
  -2  12   3   -0.34    0.98
  -2  12   3   -1.06    1.01
   2  12  -3    1.74    1.35
   0 -12   3    2.36    0.78
   0  12  -3    4.92    1.21
   0  12  -3    4.63    1.34
   0  12   3    2.39    1.32
   0  12   3    3.13    1.21
   0 -12  -3    2.31    0.79
   0  12   3    3.18    1.36
   0  12  -3    3.10    1.22
  -2  12  -3   -0.73    0.85
  -2  12  -3    0.52    1.00
   2  12   3   -0.35    1.27
   2  12   3   -1.76    1.17
  -2 -12  -3   -1.42    0.79
  -2  12  -3   -0.82    0.81
  -2  12  -3    0.27    0.90
  -4 -12  -3   10.47    1.95
   4  12   3   10.19    2.44
   4  12   3    6.79    2.09
  -4  12  -3   14.79    1.55
  -4  12  -3   16.09    1.60
  -4  12  -3   15.66    1.58
  -6  12  -3    0.62    0.72
   6  12   3   -2.51    1.40
  -6 -12  -3   -1.25    1.06
  -6  12  -3   -0.63    0.76
  -6  12  -3   -0.14    0.70
   6  12   3   -1.48    1.18
  -8  12  -3    1.53    0.83
  -8 -12  -3    2.72    1.52
   8  12   3    0.65    1.65
  -8  12  -3    2.13    0.86
   8  12   3    2.79    1.62
  -8  12  -3    2.92    0.78
  10  12   3    0.71    1.84
  10  12   3    4.67    2.04
 -10  12  -3   -0.27    0.73
 -10 -12  -3    1.33    1.50
 -10  12  -3    0.67    0.86
 -12  12  -3   90.55    5.73
 -12 -12  -3   89.30    6.86
  12  12   3   94.82    7.21
  12  12   3   90.25    7.29
  14  12   3   -0.87    1.84
 -14 -12  -3    1.35    1.98
  14  12   3   -0.78    1.97
 -14  12  -3   -2.48    1.08
 -16  12  -3    4.82    1.56
  16  12   3    4.56    2.50
 -16 -12  -3    4.52    2.49
  16  12   3    0.51    2.41
 -18 -12  -3    1.23    2.47
  18  12   3   -0.36    2.22
 -18  12  -3   -0.31    1.46
 -20  12  -3   -0.16    1.77
  20  12   3   -2.87    2.35
 -20 -12  -3   -0.86    2.52
 -22  12  -3   -0.82    2.01
 -22 -12  -3    5.20    3.19
 -24 -12  -3    0.51    3.34
 -24  12  -3    7.59    2.76
 -23 -13   3    3.03    3.07
 -23  13   3    0.96    2.04
 -23  13   3    0.73    2.09
 -21  13   3    1.67    2.06
 -21  13   3    1.89    1.82
 -21 -13   3    7.34    3.12
 -19 -13   3    8.82    3.02
 -19  13   3    4.84    1.89
  19  13  -3   11.42    3.22
 -19  13   3   -0.38    1.90
  17  13  -3    6.69    2.90
 -17 -13   3    4.79    2.66
  17  13  -3    2.51    2.62
 -17  13   3    6.58    1.57
 -17 -13   3    8.25    2.77
 -17  13   3    9.11    1.82
  15  13  -3    9.71    2.94
  15  13  -3    5.50    2.68
 -15 -13   3    5.56    2.46
 -15  13   3    7.10    1.39
 -15  13   3    7.73    1.54
 -15 -13   3    8.81    2.73
  13  13  -3   -0.97    2.24
 -13 -13   3   -1.10    1.84
 -13 -13   3    1.53    1.91
  13  13  -3   -5.66    1.95
  11  13  -3    4.53    2.43
  11  13  -3    1.42    2.26
 -11 -13   3    4.98    2.14
 -11 -13   3    1.90    1.76
   9  13  -3   -1.51    1.82
  -9 -13   3    3.25    1.68
  -9 -13   3   -1.74    1.23
   9  13  -3   -1.16    1.71
   7  13  -3   13.69    2.70
  -7 -13   3   12.83    2.14
  -7 -13   3   11.61    2.24
   7  13  -3   14.53    2.59
  -5 -13   3   14.25    2.07
  -5 -13   3   11.89    2.12
   5  13  -3   14.41    2.49
   5  13  -3   10.97    2.36
   3  13  -3    7.68    1.84
  -3  13   3    0.68    1.41
  -3 -13   3    7.17    1.59
   3  13  -3    6.32    1.94
  -1  13   3   14.21    2.54
  -1  13   3   25.57    2.75
   1  13  -3   27.12    2.83
  -1  13   3   17.50    2.59
  -1  13   3   19.73    2.43
   1  13  -3   28.58    2.68
  -1  13  -3    2.51    1.31
  -1  13  -3    6.99    1.41
  -1  13  -3    4.39    1.42
   1  13   3   -3.43    1.63
   1  13   3   -3.79    1.51
  -1  13  -3    4.54    1.35
  -3  13  -3   19.58    2.14
   3  13   3   19.37    2.65
  -3  13  -3   20.56    2.00
   3  13   3   19.35    2.71
  -3  13  -3   19.60    2.08
  -3 -13  -3   17.73    2.19
  -3  13  -3   22.33    2.19
   5  13   3    3.68    1.86
   5  13   3    3.44    1.78
  -5  13  -3    6.39    1.16
  -5  13  -3    3.03    0.96
  -5  13  -3    4.37    1.07
  -5 -13  -3    2.74    1.49
   7  13   3    7.58    2.34
  -7  13  -3   12.19    1.36
  -7  13  -3   10.46    1.34
  -7  13  -3   10.88    1.29
  -7 -13  -3   11.64    2.14
   7  13   3   12.93    2.49
  -9  13  -3   26.89    1.98
   9  13   3   16.06    3.09
  -9  13  -3   25.21    1.99
  -9 -13  -3   22.75    3.02
   9  13   3   19.59    3.15
  11  13   3    8.13    2.49
 -11  13  -3    9.86    1.37
  11  13   3    8.67    2.68
 -11 -13  -3   10.60    2.42
 -11  13  -3   10.60    1.40
  13  13   3   -0.60    2.00
  13  13   3   -3.02    1.83
 -13 -13  -3   -0.54    1.60
 -13  13  -3    0.48    0.98
 -15 -13  -3   -0.97    2.13
  15  13   3    6.00    2.61
  15  13   3    1.30    2.33
 -15  13  -3    1.35    1.24
 -17 -13  -3    8.38    2.91
 -17  13  -3    4.06    1.62
  17  13   3    7.36    2.86
  17  13   3   -0.37    2.38
 -19 -13  -3    3.89    2.75
 -19  13  -3    4.66    1.84
  19  13   3    2.92    2.63
 -21  13  -3    0.45    1.84
 -21 -13  -3    0.70    2.78
 -23  13  -3    2.48    2.35
 -23 -13  -3   -2.65    3.00
 -24 -14   3    3.13    3.28
 -24  14   3   -2.69    2.20
 -22 -14   3    1.60    3.00
 -22  14   3   -0.93    2.04
 -22  14   3   -1.11    1.75
 -20  14   3    0.27    1.67
 -20  14   3   -0.06    1.52
 -20 -14   3    3.62    2.67
  20  14  -3   -0.21    2.58
 -18  14   3    8.76    1.98
 -18  14   3    7.76    1.71
  18  14  -3   12.66    3.47
 -18 -14   3   11.70    3.26
 -16  14   3    0.98    1.27
  16  14  -3   -3.02    2.14
 -16  14   3   -0.55    0.99
  16  14  -3    0.89    2.42
 -16 -14   3    0.50    1.89
 -14 -14   3   59.87    5.66
  14  14  -3   55.28    5.70
  14  14  -3   57.97    5.92
 -12 -14   3    1.43    1.93
  12  14  -3   -0.28    1.99
  12  14  -3   -0.45    2.14
 -10 -14   3   32.60    3.74
  10  14  -3   29.33    4.07
  10  14  -3   28.60    3.83
   8  14  -3    0.01    1.81
  -8 -14   3    2.04    1.67
   8  14  -3   -0.18    1.91
  -6  14   3  131.70    8.06
  -6 -14   3  138.47    8.88
   6  14  -3  138.15    9.34
   6  14  -3  135.10    9.27
  -6  14   3  135.83    8.06
   4  14  -3    1.26    1.56
  -4 -14   3    0.93    1.25
  -4  14   3    0.84    1.12
   4  14  -3   -1.76    1.42
  -4  14   3   -0.50    1.00
  -4  14   3   -0.20    1.05
  -2 -14   3  118.69    7.11
   2  14  -3  106.87    7.45
  -2  14   3  105.69    7.06
  -2  14   3  101.77    6.92
   2  14  -3  108.18    7.53
  -2  14   3  121.33    7.15
  -2  14   3  108.14    7.07
   0  14  -3    1.49    1.43
   0  14   3    0.34    1.26
   0  14   3    0.81    1.43
   0  14  -3    2.16    1.33
  -2  14  -3   61.75    4.20
  -2 -14  -3   48.44    3.81
  -2  14  -3   49.48    3.86
   2  14   3   54.55    4.51
   2  14   3   51.77    4.50
  -2  14  -3   55.79    4.05
  -4  14  -3    1.06    1.00
   4  14   3   -1.22    1.31
  -4  14  -3   -0.37    1.01
   4  14   3   -0.39    1.44
  -4  14  -3    0.00    1.01
  -4 -14  -3   -0.71    1.03
  -6  14  -3   49.08    3.42
   6  14   3   41.55    4.47
   6  14   3   46.22    4.47
  -6  14  -3   51.26    3.45
  -6 -14  -3   45.48    4.03
  -8  14  -3    1.31    0.92
   8  14   3   -0.05    1.68
  -8  14  -3    0.56    0.94
  -8 -14  -3    0.13    1.41
   8  14   3   -2.34    1.74
  10  14   3   26.14    3.63
 -10 -14  -3   23.25    3.13
 -10  14  -3   19.05    1.89
  10  14   3   20.74    3.29
 -12  14  -3    0.58    0.92
 -12 -14  -3   -0.27    1.45
  12  14   3    0.49    2.00
  12  14   3    3.92    2.31
  14  14   3   -0.95    2.50
 -14 -14  -3    5.08    2.48
  14  14   3    0.34    2.31
 -14  14  -3    2.70    1.20
 -16  14  -3    0.59    1.22
  16  14   3   -1.12    2.44
  16  14   3   -3.33    1.99
 -16 -14  -3   -2.61    2.01
 -18 -14  -3    3.58    2.75
 -18  14  -3    5.03    1.67
  18  14   3    8.00    3.12
 -20 -14  -3    0.39    2.52
  20  14   3   -2.85    2.32
 -20  14  -3   -1.98    1.56
 -22  14  -3    5.41    2.25
 -22 -14  -3    6.67    3.58
 -23  15   3    1.95    2.24
 -23 -15   3    3.02    3.12
 -21 -15   3    6.59    3.32
  21  15  -3    2.30    2.84
 -21  15   3   -0.46    1.82
  19  15  -3    5.67    2.83
 -19 -15   3    2.24    2.59
 -19  15   3    3.04    1.75
  17  15  -3    3.22    2.93
 -17  15   3    2.59    1.50
  17  15  -3    5.25    2.90
 -17 -15   3    8.37    2.83
  15  15  -3   -3.38    2.19
  15  15  -3   -2.53    2.15
 -15 -15   3    6.05    2.59
  13  15  -3   -3.57    2.24
  13  15  -3    2.63    2.48
 -13 -15   3    0.21    2.03
  11  15  -3   -2.58    2.29
  11  15  -3    0.18    2.26
 -11 -15   3    1.48    1.91
  -9 -15   3  296.47   18.57
   9  15  -3  289.45   19.02
   9  15  -3  330.91   19.26
   7  15  -3    8.71    2.39
   7  15  -3    7.36    2.52
  -7  15   3    5.04    1.27
  -7 -15   3    6.22    2.08
   5  15  -3   37.89    4.04
  -5  15   3   32.92    3.07
   5  15  -3   45.48    4.23
  -5  15   3   33.31    3.07
  -5 -15   3   51.22    3.81
   3  15  -3    9.65    2.28
  -3  15   3    5.76    1.71
   3  15  -3    8.31    2.12
  -3  15   3    5.16    1.68
  -1  15   3   12.74    2.31
   1  15  -3   20.21    2.60
   1  15  -3   16.85    2.41
  -1  15   3   11.22    2.17
   1  15   3    3.91    1.96
  -1  15  -3    6.51    1.80
   1  15   3    7.64    2.00
  -1  15  -3    4.57    1.64
   3  15   3   23.00    3.26
   3  15   3   26.77    3.32
  -3  15  -3   29.70    2.73
  -3  15  -3   30.86    2.83
   5  15   3   -2.78    1.68
  -5  15  -3   -1.53    1.04
   5  15   3   -1.27    1.62
  -5  15  -3    1.59    1.10
  -7  15  -3    9.24    1.43
  -7 -15  -3    8.15    2.08
   7  15   3    6.73    2.41
   7  15   3    8.75    2.61
   9  15   3   -0.98    2.38
   9  15   3   -0.80    2.07
  -9 -15  -3    0.44    1.95
  11  15   3   -0.65    2.15
 -11 -15  -3   -0.20    1.70
  11  15   3   -2.08    2.02
 -11  15  -3    0.62    1.06
  13  15   3    3.84    2.52
  13  15   3   -5.40    1.87
 -13 -15  -3   -0.09    1.93
 -13  15  -3    0.80    1.00
  15  15   3   -0.91    2.24
  15  15   3   -2.00    2.24
 -15  15  -3   -0.36    1.10
 -15  15  -3    1.48    1.12
 -15 -15  -3   -1.60    2.08
 -17 -15  -3    4.18    2.78
  17  15   3    9.13    3.08
 -17  15  -3    4.35    1.55
  17  15   3    1.09    2.61
 -19  15  -3    2.65    1.70
 -19 -15  -3    5.02    3.05
  19  15   3    2.96    2.80
 -21  15  -3   -2.09    1.67
 -21 -15  -3    0.37    2.94
  21  15   3   -2.10    2.62
 -20  16   3    1.76    1.79
 -20 -16   3    8.52    3.22
  20  16  -3    0.44    2.81
 -18  16   3   -1.81    1.40
 -18 -16   3    4.11    2.74
  18  16  -3   -1.18    2.60
  18  16  -3   -2.17    2.35
  16  16  -3    2.15    2.61
 -16 -16   3    3.14    2.60
  16  16  -3    4.36    2.95
  14  16  -3   -0.17    2.33
 -14 -16   3    0.46    1.98
  14  16  -3   -1.68    2.48
  12  16  -3   -4.52    2.25
 -12 -16   3   -0.76    1.83
  12  16  -3    2.97    2.55
  10  16  -3    0.45    2.16
  10  16  -3    1.13    2.37
  -8  16   3   72.61    4.89
   8  16  -3   93.15    6.91
   8  16  -3   81.68    6.77
   6  16  -3    0.78    2.02
   6  16  -3   -2.40    1.84
  -6  16   3   -0.64    1.14
  -6  16   3    0.30    1.07
   4  16  -3   55.30    4.86
  -4  16   3   52.15    3.97
  -4  16   3   47.58    3.94
   4  16  -3   52.40    4.76
  -2  16   3    2.93    1.45
   2  16  -3    2.23    1.74
   2  16  -3   -0.32    1.57
  -2  16   3    0.20    1.48
   0  16   3    0.79    1.44
   0  16   3    1.20    1.69
   0  16  -3    1.89    1.61
   0  16  -3    1.67    1.61
   2  16   3    1.32    1.68
  -2  16  -3    2.81    1.52
   2  16   3    2.95    1.94
  -2  16  -3    0.51    1.41
  -4  16  -3   10.68    1.84
   4  16   3   11.57    2.50
   4  16   3   11.70    2.55
  -4  16  -3    9.61    1.70
   6  16   3   -1.50    1.63
  -6  16  -3    0.42    1.14
  -6  16  -3   -1.88    1.12
   6  16   3    2.80    2.14
   8  16   3   10.83    2.78
  -8  16  -3   14.75    1.76
   8  16   3   10.77    2.97
  10  16   3   -1.43    2.09
  10  16   3   -0.23    2.07
 -10  16  -3    1.00    1.04
  12  16   3    0.38    2.42
  12  16   3   -2.19    2.01
 -12  16  -3    0.11    1.00
  14  16   3   -0.79    2.30
 -14  16  -3   -0.15    1.06
  14  16   3   -0.43    1.96
  16  16   3   17.72    3.65
  16  16   3   14.91    3.65
 -16  16  -3   10.85    1.69
  18  16   3    0.46    2.27
 -18  16  -3   -1.91    1.27
 -18  16  -3    1.00    1.37
  20  16   3    0.41    2.75
  21  17  -3    2.58    3.02
 -19  17   3    1.79    1.61
  19  17  -3   -2.29    2.43
  17  17  -3    1.90    2.67
  17  17  -3   -1.35    2.62
  15  17  -3    8.26    3.09
  15  17  -3    7.13    3.05
  13  17  -3    4.53    2.77
  13  17  -3   -4.19    2.20
  11  17  -3   -0.04    2.56
  11  17  -3    1.64    2.51
   9  17  -3   11.89    3.24
   9  17  -3    9.73    3.04
  -7  17   3  101.22    6.78
  -7  17   3   97.47    6.77
   7  17  -3  126.59    8.49
   5  17  -3    2.61    2.25
   5  17  -3    3.95    2.22
  -5  17   3    6.94    1.56
  -5  17   3    2.63    1.54
   3  17  -3   -1.18    1.70
   3  17  -3   -0.99    1.62
  -3  17   3    0.97    1.38
  -3  17   3   -1.64    1.43
   1  17  -3    1.54    1.92
   1  17  -3    3.63    1.92
  -1  17   3    1.06    1.87
  -1  17   3    3.69    1.77
  -1  17  -3    6.41    1.95
  -1  17  -3    5.66    1.78
   1  17   3    5.16    1.94
   1  17   3    1.41    2.04
   3  17   3   18.09    2.87
  -3  17  -3   19.29    2.32
   3  17   3   16.11    2.84
  -3  17  -3   19.71    2.50
   5  17   3   11.04    2.66
   5  17   3   10.16    2.61
  -5  17  -3    7.85    1.77
  -5  17  -3    8.73    1.63
   7  17   3    1.80    2.72
   7  17   3    1.00    2.31
  -7  17  -3    3.27    1.27
  -7  17  -3    2.54    1.37
   9  17   3    0.61    2.45
  -9  17  -3    3.31    1.22
   9  17   3    4.50    2.44
  11  17   3   -2.17    2.17
 -11  17  -3    1.64    1.13
  11  17   3    1.44    2.33
  13  17   3    1.56    2.56
 -13  17  -3   -0.11    1.06
  13  17   3   -1.14    2.21
  15  17   3    4.08    3.20
  15  17   3   10.81    3.28
  17  17   3    2.39    2.88
  17  17   3   -0.57    2.57
  19  17   3    4.03    3.14
  21  17   3    2.50    3.04
  20  18  -3   -5.61    2.48
  18  18  -3   15.45    4.07
  18  18  -3   16.75    4.01
  16  18  -3   -2.12    2.65
  16  18  -3   -1.05    2.47
  14  18  -3   11.08    3.53
  14  18  -3   12.78    3.44
  12  18  -3   -1.10    2.35
  12  18  -3   -1.63    2.30
  10  18  -3    5.30    2.81
  10  18  -3    2.83    2.54
  -8  18   3    3.68    1.32
  -8  18   3    1.99    1.16
   8  18  -3    3.87    2.55
   8  18  -3    3.42    2.52
   6  18  -3    9.94    2.84
  -6  18   3   12.37    1.76
   6  18  -3    5.91    2.63
  -6  18   3    7.97    1.78
  -4  18   3   -0.64    1.26
  -4  18   3   -0.02    1.46
   4  18  -3   -3.33    1.76
   4  18  -3   -3.42    1.87
   2  18  -3    9.75    2.64
  -2  18   3   12.94    2.43
  -2  18   3   18.83    2.48
   2  18  -3   12.00    2.67
   0  18   3    1.20    1.64
   0  18  -3   -2.14    1.61
   0  18   3   -0.65    1.67
   0  18  -3   -1.85    1.69
  -2  18  -3    4.37    1.95
   2  18   3    1.97    2.05
  -2  18  -3    1.98    1.72
   2  18   3    5.91    2.31
   4  18   3    0.33    2.13
  -4  18  -3   -0.42    1.36
  -4  18  -3   -0.85    1.38
   4  18   3    1.01    1.86
   6  18   3   19.81    3.25
  -6  18  -3   20.37    2.28
  -6  18  -3   20.34    2.41
   6  18   3   17.60    3.42
   8  18   3   -3.39    2.24
  -8  18  -3   -0.09    1.18
   8  18   3    1.67    2.19
  -8  18  -3   -1.18    1.23
  10  18   3    5.42    2.75
  10  18   3   -1.34    2.35
 -10  18  -3    3.70    1.31
  12  18   3   -3.33    2.30
  12  18   3   -0.39    2.28
 -12  18  -3    1.14    1.10
  14  18   3    4.45    2.92
  14  18   3    2.66    2.92
  16  18   3   -2.22    2.34
  16  18   3    0.66    2.87
  18  18   3   11.12    3.66
  20  18   3   -5.14    2.48
  19  19  -3   -1.02    2.91
  17  19  -3    1.14    2.70
  17  19  -3   -2.03    2.95
  15  19  -3    1.45    2.99
  15  19  -3   -1.29    2.58
  13  19  -3   12.12    3.64
  13  19  -3   21.03    3.98
  11  19  -3    7.76    3.18
  11  19  -3    9.46    3.36
   9  19  -3    5.84    2.85
   9  19  -3   -1.27    2.20
  -7  19   3   15.68    1.95
   7  19  -3   11.52    3.19
  -7  19   3   15.51    2.08
   7  19  -3   13.69    3.15
   5  19  -3    0.77    2.16
  -5  19   3    0.00    1.53
  -5  19   3    0.66    1.36
   5  19  -3    1.72    2.40
  -3  19   3    9.14    2.39
   3  19  -3   10.89    2.88
  -3  19   3   15.69    2.49
   3  19  -3    8.19    2.69
  -1  19   3   12.83    2.50
   1  19  -3    8.50    2.51
  -1  19   3   15.88    2.52
   1  19  -3    8.10    2.55
  -1  19  -3    8.22    2.45
   1  19   3   12.64    2.56
   1  19   3   12.62    2.82
  -1  19  -3   13.67    2.63
  -3  19  -3    7.12    2.16
  -3  19  -3    9.58    2.10
   3  19   3    4.02    2.32
   3  19   3    4.99    2.64
   5  19   3    1.93    2.13
  -5  19  -3   -2.12    1.52
   5  19   3    1.55    2.37
  -5  19  -3   -0.83    1.35
   7  19   3    3.69    2.35
  -7  19  -3    2.15    1.43
   7  19   3    0.42    2.56
  -7  19  -3    2.48    1.56
   9  19   3    1.09    2.42
  -9  19  -3    2.13    1.38
   9  19   3    0.37    2.08
  -9  19  -3    0.55    1.30
  11  19   3   -1.22    2.64
  11  19   3    2.14    2.36
 -11  19  -3    1.78    1.28
  13  19   3    3.29    2.89
  13  19   3   -5.62    1.96
  15  19   3   -0.20    2.78
  15  19   3   -1.51    2.42
  17  19   3    4.25    2.97
  17  19   3    2.52    3.38
  19  19   3   -3.19    2.64
  18  20  -3   -6.74    2.86
  18  20  -3    1.87    3.07
  16  20  -3    1.64    3.09
  16  20  -3   -1.12    2.80
  14  20  -3    2.67    2.70
  14  20  -3    5.07    3.12
  12  20  -3   65.94    6.90
  12  20  -3   77.21    7.21
  10  20  -3    2.72    2.92
  10  20  -3   -0.81    2.33
  -8  20   3   20.66    2.38
   8  20  -3   23.04    3.99
   8  20  -3   21.77    3.88
  -8  20   3   21.92    2.27
  -6  20   3    1.48    1.33
   6  20  -3   -2.50    2.43
   6  20  -3   -0.15    2.25
  -6  20   3    1.35    1.55
   4  20  -3    8.80    2.83
  -4  20   3   11.65    2.37
   4  20  -3    7.52    2.83
  -4  20   3   13.35    2.19
  -2  20   3    1.39    1.68
   2  20  -3    1.57    2.25
   2  20  -3   -3.08    1.88
  -2  20   3    0.88    1.81
   0  20  -3   27.35    3.49
   0  20   3   28.39    3.43
   0  20  -3   27.84    3.55
   0  20   3   27.98    3.59
  -2  20  -3   -1.95    1.67
   2  20   3    2.46    2.18
  -2  20  -3   -1.42    1.78
   2  20   3    1.90    2.00
   4  20   3   10.06    2.63
   4  20   3    7.18    2.72
  -4  20  -3   11.44    2.19
  -4  20  -3    7.70    2.15
   6  20   3   -1.19    2.44
  -6  20  -3   -2.44    1.56
  -6  20  -3   -1.70    1.57
   6  20   3   -0.10    1.98
  -8  20  -3    7.25    1.82
  -8  20  -3    5.10    1.70
   8  20   3    4.77    3.02
   8  20   3    5.66    2.70
  10  20   3   -3.87    2.20
  10  20   3   -2.49    2.14
 -10  20  -3    1.03    1.36
 -10  20  -3   -0.84    1.26
  12  20   3    0.56    2.47
  12  20   3    0.48    2.85
  14  20   3    0.07    2.78
  14  20   3   -4.79    2.02
  16  20   3    2.02    3.30
  16  20   3    1.30    2.78
  18  20   3    2.64    2.85
  17  21  -3   -0.85    2.90
  17  21  -3   -7.03    2.80
  15  21  -3   -1.84    2.48
  15  21  -3    1.16    3.00
  13  21  -3    3.15    2.82
  13  21  -3    0.02    2.97
  11  21  -3   55.45    6.09
  11  21  -3   51.69    5.96
   9  21  -3    1.53    2.62
  -9  21   3    1.48    1.43
   9  21  -3    2.31    2.78
  -7  21   3    7.16    1.71
  -7  21   3    6.88    1.92
   7  21  -3   -1.20    2.80
   7  21  -3    1.78    2.65
  -5  21   3    4.01    1.64
   5  21  -3    0.71    2.30
  -5  21   3    2.98    1.92
   5  21  -3    1.98    2.66
   3  21  -3    3.63    2.44
  -3  21   3    1.72    1.88
   3  21  -3    0.38    2.50
  -3  21   3    1.95    1.68
  -1  21   3   -0.59    2.12
   1  21  -3   -1.31    2.07
  -1  21   3    1.99    1.90
   1  21  -3   -3.23    2.17
  -1  21  -3    2.14    2.32
   1  21   3    0.35    2.32
  -1  21  -3   -1.70    1.91
   1  21   3   -0.29    1.95
  -3  21  -3   -1.94    1.80
  -3  21  -3   -1.08    1.97
   3  21   3    2.02    2.09
   3  21   3    3.30    2.42
  -5  21  -3    0.62    1.82
  -5  21  -3    0.24    1.66
   5  21   3    2.23    2.15
   5  21   3   -0.64    2.48
  -7  21  -3    5.76    1.87
   7  21   3    6.77    2.80
   7  21   3    0.72    2.73
  -7  21  -3    7.64    1.99
  -9  21  -3    1.82    1.60
  -9  21  -3    1.22    1.59
   9  21   3   -0.11    2.33
   9  21   3    0.34    2.92
  11  21   3   -1.37    2.42
  11  21   3    0.92    3.04
 -11  21  -3    3.70    1.50
  13  21   3   -2.56    2.19
 -13  21  -3   -2.12    1.30
  13  21   3   -0.17    2.93
  15  21   3   -5.50    2.72
  15  21   3   -2.45    2.61
  17  21   3    0.66    3.01
  17  21   3   -0.13    3.48
  16  22  -3   -6.46    3.12
  16  22  -3   -2.37    2.65
  14  22  -3   -1.75    2.65
  14  22  -3   -2.84    2.96
  12  22  -3    3.71    2.89
  12  22  -3    2.91    3.14
  10  22  -3   26.29    4.50
 -10  22   3   29.37    3.14
  10  22  -3   35.08    4.93
  -8  22   3    0.06    1.54
   8  22  -3   -3.87    2.45
   8  22  -3   -1.36    2.42
  -8  22   3    0.04    1.23
  -6  22   3    0.85    1.86
   6  22  -3    0.89    2.83
   6  22  -3    2.55    2.61
  -6  22   3    1.63    1.57
  -4  22   3    0.64    1.58
   4  22  -3   -3.56    2.21
   4  22  -3   -1.86    2.22
  -4  22   3    1.41    1.93
  -2  22   3   27.72    3.36
   2  22  -3   26.00    3.78
  -2  22   3   21.94    3.49
   2  22  -3   24.37    3.81
   0  22  -3   -0.60    2.10
   0  22  -3   -2.19    2.21
   0  22   3   -3.05    2.24
   0  22   3    1.66    1.96
  -2  22  -3    9.35    2.64
  -2  22  -3    5.64    2.51
   2  22   3    8.84    2.74
   2  22   3    6.91    2.74
   4  22   3    3.60    2.34
   4  22   3    0.86    2.35
  -4  22  -3   -1.34    1.75
  -4  22  -3    1.44    2.06
   6  22   3    5.53    3.12
  -6  22  -3    7.01    2.27
   6  22   3    9.64    2.81
  -6  22  -3    4.05    2.05
  -8  22  -3   -2.16    1.52
   8  22   3   -2.34    2.66
   8  22   3   -0.99    2.09
  -8  22  -3    1.61    1.72
  10  22   3   -3.85    2.37
 -10  22  -3    0.92    1.70
  10  22   3   -3.12    2.81
  12  22   3   -0.43    2.77
 -12  22  -3    0.95    1.59
  12  22   3   -1.95    2.24
  14  22   3   -0.09    3.05
 -14  22  -3    3.28    1.66
  14  22   3    8.26    3.38
  16  22   3    4.21    3.62
  16  22   3    4.13    3.17
  15  23  -3    2.23    3.23
  15  23  -3   -1.63    3.30
  13  23  -3    1.89    3.04
  13  23  -3    1.75    3.44
  11  23  -3    2.60    3.45
  11  23  -3   -0.24    2.82
   9  23  -3   15.24    3.70
   9  23  -3   13.43    3.90
  -9  23   3   13.58    2.40
   7  23  -3   -0.74    2.51
  -7  23   3   -0.45    1.69
   7  23  -3   -0.53    2.91
  -7  23   3    1.71    1.49
   5  23  -3   -2.41    2.30
   5  23  -3   -3.65    2.41
  -5  23   3    2.86    1.75
  -5  23   3   -0.53    1.93
   3  23  -3    0.54    2.63
   3  23  -3    1.41    2.39
  -3  23   3    4.20    1.95
  -3  23   3   -0.55    2.19
  -1  23   3    0.25    2.35
  -1  23   3    1.19    2.06
   1  23  -3    3.81    2.43
   1  23  -3    3.58    2.66
  -1  23  -3    4.22    2.66
   1  23   3    0.76    2.48
   1  23   3    1.61    2.10
  -1  23  -3    0.70    2.14
   3  23   3    0.80    2.51
  -3  23  -3    1.78    2.31
  -3  23  -3    2.15    2.26
   3  23   3    2.30    2.32
   5  23   3    8.44    2.70
  -5  23  -3    2.91    2.23
  -5  23  -3    0.17    2.01
   5  23   3    4.08    3.00
   7  23   3    2.62    2.61
  -7  23  -3    4.94    2.04
  -7  23  -3    2.46    2.02
   7  23   3   -0.58    2.90
   9  23   3   -1.69    2.46
   9  23   3   -3.97    2.83
  -9  23  -3    0.19    1.81
  11  23   3   -3.74    2.47
  11  23   3   -6.52    2.59
 -11  23  -3   -0.83    1.72
  13  23   3   -0.71    2.66
 -13  23  -3    1.17    1.78
  13  23   3    6.44    3.51
  15  23   3    1.99    3.03
  15  23   3   -5.08    3.16
  14  24  -3    0.75    2.99
  14  24  -3   -4.33    3.16
  12  24  -3   -6.23    2.26
  12  24  -3   -2.46    3.08
  10  24  -3    0.10    2.75
 -10  24   3   -2.36    1.63
  10  24  -3   -0.11    2.99
   8  24  -3   -0.27    2.95
   8  24  -3    2.31    2.84
  -8  24   3    1.05    1.89
   6  24  -3   -0.20    2.40
  -6  24   3   -1.39    1.94
   6  24  -3   -3.14    2.83
  -6  24   3   -0.16    1.51
   4  24  -3   -0.39    2.55
  -4  24   3    2.13    1.98
  -4  24   3    0.75    2.29
   4  24  -3    1.62    2.53
   2  24  -3    0.29    2.25
  -2  24   3   -0.97    2.29
   2  24  -3   -3.63    2.52
  -2  24   3    3.53    2.16
   0  24   3    2.04    2.57
   0  24   3   -0.30    2.02
   0  24  -3    2.60    2.50
   0  24  -3    7.75    2.85
   2  24   3    0.28    2.63
  -2  24  -3    1.04    2.28
  -2  24  -3    2.41    2.56
   2  24   3    4.16    2.50
   4  24   3   12.26    3.55
   4  24   3   12.60    3.11
  -4  24  -3   12.90    2.85
  -4  24  -3   10.21    2.84
  -6  24  -3   -1.41    1.85
  -6  24  -3   -3.00    2.10
   6  24   3   -0.24    2.80
   6  24   3    1.94    2.33
  -8  24  -3    3.29    2.14
   8  24   3    3.76    2.93
   8  24   3    0.55    3.11
  -8  24  -3    1.08    1.92
  10  24   3    1.61    2.63
  10  24   3    0.25    3.23
 -10  24  -3   -1.07    1.86
  12  24   3    3.54    2.87
  12  24   3    3.75    3.47
 -12  24  -3    5.98    2.04
  14  24   3    1.39    3.01
  13  25  -3   -2.66    3.48
  13  25  -3   -1.25    2.79
  11  25  -3    0.13    3.45
 -11  25   3   -2.01    1.74
  11  25  -3   -1.41    3.08
  -9  25   3    0.94    2.09
   9  25  -3    2.85    3.52
   9  25  -3   -1.18    2.59
   7  25  -3    2.09    2.86
  -7  25   3   -0.12    2.18
   7  25  -3    0.20    3.26
  -5  25   3    1.58    1.92
   5  25  -3   -1.86    2.83
   5  25  -3   -0.95    2.46
  -5  25   3   -2.95    2.14
   3  25  -3    9.23    3.17
  -3  25   3    8.95    2.45
   3  25  -3   11.23    3.40
  -3  25   3    5.06    2.86
  -1  25   3    1.31    2.48
   1  25  -3   -1.23    2.58
  -1  25   3    0.47    2.02
   1  25  -3    1.16    2.39
   1  25   3    2.82    2.77
   1  25   3    2.23    2.24
  -1  25  -3    3.66    2.69
  -1  25  -3   -5.09    2.11
   3  25   3    8.11    3.12
   3  25   3    7.04    2.73
  -3  25  -3    7.10    2.83
  -3  25  -3    6.85    2.74
  -5  25  -3    1.13    2.10
  -5  25  -3    3.09    2.35
   5  25   3    1.03    2.95
   5  25   3    0.01    2.35
  -7  25  -3   -1.71    2.22
   7  25   3   -2.79    2.33
  -7  25  -3    0.20    1.99
   9  25   3   -0.64    2.42
   9  25   3   -5.32    2.86
  -9  25  -3    1.31    2.19
 -11  25  -3   -1.30    1.94
  11  25   3    2.74    3.50
  11  25   3   -4.60    2.30
 -10  26   3    5.16    2.29
  10  26  -3    0.62    3.05
  10  26  -3    9.89    3.86
   8  26  -3    0.02    3.14
  -8  26   3   -1.24    2.10
   8  26  -3    0.37    2.85
  -6  26   3    3.66    2.38
   6  26  -3    6.50    3.59
   6  26  -3    0.76    2.70
  -6  26   3    5.25    2.07
   4  26  -3    3.24    2.73
  -4  26   3    2.18    2.42
  -4  26   3   -0.31    2.08
   4  26  -3   -1.09    2.82
  -2  26   3   -1.04    2.47
   2  26  -3    2.85    2.73
   2  26  -3   -1.29    2.70
  -2  26   3    2.80    2.26
   0  26   3    2.18    2.22
   0  26   3   -1.39    2.51
   0  26  -3   -1.16    2.89
   0  26  -3   -2.38    2.37
   2  26   3   -1.92    2.67
  -2  26  -3    0.17    2.69
   2  26   3    6.39    2.62
  -2  26  -3   -0.45    2.49
  -4  26  -3    0.95    2.26
  -4  26  -3   -1.71    2.39
   4  26   3   -1.34    2.65
   4  26   3    2.21    2.44
  -6  26  -3   -2.98    2.26
  -6  26  -3   -2.95    2.18
   6  26   3   -3.77    2.71
   6  26   3    0.67    2.44
   8  26   3   -2.09    3.03
   8  26   3    0.26    2.66
  -8  26  -3   -1.98    2.24
 -10  26  -3    1.76    2.40
  10  26   3    2.40    2.73
  10  26   3   -0.76    3.37
   7  27  -3    4.94    3.69
   7  27  -3   -1.41    2.67
  -7  27   3    1.23    2.28
  -5  27   3    0.83    2.13
   5  27  -3    5.36    3.80
   5  27  -3    6.52    3.21
  -5  27   3    5.06    2.68
   3  27  -3    0.71    2.62
   3  27  -3    3.18    3.37
  -3  27   3   -0.24    2.06
  -3  27   3    2.30    2.64
  -1  27   3    2.03    2.32
   1  27  -3    4.95    2.97
   1  27  -3    2.86    2.69
  -1  27   3    1.84    2.75
  -1  27  -3   -2.09    2.74
  -1  27  -3    1.75    2.71
   1  27   3    2.42    2.34
   1  27   3    4.26    2.88
   3  27   3    0.20    2.30
  -3  27  -3    1.02    2.39
  -3  27  -3    0.96    2.73
   3  27   3   -2.30    2.77
  -5  27  -3   -0.17    2.45
   5  27   3    0.86    2.41
   5  27   3   -4.10    2.87
  -5  27  -3    1.15    2.75
   7  27   3    4.87    2.93
   7  27   3    4.15    3.46
  -7  27  -3    4.19    2.66
   2  28  -3   -0.10    3.01
   2  28  -3    4.07    2.93
  -2  28   3    0.71    2.72
  -2  28   3    3.09    2.37
   0  28  -3    2.69    2.61
   0  28  -3   -7.51    2.47
   0  28   3   -0.32    2.65
   0  28   3    2.66    2.43
   2  28   3   -0.61    2.84
  -2  28  -3   -1.13    2.64
   2  28   3    4.36    2.78
  -2  28  -3   -0.11    2.85
 -28   0   4    2.02    2.82
 -28   0   4    1.61    3.24
 -26   0   4    1.37    2.99
 -26   0   4    1.45    2.54
 -24   0   4   38.78    4.94
 -24   0   4   34.63    4.50
 -22   0   4   -2.03    1.99
 -22   0   4    0.50    2.49
 -20   0   4   -2.43    1.89
 -20   0   4   -0.21    2.19
 -18   0   4    0.72    1.89
 -18   0   4   -4.86    1.54
 -16   0   4  141.05    9.36
 -16   0   4  137.93    9.33
 -14   0   4   -0.43    1.41
 -14   0   4    1.00    1.55
  14   0  -4    3.25    1.32
 -12   0   4   59.36    4.50
  12   0  -4   58.52    4.34
 -12   0   4   60.94    4.64
 -10   0   4    0.45    1.03
  10   0  -4    0.24    0.60
 -10   0   4    0.73    0.92
  10   0  -4    0.79    0.84
  -8   0   4  198.60   12.04
   8   0  -4  206.71   12.08
  -8   0   4  212.16   12.12
   6   0  -4   -0.04    0.57
  -6   0   4    1.33    0.58
   6   0  -4    1.16    0.65
  -6   0   4    0.10    0.55
  -4   0   4 1701.46  100.19
  -4   0   4 1740.18   99.68
   4   0  -4 1841.41  100.28
   4   0  -4 1914.27   99.79
   2   0  -4   -0.81    0.37
  -2   0   4   -0.36    0.27
  -2   0   4   -0.56    0.26
   2   0  -4   -0.66    0.33
   0   0   4 1365.38   73.76
   0   0   4 1324.14   74.14
   0   0  -4 1297.20   73.74
  -2   0  -4   -0.38    0.33
   2   0   4   -0.32    0.28
   2   0   4   -0.28    0.32
   4   0   4  119.31    7.27
   4   0   4  122.05    7.30
  -4   0  -4  134.25    7.40
  -6   0  -4    0.06    0.69
   6   0   4   -0.45    0.55
   6   0   4    0.60    0.57
   8   0   4  174.22   10.81
  -8   0  -4  192.19   11.13
   8   0   4  178.90   10.90
  -8   0  -4  197.41   11.12
  10   0   4    0.72    0.80
 -10   0  -4   -0.89    0.96
 -10   0  -4   -1.19    0.81
  10   0   4   -0.29    0.70
  12   0   4   86.38    5.98
 -12   0  -4   90.48    6.27
  12   0   4   92.51    5.85
 -12   0  -4   92.88    6.29
 -14   0  -4   -1.67    1.22
  14   0   4   -0.39    1.12
 -14   0  -4   -2.07    1.11
 -16   0  -4   53.59    4.58
 -16   0  -4   46.68    4.41
 -18   0  -4    2.09    2.04
 -18   0  -4    4.00    2.33
 -20   0  -4  142.44   10.13
 -22   0  -4   -0.94    2.03
 -24   0  -4   -0.96    2.23
 -26   0  -4   -3.65    2.26
 -27  -1   4   -2.73    2.98
 -27  -1   4    0.17    2.61
 -27   1   4    1.69    2.49
 -27   1   4   -1.96    2.91
 -25   1   4    5.88    2.69
 -25  -1   4    0.25    2.30
 -25  -1   4   -2.24    2.71
 -25   1   4   -0.39    2.76
 -23  -1   4   10.40    3.30
 -23  -1   4    5.95    2.72
 -23   1   4    6.12    2.53
 -23   1   4    6.80    3.07
 -21  -1   4    1.51    2.44
 -21   1   4    0.70    2.01
 -21   1   4   -2.67    2.08
 -21  -1   4   -2.42    2.28
 -19  -1   4   -1.70    2.02
 -19  -1   4   -2.14    1.91
 -19   1   4   -2.50    1.85
 -19   1   4    0.22    2.00
 -17  -1   4   39.95    4.40
 -17   1   4   38.77    4.03
 -17  -1   4   44.80    4.36
 -17   1   4   38.77    4.12
 -15   1   4    7.79    2.03
 -15   1   4    8.38    2.00
 -15  -1   4    6.87    2.09
 -15  -1   4    5.29    2.02
  15  -1  -4    6.20    1.60
  15   1  -4    7.09    1.88
 -13  -1   4  103.94    7.42
 -13   1   4  114.62    7.37
  13  -1  -4  113.55    7.06
 -13  -1   4  108.79    7.36
 -13   1   4  102.47    7.27
  13   1  -4  104.54    7.02
  13   1  -4  110.36    7.29
  11   1  -4   51.81    3.79
 -11  -1   4   55.28    4.11
 -11   1   4   46.08    3.84
 -11   1   4   50.51    3.92
  11   1  -4   52.84    3.96
 -11  -1   4   48.37    4.02
  11  -1  -4   47.10    3.69
  -9  -1   4   66.69    4.67
   9   1  -4   66.03    4.61
   9  -1  -4   67.32    4.43
  -9   1   4   63.56    4.50
  -9   1   4   67.81    4.46
  -9  -1   4   59.15    4.50
   9   1  -4   66.81    4.52
   7  -1  -4  204.51   11.69
   7   1  -4  203.07   11.86
  -7   1   4  208.08   11.67
  -7  -1   4  204.47   11.81
  -7  -1   4  197.30   11.80
  -7   1   4  189.98   11.65
   7   1  -4  198.21   11.80
   5  -1  -4   50.20    3.47
   5   1  -4   53.82    3.64
  -5   1   4   56.03    3.58
  -5   1   4   50.18    3.40
  -5  -1   4   55.33    3.54
   5   1  -4   58.02    3.66
  -5  -1   4   54.54    3.57
  -5   1   4   60.54    3.41
   3   1  -4  107.65    6.04
  -3   1   4   96.42    5.91
   3   1  -4  103.09    6.01
   3  -1  -4   98.42    5.89
  -3   1   4   98.70    5.83
  -3  -1   4  106.08    5.97
  -3  -1   4  100.02    5.94
  -1   1   4    0.29    0.23
   1  -1  -4    0.23    0.30
  -1   1   4    0.53    0.24
   1   1  -4    0.52    0.29
   1   1  -4    0.29    0.33
  -1  -1   4    0.59    0.25
  -1  -1   4    0.33    0.25
   1  -1  -4    0.79    0.28
  -1   1  -4    0.25    0.28
  -1  -1  -4    0.41    0.31
   1   1   4    0.37    0.30
   1  -1   4    0.23    0.24
   1   1   4    0.12    0.28
   1  -1   4    0.39    0.24
  -3   1  -4  307.74   19.47
   3   1   4  357.01   19.57
   3  -1   4  372.66   19.48
  -3  -1  -4  353.13   19.60
   3   1   4  345.00   19.62
  -5   1  -4  222.79   12.78
  -5  -1  -4  200.54   12.82
   5  -1   4  223.47   12.66
   5  -1   4  243.59   12.67
   5   1   4  208.07   12.78
   5   1   4  230.34   12.82
  -7  -1  -4   22.55    2.14
  -7   1  -4   18.22    1.99
   7  -1   4   25.18    1.81
   7   1   4   27.98    2.06
   7  -1   4   22.75    1.87
   7   1   4   25.84    2.09
   9   1   4    1.71    0.81
  -9  -1  -4    0.70    1.02
  -9   1  -4    1.94    0.97
   9  -1   4    1.59    0.66
  -9   1  -4    2.59    1.01
  -9  -1  -4    4.52    1.16
   9   1   4    2.57    0.95
   9  -1   4    3.57    0.85
  11  -1   4   18.94    1.85
  11   1   4   17.39    1.84
 -11   1  -4   15.17    2.00
 -11  -1  -4   16.01    2.10
  11   1   4   15.96    1.92
 -11   1  -4   12.56    1.86
 -11  -1  -4   15.07    2.12
 -13   1  -4   27.78    3.01
 -13   1  -4   29.34    3.02
  13   1   4   28.75    2.67
  13  -1   4   31.22    2.61
 -13  -1  -4   23.01    2.84
 -13  -1  -4   27.64    2.96
  13   1   4   25.74    2.70
 -15  -1  -4    2.20    1.56
 -15   1  -4    2.65    1.65
 -15  -1  -4    3.19    1.82
 -15   1  -4    4.80    1.80
  15   1   4    0.87    1.35
 -17   1  -4   30.59    3.65
 -17  -1  -4   30.07    3.67
 -17  -1  -4   31.34    3.77
 -17   1  -4   31.05    3.55
 -19  -1  -4   29.91    3.85
 -19   1  -4   33.18    4.05
 -19  -1  -4   27.96    3.80
 -19   1  -4   29.69    3.85
 -21   1  -4    3.44    2.33
 -21  -1  -4    0.24    2.10
 -23  -1  -4    1.76    2.23
 -23   1  -4    0.22    2.10
 -25   1  -4    8.75    3.10
 -25  -1  -4    5.07    2.88
 -27   1  -4    1.62    2.97
 -27  -1  -4   -2.17    2.36
 -28   2   4    4.45    2.85
 -28  -2   4   -1.30    2.49
 -28  -2   4    0.86    3.39
 -28   2   4   -4.21    2.93
 -26   2   4    3.73    2.55
 -26   2   4    2.56    2.89
 -26  -2   4    4.79    2.71
 -26  -2   4    1.18    3.16
 -24  -2   4   -2.13    2.42
 -24  -2   4   -0.94    2.19
 -24   2   4   -0.56    2.04
 -24   2   4    2.95    2.81
 -22  -2   4   54.51    5.63
 -22  -2   4   56.29    6.01
 -22   2   4   61.48    5.64
 -22   2   4   53.69    5.65
 -20   2   4   -2.54    1.91
 -20  -2   4   -3.58    1.84
 -20   2   4   -1.66    2.08
 -20  -2   4    0.58    2.37
 -18  -2   4   83.49    6.77
 -18  -2   4   86.08    6.77
 -18   2   4   75.96    6.45
 -18   2   4   90.25    6.67
 -16   2   4    1.55    1.53
 -16  -2   4   -0.83    1.67
  16   2  -4    1.19    1.49
 -16   2   4    1.68    1.63
 -16  -2   4    0.91    1.61
  14   2  -4   31.24    3.20
 -14   2   4   28.79    3.26
 -14   2   4   30.38    3.30
  14  -2  -4   30.76    2.78
  14   2  -4   31.77    3.08
 -14  -2   4   35.54    3.54
 -14  -2   4   35.13    3.52
 -12  -2   4    3.16    1.47
  12   2  -4    0.92    1.22
  12   2  -4    1.86    1.17
  12  -2  -4    1.62    0.92
 -12   2   4    1.66    1.23
 -12   2   4    2.32    1.32
 -12  -2   4    1.27    1.30
  10   2  -4   30.61    2.96
  10   2  -4   33.98    2.89
 -10  -2   4   34.95    3.02
  10  -2  -4   27.46    2.47
 -10   2   4   34.63    2.76
 -10   2   4   34.85    2.77
 -10  -2   4   39.02    3.16
   8   2  -4    0.52    0.82
  -8   2   4    0.32    0.63
  -8   2   4    0.27    0.78
  -8  -2   4    0.40    0.80
  -8   2   4    0.61    0.71
   8   2  -4    1.06    0.86
   8  -2  -4   -0.29    0.36
  -8  -2   4    0.33    0.72
  -6   2   4  214.56   13.75
   6   2  -4  237.02   14.10
  -6  -2   4  239.81   14.06
  -6  -2   4  242.58   14.09
  -6   2   4  262.28   13.93
  -6   2   4  265.41   13.94
  -6   2   4  234.59   13.79
   6   2  -4  247.04   14.14
   4  -2  -4   -0.15    0.15
  -4   2   4    0.14    0.31
   4   2  -4   -0.33    0.48
   4   2  -4   -1.01    0.51
  -4   2   4   -0.05    0.44
  -4   2   4    0.22    0.27
  -4   2   4   -0.53    0.41
  -4  -2   4    0.33    0.49
  -4  -2   4   -0.38    0.40
  -2   2   4 4069.83  224.29
  -2   2   4 3801.61  222.70
  -2   2   4 3674.74  224.22
   2   2  -4 4225.78  222.55
   2   2  -4 4192.40  223.79
  -2   2   4 3748.07  222.89
  -2  -2   4 4165.04  223.75
  -2  -2   4 4302.37  222.54
   0   2   4   -0.10    0.28
   0   2   4   -0.20    0.25
   0  -2  -4    0.11    0.27
   0  -2   4    0.09    0.26
   0  -2   4   -0.16    0.22
   0   2  -4   -0.21    0.27
   2  -2   4  740.65   43.57
   2   2   4  808.31   43.94
  -2   2  -4  727.74   43.59
   2   2   4  841.86   43.76
  -2  -2  -4  806.39   43.71
   4   2   4   -0.69    0.45
   4  -2   4    0.02    0.14
  -4  -2  -4   -0.43    0.51
   4   2   4   -0.93    0.45
   4  -2   4    0.04    0.34
  -4   2  -4   -0.03    0.41
  -6   2  -4  426.95   23.81
   6  -2   4  390.94   23.63
   6   2   4  417.93   23.97
  -6  -2  -4  444.22   24.03
   6   2   4  430.55   23.96
  -8  -2  -4   -1.04    0.80
   8  -2   4   -0.67    0.47
   8   2   4    0.74    0.81
   8   2   4   -0.95    0.65
  -8   2  -4   -0.73    0.81
  -8   2  -4    0.87    0.85
  -8  -2  -4   -0.38    0.77
  10   2   4   80.30    5.51
  10   2   4   80.93    5.38
 -10  -2  -4   81.73    5.63
  10  -2   4   76.94    5.12
 -10   2  -4   84.63    5.49
 -10   2  -4   82.40    5.46
 -10  -2  -4   84.17    5.66
 -12   2  -4   -0.52    1.13
 -12  -2  -4   -1.25    1.00
  12   2   4    0.76    1.05
  12  -2   4   -0.17    0.84
 -12  -2  -4   -1.82    1.09
 -12   2  -4   -0.96    1.17
  12   2   4   -0.77    1.03
 -14   2  -4   32.32    3.07
  14   2   4   29.93    2.94
  14  -2   4   29.69    2.61
 -14  -2  -4   28.35    3.24
  14   2   4   29.45    3.00
 -14   2  -4   29.31    3.09
 -14  -2  -4   27.32    3.19
 -16  -2  -4   -0.46    1.74
 -16   2  -4   -0.25    1.58
 -16   2  -4   -1.49    1.61
  16   2   4   -1.16    1.31
 -16  -2  -4    1.95    1.76
 -18  -2  -4    8.60    2.77
 -18   2  -4    6.69    2.31
 -18   2  -4    9.16    2.53
 -18  -2  -4    6.68    2.41
 -20  -2  -4    4.02    2.42
 -20   2  -4    4.81    2.19
 -22  -2  -4    8.33    2.91
 -22   2  -4    7.77    2.68
 -24   2  -4    0.32    2.32
 -24  -2  -4    3.55    2.52
 -26   2  -4    2.64    2.71
 -26  -2  -4    2.57    2.80
 -27  -3   4   -2.86    3.09
 -27  -3   4   -0.58    2.52
 -27   3   4    4.48    3.12
 -27   3   4    2.34    2.56
 -25   3   4    6.66    2.67
 -25  -3   4   13.38    3.82
 -25  -3   4    5.07    2.86
 -25   3   4    8.89    3.20
 -23  -3   4    2.23    2.66
 -23   3   4    0.02    2.44
 -23   3   4    1.41    2.16
 -23  -3   4    1.19    2.79
 -21   3   4   -0.19    2.24
 -21  -3   4   -0.77    2.19
 -21  -3   4   -0.76    2.22
 -21   3   4   -0.85    1.93
 -19   3   4   37.64    4.17
 -19   3   4   32.38    4.04
 -19  -3   4   36.58    4.53
 -19  -3   4   39.93    4.64
 -17  -3   4    2.34    2.09
 -17   3   4    0.84    1.68
  17   3  -4    2.11    1.79
 -17   3   4   -1.63    1.60
 -17  -3   4    3.59    2.09
 -15   3   4    0.86    1.61
  15   3  -4    1.47    1.62
 -15   3   4    1.39    1.66
 -15  -3   4    4.84    1.96
 -15  -3   4    1.60    1.80
  15   3  -4    0.68    1.43
 -13   3   4   56.25    4.44
 -13  -3   4   59.10    4.81
  13   3  -4   58.51    4.65
 -13   3   4   49.47    4.31
 -13  -3   4   57.18    4.72
  13   3  -4   50.43    4.31
 -11  -3   4  201.01   12.59
 -11  -3   4  193.02   12.48
  11   3  -4  211.56   12.46
 -11   3   4  216.90   12.19
  11   3  -4  202.00   12.53
 -11   3   4  219.28   12.31
 -11   3   4  183.41   12.10
  -9   3   4   57.14    3.93
  -9  -3   4   53.59    4.20
   9  -3  -4   51.17    3.66
  -9   3   4   66.96    4.21
  -9   3   4   55.36    3.95
   9   3  -4   62.93    4.33
   9   3  -4   55.83    4.30
  -9  -3   4   63.06    4.38
  -9   3   4   55.93    3.84
   7   3  -4   69.33    4.87
   7   3  -4   66.62    4.74
   7  -3  -4   68.31    4.26
  -7   3   4   72.34    4.41
  -7   3   4   75.38    4.25
  -7   3   4   69.93    4.49
  -7   3   4   67.40    4.34
  -7  -3   4   66.33    4.74
  -5   3   4  358.82   17.50
   5   3  -4  318.14   17.91
  -5   3   4  306.71   17.53
   5   3  -4  301.24   17.88
  -5   3   4  304.78   17.43
  -5  -3   4  296.72   17.84
   5  -3  -4  310.76   17.47
  -5  -3   4  305.30   17.81
  -5   3   4  294.63   17.55
  -3   3   4    0.51    0.39
  -3  -3   4    0.50    0.46
  -3   3   4    0.49    0.33
   3   3  -4    0.48    0.53
  -3  -3   4    0.94    0.50
   3   3  -4    0.45    0.56
  -3   3   4    1.13    0.29
   3  -3  -4    0.33    0.28
  -3   3   4    1.55    0.32
  -1   3   4  208.86   13.31
   1  -3  -4  219.87   13.20
  -1   3   4  238.87   13.28
   1   3  -4  228.03   13.36
  -1  -3   4  234.81   13.40
   1   3  -4  270.46   13.46
  -1  -3   4  248.78   13.38
  -1  -3  -4  329.36   18.24
   1   3   4  319.07   18.36
   1   3   4  327.92   18.29
   1  -3   4  320.46   18.17
  -3   3  -4    0.55    0.34
  -3  -3  -4   -0.10    0.51
  -3   3  -4    0.21    0.35
   3   3   4   -0.12    0.50
   3  -3   4    0.25    0.26
   3   3   4   -0.57    0.48
  -3   3  -4    0.58    0.38
   5   3   4   38.45    2.82
   5   3   4   43.38    2.97
  -5  -3  -4   33.21    2.77
  -5   3  -4   37.44    2.57
   5  -3   4   36.21    2.39
   7   3   4    9.81    1.37
   7   3   4    7.04    1.35
  -7  -3  -4   10.08    1.46
   7  -3   4    9.77    1.00
  -7   3  -4    9.65    1.21
  -9  -3  -4    9.34    1.69
  -9   3  -4   12.26    1.52
   9   3   4   11.06    1.70
   9   3   4   11.87    1.62
  -9  -3  -4   10.44    1.66
  -9   3  -4   10.28    1.54
   9  -3   4   13.95    1.29
 -11  -3  -4    0.59    1.27
 -11  -3  -4   -0.12    1.24
 -11   3  -4    1.63    1.08
  11   3   4    0.27    1.14
  11  -3   4    2.56    0.82
  11   3   4   -0.28    1.22
 -11   3  -4    0.70    1.04
  13   3   4    8.03    1.59
  13   3   4    4.87    1.68
 -13   3  -4    8.75    1.69
  13  -3   4    8.16    1.30
 -13  -3  -4   10.68    1.98
 -13   3  -4    8.00    1.77
 -13  -3  -4    4.99    1.73
 -15   3  -4    9.35    2.06
 -15   3  -4    6.38    1.88
 -15  -3  -4   10.14    2.23
 -15  -3  -4    6.94    2.13
  15   3   4    7.25    2.11
 -17  -3  -4   18.24    3.10
 -17  -3  -4   23.19    3.15
 -17   3  -4   14.39    2.78
 -17   3  -4   20.15    2.88
 -19  -3  -4   45.86    4.96
 -19   3  -4   52.36    4.92
 -21   3  -4   30.59    4.13
 -21  -3  -4   38.09    4.65
 -23   3  -4   -2.03    2.20
 -23  -3  -4    2.47    2.58
 -25  -3  -4    5.10    2.92
 -25   3  -4   -0.32    2.17
 -26   4   4   -0.68    2.71
 -26  -4   4    2.21    2.66
 -26  -4   4   -3.53    3.00
 -26   4   4    2.83    2.42
 -24  -4   4   -1.35    2.74
 -24   4   4    5.61    2.54
 -24  -4   4    5.12    2.68
 -24   4   4    2.64    2.74
 -22  -4   4    1.31    2.47
 -22   4   4   -1.53    2.21
 -22  -4   4   -0.06    2.51
 -22   4   4   -1.72    1.90
 -20  -4   4    1.96    2.50
 -20   4   4    3.36    2.10
 -20  -4   4    3.63    2.71
 -20   4   4    2.44    2.30
 -18  -4   4    1.85    2.14
 -18   4   4   -3.08    1.56
 -18  -4   4    0.01    2.04
 -18   4   4   -0.97    1.87
 -16   4   4   -1.13    1.55
 -16   4   4   -0.62    1.41
  16   4  -4    1.96    1.67
 -16  -4   4   -1.29    1.81
 -16  -4   4   -0.56    1.65
  14   4  -4    1.70    1.44
 -14  -4   4    2.91    1.63
 -14   4   4    2.31    1.39
 -14   4   4    1.22    1.44
 -14  -4   4    0.37    1.57
  14   4  -4    0.52    1.29
  12   4  -4  957.39   55.14
  12   4  -4  949.95   55.05
 -12  -4   4  981.59   55.13
 -12   4   4  985.88   54.84
 -12   4   4  945.27   54.79
 -12   4   4  959.65   54.59
 -12   4   4 1048.51   54.75
 -12  -4   4  956.44   55.31
 -10   4   4    2.10    0.92
 -10   4   4    1.18    0.95
  10   4  -4    1.81    1.32
  10   4  -4    2.96    1.22
 -10  -4   4    1.47    1.19
 -10  -4   4    1.12    1.15
 -10   4   4    1.06    0.96
 -10   4   4    1.79    1.15
  -8  -4   4  183.85   11.34
  -8   4   4  191.59   10.88
  -8  -4   4  189.32   11.42
  -8   4   4  168.89   10.74
  -8   4   4  183.78   10.84
   8   4  -4  194.25   11.45
  -8   4   4  207.39   11.01
   8   4  -4  188.15   11.37
  -6   4   4    1.73    0.35
  -6   4   4    0.63    0.50
  -6  -4   4    0.30    0.75
  -6   4   4    1.05    0.62
   6   4  -4    2.24    1.05
  -6  -4   4    1.76    0.84
   6   4  -4    1.38    0.94
  -6   4   4    1.82    0.48
  -4  -4   4 1705.45   90.50
   4   4  -4 1686.64   90.54
  -4   4   4 1662.41   90.30
  -4   4   4 1437.44   90.20
  -4  -4   4 1648.60   90.93
   4   4  -4 1630.40   90.95
  -2   4   4    2.14    0.37
   2  -4  -4    1.24    0.27
  -2  -4   4    0.76    0.53
   2   4  -4    1.53    0.60
  -2   4   4    1.24    0.39
  -2   4   4    1.89    0.36
  -2   4   4    0.77    0.38
   2   4  -4    1.61    0.56
  -2  -4   4    0.65    0.49
   0   4   4   71.79    4.04
   0   4  -4   61.81    3.96
   0   4  -4   57.00    3.94
   0  -4   4   70.91    3.99
   0   4   4   71.72    4.04
   0  -4  -4   61.64    3.89
  -2  -4  -4   -0.65    0.43
  -2   4  -4    0.41    0.35
   2   4   4    0.11    0.55
   2   4   4   -0.22    0.47
  -2   4  -4   -0.26    0.35
  -2   4  -4    0.15    0.36
   2  -4   4   -0.23    0.25
  -4   4  -4  376.88   22.52
  -4  -4  -4  446.86   22.98
   4   4   4  430.35   22.99
  -4   4  -4  381.04   22.57
   4   4   4  443.01   23.07
  -4   4  -4  353.43   22.59
  -6   4  -4    0.34    0.58
  -6   4  -4   -0.04    0.48
   6   4   4    0.31    0.81
   6  -4   4    0.05    0.17
  -6  -4  -4   -0.80    0.70
   6   4   4   -0.84    0.72
  -6   4  -4   -0.22    0.43
   8   4   4   87.54    5.80
  -8   4  -4   81.32    5.34
  -8  -4  -4   91.39    5.90
  -8   4  -4   89.16    5.52
   8   4   4   92.18    5.95
 -10   4  -4    0.22    0.90
  10   4   4   -1.45    0.97
  10  -4   4   -0.19    0.28
  10   4   4   -0.40    1.13
 -10  -4  -4   -0.77    1.17
 -10  -4  -4   -0.83    0.94
 -10   4  -4   -0.91    0.92
  12   4   4   39.04    3.55
 -12   4  -4   40.52    3.36
 -12   4  -4   42.34    3.39
  12   4   4   36.78    3.60
 -12  -4  -4   40.42    3.70
 -12  -4  -4   41.83    3.76
  14   4   4   -0.36    1.26
 -14  -4  -4   -0.22    1.50
 -14   4  -4   -1.23    1.41
 -14  -4  -4   -1.59    1.30
  14   4   4   -0.15    1.35
 -14   4  -4   -0.33    1.24
 -16   4  -4   42.05    3.99
 -16  -4  -4   46.22    4.41
 -16  -4  -4   41.60    4.38
  16   4   4   43.08    4.23
 -16   4  -4   41.41    4.14
 -18   4  -4    1.52    1.81
 -18  -4  -4    1.73    1.93
 -18   4  -4    2.95    2.07
 -20   4  -4   11.02    2.69
 -20  -4  -4   11.65    2.98
 -22   4  -4    4.32    2.46
 -22  -4  -4   -0.82    2.23
 -24   4  -4    3.74    2.61
 -24  -4  -4    4.16    2.76
 -26   4  -4    5.39    2.79
 -26  -4  -4    0.03    2.85
 -27   5   4   -0.63    2.91
 -27  -5   4    0.18    3.30
 -27  -5   4   -0.93    2.60
 -27   5   4   -0.59    2.48
 -25   5   4   -3.31    1.95
 -25   5   4    0.64    2.61
 -25  -5   4   -1.22    2.89
 -25  -5   4    2.45    2.51
 -23   5   4   -2.06    2.31
 -23  -5   4   -1.01    2.14
 -23   5   4   -1.77    1.81
 -23  -5   4   -3.08    2.59
 -21   5   4   -0.12    1.87
 -21  -5   4    0.02    2.58
 -21  -5   4    0.65    2.43
 -21   5   4   -1.66    2.06
 -19   5   4    0.56    1.99
 -19  -5   4   -1.64    2.16
 -19  -5   4    3.81    2.49
 -19   5   4   -2.59    1.76
 -17  -5   4   -3.45    1.85
 -17   5   4   -0.87    1.59
 -17   5   4   -1.57    1.59
  17   5  -4   -0.60    1.70
 -17  -5   4   -0.72    1.99
 -15   5   4    1.11    1.71
 -15   5   4    0.38    1.74
  15   5  -4    4.52    1.84
 -15  -5   4    1.85    1.95
 -15  -5   4    7.41    2.17
  15   5  -4    6.64    1.99
 -13   5   4  112.43    7.33
 -13  -5   4  104.99    7.86
 -13  -5   4  115.26    7.88
 -13   5   4  109.51    7.31
 -13   5   4  113.54    7.37
 -13   5   4  123.69    7.58
  13   5  -4  106.89    7.65
  13   5  -4  114.52    7.90
 -11   5   4  340.69   19.57
 -11   5   4  338.87   19.64
 -11   5   4  350.14   19.53
  11   5  -4  348.52   20.13
 -11  -5   4  312.61   20.09
  11   5  -4  361.48   20.30
 -11   5   4  313.31   19.49
 -11  -5   4  359.03   20.26
  -9   5   4  135.37    8.38
  -9   5   4  147.81    8.28
  -9   5   4  141.55    8.52
   9   5  -4  145.27    9.19
  -9  -5   4  134.71    8.99
  -9  -5   4  137.37    9.10
  -9   5   4  138.88    8.37
   9   5  -4  156.84    9.18
  -7  -5   4   17.22    2.16
   7   5  -4   14.52    2.06
   7   5  -4   16.82    2.12
  -7   5   4   15.44    1.26
  -7   5   4   15.21    1.33
  -7   5   4   13.39    1.51
  -7  -5   4   15.53    1.97
  -5   5   4   -0.03    0.42
  -5  -5   4   -0.02    0.77
  -5  -5   4    0.60    0.77
  -5   5   4   -0.25    0.27
   5   5  -4    0.47    0.84
   5   5  -4    0.06    0.82
  -3  -5   4  520.69   30.09
   3   5  -4  519.01   30.22
  -3  -5   4  501.72   30.17
   3   5  -4  548.29   30.17
  -3   5   4  531.14   29.79
  -3   5   4  584.14   29.75
  -1   5   4   30.46    2.20
  -1  -5   4   32.58    2.31
  -1  -5   4   28.19    2.24
   1   5  -4   36.33    2.35
  -1   5   4   28.78    2.18
   1   5  -4   30.06    2.29
  -1   5   4   39.31    2.14
   1   5   4   96.68    6.21
   1   5   4   88.95    6.18
  -1  -5  -4  100.42    6.09
  -1   5  -4  114.20    6.11
  -1   5  -4  114.70    6.14
  -3   5  -4   18.35    1.39
   3   5   4   17.51    1.88
  -3  -5  -4   14.54    1.72
   3   5   4   13.15    1.70
  -3   5  -4   21.63    1.41
  -5   5  -4    0.05    0.45
  -5   5  -4   -0.61    0.46
  -5   5  -4    0.12    0.42
  -5  -5  -4   -0.48    0.71
   5  -5   4    0.15    0.31
   5   5   4    0.34    0.78
   5   5   4   -0.47    0.73
   7   5   4  102.97    7.15
   7   5   4  102.17    7.21
  -7   5  -4  123.01    6.67
  -7  -5  -4  107.31    7.19
  -7   5  -4  119.79    6.57
  -7   5  -4  107.06    6.68
  -9   5  -4    4.99    0.89
  -9   5  -4    5.94    1.08
   9   5   4    0.98    1.25
  -9  -5  -4    0.85    1.32
   9   5   4    2.62    1.30
  -9   5  -4    5.86    1.07
 -11   5  -4   12.85    1.79
  11   5   4   15.28    2.28
 -11   5  -4   15.43    1.63
 -11   5  -4   12.03    1.70
 -11  -5  -4   12.61    2.19
 -11  -5  -4   13.76    2.16
  11   5   4   15.11    2.08
  13   5   4    0.78    1.49
 -13   5  -4    0.41    1.29
  13   5   4    0.43    1.41
 -13  -5  -4   -2.83    1.22
 -13   5  -4   -0.02    1.28
 -13  -5  -4    2.16    1.73
  15   5   4    3.09    1.61
 -15  -5  -4    2.38    1.80
 -15   5  -4    1.34    1.57
 -15  -5  -4    2.71    1.96
  15   5   4    1.85    1.70
 -15   5  -4    2.14    1.52
 -17  -5  -4    8.15    2.58
  17   5   4    8.94    2.48
 -17   5  -4   10.53    2.27
 -17   5  -4    7.46    2.18
 -19  -5  -4   23.52    3.78
 -19   5  -4   25.30    3.39
 -21   5  -4   10.29    2.73
 -21  -5  -4   11.67    3.15
 -23  -5  -4    2.64    2.61
 -23   5  -4    4.68    2.60
 -25   5  -4    7.28    2.83
 -25  -5  -4    6.23    3.13
 -26   6   4   -0.19    2.12
 -26  -6   4    2.93    2.99
 -26  -6   4    5.69    3.65
 -26   6   4    4.42    3.01
 -24  -6   4   -2.50    2.76
 -24  -6   4   -1.04    2.38
 -24   6   4    1.11    2.13
 -24   6   4   -0.99    2.50
 -22   6   4   -0.20    1.87
 -22  -6   4    0.62    2.87
 -22  -6   4   -2.16    2.29
 -22   6   4   -2.73    2.16
 -20   6   4   -0.29    1.78
 -20  -6   4    1.31    2.57
 -20  -6   4   -3.59    2.00
 -20   6   4   -0.39    1.99
 -18  -6   4   15.03    3.23
  18   6  -4   19.84    3.12
 -18  -6   4   13.31    3.06
 -18   6   4   17.01    2.64
 -18   6   4   15.47    2.65
  16   6  -4    0.18    1.67
 -16  -6   4    0.30    1.99
  16   6  -4    0.97    1.67
 -16   6   4   -0.69    1.38
 -16  -6   4    1.56    1.93
 -16   6   4   -1.04    1.49
 -14  -6   4  165.18   11.12
 -14   6   4  171.90   10.40
  14   6  -4  161.09   10.94
 -14   6   4  179.84   10.42
  14   6  -4  162.46   10.87
 -14  -6   4  162.78   10.99
 -12   6   4    2.36    1.17
 -12   6   4    0.28    1.21
 -12   6   4    0.42    1.06
 -12   6   4    0.96    1.17
 -12  -6   4    0.54    1.55
  12   6  -4    3.77    1.55
  12   6  -4    4.44    1.60
 -12  -6   4    3.14    1.58
 -10   6   4 1752.53   97.50
 -10   6   4 1748.85   97.94
 -10  -6   4 1774.34   98.27
 -10  -6   4 1746.34   98.66
 -10   6   4 1873.08   97.58
  10   6  -4 1755.20   98.29
  10   6  -4 1739.24   98.67
 -10   6   4 1664.61   97.89
  -8   6   4    0.17    0.69
   8   6  -4    0.53    1.18
  -8  -6   4    1.72    1.18
   8   6  -4    1.36    1.17
  -8  -6   4   -0.48    1.06
  -8   6   4    0.28    0.57
  -6  -6   4  300.99   17.44
   6   6  -4  301.62   17.52
  -6  -6   4  311.25   17.48
   6   6  -4  309.19   17.58
  -6   6   4  258.68   16.68
  -6   6   4  318.33   16.80
  -4  -6   4    0.64    0.73
  -4  -6   4    0.39    0.74
   4   6  -4    0.31    0.85
  -4   6   4    0.14    0.35
  -4   6   4    1.42    0.36
   4   6  -4   -0.17    0.76
  -2  -6   4   65.73    4.26
   2   6  -4   68.90    4.34
   2   6  -4   63.97    4.32
  -2   6   4   65.49    3.93
  -2   6   4   68.54    4.04
  -2  -6   4   65.55    4.29
   0  -6  -4    0.09    0.37
   0   6  -4    1.21    0.60
   0  -6   4    0.48    0.48
   0   6  -4    1.37    0.61
   0   6   4   -0.05    0.51
   0   6   4    0.05    0.54
   0   6   4   -1.05    0.53
   2   6   4  787.72   45.24
  -2  -6  -4  784.77   45.10
  -2   6  -4  822.74   45.21
  -2   6  -4  811.46   44.96
   2   6   4  832.93   45.48
   4   6   4   -0.35    0.63
  -4  -6  -4    0.12    0.69
  -4   6  -4    0.09    0.43
   4   6   4   -1.03    0.67
  -4   6  -4    0.24    0.43
  -4   6  -4    0.19    0.44
  -6  -6  -4   68.47    4.81
  -6   6  -4   63.94    4.19
  -6   6  -4   65.32    4.25
   6   6   4   76.61    4.91
   6   6   4   74.97    4.97
  -6   6  -4   67.78    4.15
   8   6   4   -0.48    1.01
  -8  -6  -4   -2.02    0.90
  -8   6  -4   -1.36    0.72
   8   6   4   -2.22    0.98
  -8   6  -4    0.00    0.56
  -8   6  -4   -0.42    0.60
 -10   6  -4    1.32    0.98
 -10  -6  -4    1.27    1.36
 -10   6  -4    2.70    1.01
 -10   6  -4    2.45    0.89
  10   6   4    1.62    1.27
  10   6   4    2.40    1.43
  12   6   4   -1.09    1.14
  12   6   4   -0.77    1.25
 -12   6  -4   -0.03    1.05
 -12   6  -4   -0.03    1.09
 -12  -6  -4   -1.73    1.16
 -14   6  -4   49.87    3.90
 -14  -6  -4   45.54    4.28
  14   6   4   43.74    4.34
  14   6   4   50.46    4.37
 -14   6  -4   46.69    3.96
 -16   6  -4    1.23    1.60
  16   6   4    2.39    2.05
 -16  -6  -4    1.09    1.96
 -18  -6  -4   43.30    4.72
  18   6   4   42.54    4.68
 -18   6  -4   41.86    4.21
 -20   6  -4    4.49    2.16
 -20  -6  -4    7.20    2.82
 -22   6  -4   37.14    4.47
 -22  -6  -4   44.42    5.23
 -24   6  -4    3.61    2.57
 -24  -6  -4    2.43    2.75
 -26   6  -4    9.57    3.20
 -26  -6  -4    7.57    3.45
 -27   7   4    3.79    2.81
 -27  -7   4    0.79    2.92
 -27  -7   4    1.39    3.50
 -27   7   4   -1.03    2.78
 -25   7   4    6.19    2.84
 -25  -7   4    3.90    2.97
 -25   7   4    0.37    2.24
 -25  -7   4   -3.19    3.01
 -23   7   4    0.65    2.37
 -23   7   4    1.46    2.06
 -23  -7   4    0.57    2.64
 -23  -7   4   -0.56    3.02
 -21   7   4    8.02    2.29
 -21  -7   4    2.00    2.63
 -21  -7   4    3.90    2.79
 -21   7   4    2.35    2.35
 -19   7   4    7.06    2.31
 -19   7   4    6.12    2.14
 -19  -7   4   10.35    3.11
 -19  -7   4    2.20    2.61
  17   7  -4  174.48   11.56
 -17   7   4  166.13   10.95
 -17   7   4  154.70   10.75
 -17  -7   4  178.99   11.66
 -17  -7   4  171.62   11.75
 -15  -7   4   24.27    3.34
  15   7  -4   19.88    2.95
  15   7  -4   23.09    3.25
 -15   7   4   25.84    2.77
 -15  -7   4   27.13    3.57
 -15   7   4   28.86    2.93
 -13  -7   4    5.33    2.09
  13   7  -4    5.46    2.09
 -13  -7   4    3.61    1.88
 -13   7   4    1.95    1.42
 -13   7   4   -0.24    1.32
  13   7  -4    3.21    1.91
 -13   7   4    1.99    1.32
  11   7  -4   24.18    3.00
 -11  -7   4   23.81    3.03
  11   7  -4   25.09    3.25
 -11   7   4   28.66    2.62
 -11  -7   4   24.62    2.99
 -11   7   4   26.72    2.36
 -11   7   4   26.89    2.45
 -11   7   4   27.94    2.20
  -9   7   4  181.01   11.18
  -9  -7   4  207.64   12.16
   9   7  -4  206.02   12.22
   9   7  -4  190.78   12.22
  -9   7   4  191.89   11.32
  -9  -7   4  202.26   12.25
  -7  -7   4    0.04    0.98
  -7  -7   4    0.99    1.15
   7   7  -4    0.93    1.14
   7   7  -4    2.46    1.34
  -7   7   4    0.18    0.37
  -7   7   4   -0.17    0.52
  -5  -7   4   77.91    5.53
  -5   7   4   87.26    4.75
  -5  -7   4   77.42    5.45
   5   7  -4   80.24    5.57
  -5   7   4   83.34    4.76
   5   7  -4   84.34    5.69
  -3   7   4   45.64    2.77
   3   7  -4   39.42    3.26
  -3  -7   4   40.14    3.22
   3   7  -4   44.04    3.37
  -3   7   4   51.64    2.75
  -3  -7   4   44.54    3.27
  -3   7   4   42.27    2.84
  -1   7   4   20.74    1.92
   1   7  -4   31.01    2.16
  -1   7   4   21.24    2.00
  -1   7   4   27.13    1.88
  -1  -7   4   22.58    1.96
   1   7  -4   26.05    2.11
   1   7   4   15.27    1.71
  -1   7  -4   18.33    1.61
  -1   7  -4   20.84    1.55
  -1  -7  -4   16.28    1.53
  -1   7  -4   14.87    1.57
  -1   7  -4   20.05    1.58
   1   7   4   15.64    1.73
   3   7   4    7.38    1.30
  -3   7  -4    9.46    0.96
   3   7   4    5.37    1.25
  -3   7  -4    8.06    0.95
  -3  -7  -4    7.39    1.20
  -3   7  -4   10.43    1.00
  -5  -7  -4   48.24    4.22
  -5   7  -4   62.12    3.69
  -5   7  -4   71.17    3.75
  -5   7  -4   69.75    3.74
   5   7   4   48.23    4.31
   5   7   4   46.08    4.24
  -7   7  -4    0.20    0.51
   7   7   4   -1.24    0.99
  -7  -7  -4    0.75    1.08
  -7   7  -4    0.03    0.60
   7   7   4   -0.42    1.14
  -7   7  -4   -0.16    0.47
  -9   7  -4   33.36    2.61
  -9   7  -4   37.93    2.40
   9   7   4   27.18    3.26
  -9   7  -4   36.58    2.55
  -9  -7  -4   27.39    3.23
   9   7   4   29.85    3.40
 -11   7  -4    0.83    0.97
 -11  -7  -4   -0.85    1.22
 -11   7  -4    0.11    0.82
 -11   7  -4    1.18    0.99
  11   7   4    0.34    1.40
  11   7   4   -0.07    1.24
 -13  -7  -4   15.66    2.48
  13   7   4   12.97    2.36
 -13   7  -4   15.93    1.99
  13   7   4   14.69    2.59
 -15  -7  -4   12.45    2.72
 -15   7  -4   14.16    2.18
  15   7   4    9.25    2.38
  15   7   4   17.04    2.89
  17   7   4    2.31    2.22
 -17  -7  -4    1.59    2.21
 -17   7  -4    2.25    1.83
 -19  -7  -4   29.83    4.24
 -19   7  -4   33.29    3.62
 -21   7  -4    7.66    2.46
 -21  -7  -4   12.07    3.34
 -23   7  -4    5.53    2.61
 -23  -7  -4    7.52    3.33
 -25  -7  -4    7.51    3.38
 -25   7  -4    6.33    2.78
 -26  -8   4   -3.97    2.56
 -26   8   4   -3.13    2.41
 -26  -8   4    1.80    3.33
 -26   8   4    0.56    2.47
 -24  -8   4    0.28    3.12
 -24   8   4    0.50    2.59
 -24  -8   4   -0.54    2.63
 -24   8   4    1.28    2.10
 -22  -8   4   -0.09    2.72
 -22   8   4    2.39    1.98
 -22  -8   4    0.82    2.45
 -22   8   4   -1.78    1.99
 -20  -8   4   27.21    4.05
 -20   8   4   22.42    3.05
 -20  -8   4   26.86    4.20
 -20   8   4   21.45    3.22
 -18   8   4    0.74    1.83
 -18   8   4    2.85    1.70
 -18  -8   4    1.32    2.33
 -18  -8   4   -0.64    2.16
  18   8  -4    0.89    2.10
 -16  -8   4  150.37   10.90
 -16   8   4  165.98   10.07
 -16  -8   4  161.26   10.96
  16   8  -4  155.19   10.94
 -16   8   4  165.49   10.10
  16   8  -4  152.11   10.65
 -14  -8   4    0.45    1.72
 -14   8   4   -0.11    1.22
 -14  -8   4    0.11    1.65
  14   8  -4    0.01    1.69
  14   8  -4   -1.68    1.53
 -14   8   4    0.27    1.21
 -12   8   4   21.09    1.93
 -12  -8   4   22.60    2.75
 -12   8   4   17.93    2.05
 -12   8   4   18.58    1.99
  12   8  -4   24.09    3.04
 -12   8   4   23.61    2.26
  12   8  -4   20.35    2.70
 -12  -8   4   21.62    2.88
 -10   8   4    1.57    0.79
 -10  -8   4    1.61    1.56
 -10  -8   4    3.44    1.57
 -10   8   4    0.69    0.86
  10   8  -4    2.89    1.65
  10   8  -4    2.25    1.57
   8   8  -4  268.33   16.64
  -8  -8   4  274.37   16.50
  -8   8   4  288.64   15.53
  -8  -8   4  277.65   16.49
   8   8  -4  262.95   16.53
  -6  -8   4    1.48    1.19
  -6  -8   4    1.28    1.12
   6   8  -4    1.78    1.28
   6   8  -4    1.38    1.23
   4   8  -4  137.75    8.45
  -4   8   4  135.93    7.77
   4   8  -4  143.03    8.54
  -4  -8   4  138.75    8.32
  -4   8   4  122.51    7.66
  -4  -8   4  141.69    8.42
  -2   8   4   -0.23    0.59
  -2  -8   4    0.25    0.66
  -2  -8   4   -1.56    0.56
  -2   8   4    0.66    0.53
   2   8  -4   -0.60    0.73
   2   8  -4   -0.57    0.72
  -2   8   4    0.16    0.58
   0   8   4    7.06    1.12
   0   8   4    4.70    1.00
   0   8  -4    4.18    0.95
   0   8  -4    5.62    1.02
   0  -8   4    5.05    0.86
  -2   8  -4    0.25    0.60
   2   8   4   -0.31    0.82
   2  -8   4   -0.69    0.45
  -2  -8  -4   -1.63    0.48
  -2   8  -4   -0.35    0.51
  -2   8  -4   -0.88    0.55
   2   8   4   -1.17    0.69
  -4   8  -4   39.95    2.52
  -4  -8  -4   38.71    2.96
   4   8   4   38.48    3.12
   4   8   4   40.09    3.17
  -4   8  -4   34.81    2.46
  -4   8  -4   31.68    2.40
  -6  -8  -4   -0.98    0.88
  -6   8  -4    0.27    0.51
   6   8   4   -1.25    1.02
  -6   8  -4    0.70    0.56
  -6   8  -4    0.72    0.57
   6   8   4   -0.36    1.08
   8   8   4  179.08   11.22
  -8   8  -4  163.42   10.26
  -8   8  -4  180.50   10.39
  -8   8  -4  171.84   10.31
  -8  -8  -4  199.27   11.24
   8   8   4  192.79   11.39
  10   8   4   -1.17    1.24
  10   8   4   -0.14    1.18
 -10   8  -4    0.25    0.69
 -10   8  -4    0.03    0.78
 -10   8  -4   -0.65    0.86
 -10  -8  -4    0.17    1.13
  12   8   4   21.06    2.98
 -12   8  -4   26.66    2.34
  12   8   4   18.18    2.68
 -12  -8  -4   19.14    2.83
  14   8   4    2.94    2.08
 -14   8  -4   -0.13    1.31
  14   8   4    0.63    1.92
 -14  -8  -4    1.80    1.83
 -16  -8  -4   15.64    3.03
  16   8   4   12.91    2.93
 -16   8  -4   17.03    2.42
  16   8   4   10.24    2.68
 -18   8  -4    1.97    1.87
  18   8   4    3.64    2.38
 -18  -8  -4    0.42    1.95
 -20   8  -4    3.19    2.21
 -20  -8  -4    7.10    2.93
 -22   8  -4    2.69    2.40
 -22  -8  -4    5.65    3.03
 -24   8  -4   26.71    3.90
 -24  -8  -4   24.29    4.57
 -25  -9   4    0.50    2.89
 -25  -9   4    3.46    3.49
 -25   9   4   -1.30    2.56
 -25   9   4    1.22    2.20
 -23  -9   4    2.00    3.25
 -23   9   4    4.60    2.53
 -23   9   4    4.70    2.27
 -23  -9   4    6.59    3.21
 -21   9   4   -1.19    1.93
 -21  -9   4    4.09    2.84
 -21   9   4    1.72    1.87
 -21  -9   4    5.37    2.93
 -19  -9   4   -0.47    2.29
 -19   9   4    1.15    1.67
 -19   9   4    4.08    2.03
 -19  -9   4    3.32    2.55
  19   9  -4    1.66    2.39
  17   9  -4   26.58    3.85
 -17   9   4   20.95    2.73
 -17  -9   4   20.97    3.75
 -17   9   4   23.06    2.89
 -17  -9   4   30.48    3.97
 -15  -9   4  280.53   17.92
  15   9  -4  298.55   17.91
  15   9  -4  291.65   18.10
 -15   9   4  262.82   16.83
 -15   9   4  285.31   16.93
 -15  -9   4  310.59   18.21
 -13  -9   4   -1.21    1.47
 -13   9   4    0.16    0.99
  13   9  -4   -1.52    1.48
 -13   9   4    0.68    1.03
 -13  -9   4   -2.18    1.52
 -13   9   4   -0.24    0.97
  13   9  -4   -0.19    1.55
 -11   9   4    5.39    1.09
 -11   9   4    5.02    1.15
  11   9  -4    5.19    2.04
 -11  -9   4    2.74    1.69
 -11  -9   4    4.01    1.84
  11   9  -4    4.23    1.88
  -9  -9   4    1.11    1.36
   9   9  -4   -0.09    1.33
  -9  -9   4   -0.37    1.31
  -9   9   4   -0.34    0.59
   9   9  -4    0.30    1.41
   7   9  -4  281.71   18.39
  -7  -9   4  313.07   18.31
  -7  -9   4  325.52   18.43
   7   9  -4  318.30   18.49
  -5  -9   4   11.87    2.09
  -5   9   4   20.03    1.31
   5   9  -4   19.09    2.34
  -5  -9   4   18.15    2.15
   5   9  -4   20.76    2.51
  -3   9   4    1.15    0.73
   3   9  -4    2.96    1.21
  -3  -9   4    2.26    1.03
  -3  -9   4    3.39    1.06
  -3   9   4    3.42    0.72
   3   9  -4    2.79    1.21
  -3   9   4    2.13    0.76
   1   9  -4   34.64    2.91
   1   9  -4   38.56    2.87
  -1  -9   4   37.10    2.81
  -1   9   4   35.30    2.80
  -1   9   4   32.29    2.80
  -1   9   4   41.28    2.76
  -1   9  -4   14.26    1.61
  -1   9  -4   17.07    1.70
  -1   9  -4   17.97    1.69
   1   9   4   15.08    1.81
  -1   9  -4   17.51    1.58
   1   9   4   11.66    1.73
  -1  -9  -4   13.65    1.51
  -3  -9  -4   51.28    3.59
   3   9   4   44.92    3.72
  -3   9  -4   49.47    3.27
  -3   9  -4   50.95    3.22
  -3   9  -4   48.60    3.28
   3   9   4   45.23    3.74
  -5  -9  -4   51.82    4.53
   5   9   4   53.05    4.72
  -5   9  -4   74.66    4.07
  -5   9  -4   69.79    4.01
   5   9   4   59.31    4.83
  -5   9  -4   66.02    4.05
   7   9   4   75.78    6.23
   7   9   4   82.77    6.28
  -7   9  -4   91.37    5.21
  -7   9  -4   90.25    5.21
  -7  -9  -4   77.61    6.02
  -7   9  -4   88.60    5.24
   9   9   4    1.81    1.43
  -9   9  -4   -0.55    0.69
   9   9   4    0.15    1.36
  -9   9  -4    0.34    0.62
  -9   9  -4    0.44    0.71
  -9  -9  -4    0.69    1.16
 -11   9  -4    7.89    1.16
  11   9   4    7.77    2.11
  11   9   4    7.19    2.04
 -11   9  -4    9.86    1.44
 -11  -9  -4   10.25    2.08
 -13   9  -4   61.63    4.22
 -13  -9  -4   51.09    4.85
  13   9   4   50.52    4.94
  13   9   4   58.75    5.12
 -15   9  -4    7.15    1.73
 -15  -9  -4    9.11    2.56
  15   9   4    5.09    2.26
  15   9   4    6.49    2.36
 -17  -9  -4   23.22    3.79
  17   9   4   25.87    3.86
 -17   9  -4   28.56    3.08
 -19  -9  -4   -0.22    2.12
  19   9   4   -2.59    2.10
 -19   9  -4   -1.87    1.70
 -21  -9  -4    8.14    3.08
 -21   9  -4    8.03    2.48
 -23   9  -4    5.27    2.61
 -23  -9  -4    8.43    3.44
 -25  -9  -4    3.03    3.16
 -25   9  -4    4.70    2.75
 -26  10   4    0.93    2.68
 -26  10   4    5.35    2.58
 -26 -10   4    0.14    3.17
 -26 -10   4    8.53    3.91
 -24  10   4    1.56    2.25
 -24 -10   4    1.50    2.94
 -24  10   4    0.42    2.38
 -24 -10   4    3.75    3.22
 -22 -10   4   40.56    5.18
 -22  10   4   36.92    3.86
 -22  10   4   34.26    4.12
 -22 -10   4   32.57    4.83
 -20 -10   4    0.19    2.50
 -20  10   4   -0.45    1.56
 -20  10   4    0.88    1.95
 -20 -10   4    1.07    2.65
  20  10  -4   -2.54    2.05
  18  10  -4    0.36    2.35
 -18  10   4   -1.18    1.75
 -18 -10   4   -1.15    2.45
 -18  10   4    3.80    1.68
 -18 -10   4   -0.98    2.36
 -16 -10   4   -0.10    2.15
 -16  10   4    1.78    1.57
  16  10  -4   -0.33    2.10
 -16 -10   4   -0.80    1.95
 -16  10   4   -0.58    1.33
  16  10  -4    0.05    2.08
 -14 -10   4   23.18    3.44
 -14  10   4   25.58    2.40
  14  10  -4   20.87    3.22
  14  10  -4   21.57    3.36
 -14  10   4   22.27    2.44
 -14 -10   4   21.10    3.23
 -12  10   4   -1.01    0.83
  12  10  -4    0.89    1.73
 -12  10   4   -0.43    0.92
  12  10  -4   -0.40    1.64
 -12 -10   4   -1.82    1.48
 -12 -10   4   -0.50    1.61
 -10 -10   4  103.82    7.43
  10  10  -4  111.30    7.61
[truncated: 1,658,510 more chars]
