# Supplementary material for: 3-Methyl­benzo[1,2-c:5,4-c′]dichromen-6(8H)-one
Source: Acta Crystallogr Sect E Struct Rep Online. 2014 Jul 2;70(Pt 8):o838. doi: 10.1107/S1600536814015001 (PMC4158523; doi:10.1107/S1600536814015001)
Supplement: Supplementary file 2 [file e-70-0o838-Isup2.hkl]

#
# h,k,l, Fc-squared, Fo-squared, sigma(Fo-squared), status flag
#
data_I
_shelx_title ' GV4 in C c C21H14O3 Z=32'
_shelx_refln_list_code          4
_shelx_F_calc_maximum     1003.44
_exptl_crystal_F_000      5248.00
_reflns_d_resolution_high  0.8000

loop_
 _space_group_symop_operation_xyz
 'x, y, z'
 'x, -y, z+1/2'
 'x+1/2, y+1/2, z'
 'x+1/2, -y+1/2, z+1/2'

_cell_length_a    20.7595
_cell_length_b    20.7800
_cell_length_c    28.4272
_cell_angle_alpha  90.000
_cell_angle_beta  100.489
_cell_angle_gamma  90.000

_shelx_F_squared_multiplier     1.000

loop_
 _refln_index_h
 _refln_index_k
 _refln_index_l
 _refln_F_squared_calc
 _refln_F_squared_meas
 _refln_F_squared_sigma
 _refln_observed_status
   1   1 -35         14.97       -233.72       233.72 o
   2   2 -35       1700.40       2248.63       400.79 o
   3   3 -35         44.29        217.29       244.67 o
   4   4 -35       2037.70       1993.00       375.23 o
  -2   0 -34          0.27         50.21       241.94 o
   0   0 -34       1668.11       1858.79       358.79 o
  -1   1 -34          5.86         66.68       171.32 o
   1   1 -34          5.98       -196.29       196.29 o
  -2   2 -34       1507.53       2601.03       418.14 o
   0   2 -34          0.45       -156.12       220.94 o
   2   2 -34       3094.86       3907.48       482.96 o
   4   2 -34          7.95       -180.77       180.77 o
  -1   3 -34        283.07        217.29       259.28 o
   1   3 -34         76.56         -6.39       238.28 o
   3   3 -34         23.67        334.14       246.50 o
   5   3 -34        412.95        483.87       251.98 o
   0   4 -34        630.12        435.48       265.67 o
   2   4 -34         33.02       -140.60       211.81 o
   4   4 -34       1072.31       1280.89       313.15 o
   6   4 -34          2.42       -184.42       184.42 o
  -1   5 -34        908.90       1334.75       351.49 o
   1   5 -34        889.30        815.28       300.36 o
   3   5 -34        543.83        608.95       275.71 o
   5   5 -34          4.41       -190.81       190.81 o
   7   5 -34         43.12        270.24       242.85 o
   2   6 -34       1108.96        936.70       302.19 o
   4   6 -34          3.16         37.43       214.55 o
   6   6 -34       1040.45        604.38       282.11 o
   8   6 -34          5.99        -17.35       209.98 o
   3   7 -34        592.22        366.10       258.37 o
   5   7 -34        103.72        364.27       250.15 o
   7   7 -34          4.19        -46.56       219.11 o
  -5   1 -33       1101.25       1643.38       264.53 o
  -3   1 -33         43.85        348.66       218.20 o
  -1   1 -33          1.77         -9.91       153.74 o
   1   1 -33          1.46          6.39       196.29 o
   3   1 -33        145.67       -153.38       185.33 o
  -4   2 -33          7.20         22.59       239.20 o
  -2   2 -33       2965.89       4281.67       351.50 o
   0   2 -33          3.55        -45.65       203.59 o
   2   2 -33        415.09        541.39       251.06 o
   4   2 -33          1.62       -180.77       195.37 o
  -3   3 -33         30.99        198.11       241.94 o
  -1   3 -33          5.50       -158.86       212.72 o
   1   3 -33         93.76       -194.46       203.59 o
   3   3 -33          0.38        116.86       208.16 o
   5   3 -33        147.41        198.11       218.20 o
  -4   4 -33       2204.49       2151.85       388.01 o
  -2   4 -33          9.65       -114.04       165.33 o
   0   4 -33         46.87        -28.30       231.89 o
   2   4 -33          3.98       -155.20       155.20 o
   4   4 -33        851.47        946.74       268.41 o
   6   4 -33         16.03        -12.78       189.90 o
  -3   5 -33        741.10        663.85       211.86 o
  -1   5 -33        472.96        758.20       214.97 o
   1   5 -33        179.68         78.51       228.24 o
   3   5 -33        119.02        118.69       232.81 o
   5   5 -33         28.71       -176.20       176.20 o
   7   5 -33         48.59        188.07       223.68 o
  -2   6 -33       1096.76        903.52       231.13 o
   0   6 -33         10.28       -160.94       160.94 o
   2   6 -33        170.46        328.67       237.37 o
   4   6 -33          1.62         78.51       204.50 o
   6   6 -33       1178.38       1463.48       314.06 o
   8   6 -33          3.74        102.25       209.98 o
  -1   7 -33       1770.74       2309.15       370.66 o
   1   7 -33       1504.48       1323.61       238.54 o
   3   7 -33        462.51        443.70       253.80 o
   5   7 -33         63.98       -173.46       173.46 o
   7   7 -33          6.54         28.30       211.81 o
   9   7 -33         31.66         24.65       219.11 o
   0   8 -33       1033.30        914.27       222.79 o
   2   8 -33         28.68         68.31       171.11 o
   4   8 -33         40.69        -95.86       196.29 o
   6   8 -33          5.88       -139.68       213.63 o
   8   8 -33        426.22        253.80       238.28 o
   3   9 -33        252.06        397.26       189.25 o
   5   9 -33        237.44        -55.69       236.46 o
   7   9 -33         49.70         19.17       216.37 o
  -6   0 -32         13.76         47.47       257.46 o
  -4   0 -32         47.58        116.86       241.94 o
  -2   0 -32          4.57        -41.08       174.38 o
   0   0 -32         74.65         60.26       189.90 o
   2   0 -32          0.69        -49.30       183.51 o
  -5   1 -32        586.33       1041.86       230.14 o
  -3   1 -32         18.00        268.24       169.25 o
  -1   1 -32          1.96       -129.98       129.98 o
   1   1 -32         23.70        -43.74       231.44 o
   3   1 -32        105.10        165.25       206.33 o
   5   1 -32         17.57        124.16       205.42 o
  -6   2 -32        772.55        948.43       233.24 o
  -4   2 -32          2.28          8.98       168.20 o
  -2   2 -32        336.13        610.78       184.63 o
   0   2 -32         10.48         10.78       142.16 o
   2   2 -32        341.70        104.99       215.46 o
   4   2 -32          5.57        105.90       193.55 o
   6   2 -32        249.47        556.91       230.07 o
  -5   3 -32        717.42       1207.36       232.36 o
  -3   3 -32         23.22        -67.54       151.73 o
  -1   3 -32         76.78          4.56       203.59 o
   1   3 -32        111.06       -154.29       189.90 o
   3   3 -32         10.43        336.88       229.15 o
   5   3 -32        330.92        672.85       241.02 o
   7   3 -32        154.07        384.36       221.85 o
  -6   4 -32          8.72       -181.22       181.22 o
  -4   4 -32       1047.07       1475.35       310.41 o
  -2   4 -32          0.33        369.41       216.83 o
   0   4 -32        118.87         16.82       213.63 o
   2   4 -32          0.01       -171.64       171.64 o
   4   4 -32        472.51        304.93       226.41 o
   6   4 -32          4.04       -137.86       137.86 o
   8   4 -32        322.47        585.21       239.20 o
  -5   5 -32          9.40        -35.61       220.94 o
  -3   5 -32        223.90        207.05       168.68 o
  -1   5 -32         84.95        216.39       169.77 o
   1   5 -32         52.48        -51.09       180.31 o
   3   5 -32        222.11       -118.69       176.20 o
   5   5 -32         11.33       -143.34       161.59 o
   7   5 -32        133.21        319.54       223.68 o
   9   5 -32         51.93        -67.56       190.81 o
  -4   6 -32          2.80       -171.24       181.68 o
  -2   6 -32        145.04         86.07       170.80 o
   0   6 -32         13.76         55.01       149.96 o
   2   6 -32        469.78        628.52       185.80 o
   4   6 -32          1.25        344.19       222.76 o
   6   6 -32        929.20       1244.37       273.89 o
   8   6 -32         24.94        376.14       219.11 o
  -3   7 -32        480.22        850.86       412.66 o
  -1   7 -32        804.06        867.32       268.41 o
   1   7 -32        206.88        216.83       324.56 o
   3   7 -32        359.78        243.84       196.29 o
   5   7 -32         21.69        -31.95       187.16 o
   7   7 -32          2.10        125.08       202.68 o
   9   7 -32        213.94        -98.60       204.50 o
  -2   8 -32         52.93        -60.40       179.63 o
   0   8 -32        423.71        198.38       181.10 o
   2   8 -32          1.45        -50.25       146.31 o
   4   8 -32        188.88        145.36       164.07 o
   6   8 -32          2.04       -117.77       191.72 o
   8   8 -32          3.42       -162.51       183.51 o
  10   8 -32          1.85        -59.34       212.72 o
  -1   9 -32        704.14        767.39       213.42 o
   1   9 -32        721.66        514.13       210.89 o
   3   9 -32        385.74        266.20       179.60 o
   5   9 -32        105.85        108.22       183.05 o
   7   9 -32        199.27         86.73       209.98 o
   9   9 -32          4.22        227.33       219.11 o
   0  10 -32          0.14       -161.59       161.59 o
   2  10 -32         46.11         54.82       164.52 o
   4  10 -32          2.22       -142.58       243.30 o
   6  10 -32        147.70       -155.51       155.51 o
   8  10 -32          3.33         11.87       211.81 o
   3  11 -32        206.15        177.37       171.11 o
   5  11 -32        313.89        249.66       177.01 o
  -7   1 -31       1328.62       1648.20       279.82 o
  -5   1 -31        119.94        -39.75       162.20 o
  -3   1 -31        166.74        104.98       157.19 o
  -1   1 -31         30.49        223.11       148.15 o
   1   1 -31          9.27         19.24       129.75 o
   3   1 -31         11.39       -121.13       125.27 o
   5   1 -31          3.47        -79.43       163.42 o
  -8   2 -31         36.73        -39.14       171.66 o
  -6   2 -31         95.80        140.20       185.06 o
  -4   2 -31          0.97          9.82       307.67 o
  -2   2 -31        450.78        533.59       141.04 o
   0   2 -31          0.20        223.05       144.26 o
   2   2 -31        628.67        920.27       257.46 o
   4   2 -31          4.29          3.65       179.85 o
   6   2 -31        326.50        402.62       200.85 o
  -7   3 -31        310.73        259.87       182.66 o
  -5   3 -31        262.23        270.90       180.41 o
  -3   3 -31          2.32        -63.13       144.75 o
  -1   3 -31        103.18         28.38       118.28 o
   1   3 -31         39.36        -59.34       165.25 o
   3   3 -31          2.66        -12.78       168.90 o
   5   3 -31        145.16        199.94       200.85 o
   7   3 -31        101.64         98.60       170.72 o
  -6   4 -31          3.26       -155.44       155.44 o
  -4   4 -31        799.15        637.62       194.19 o
  -2   4 -31          0.37       -199.94       199.94 o
   0   4 -31         23.33        161.92       152.73 o
   2   4 -31          8.39       -129.08       129.08 o
   4   4 -31        542.75        537.73       226.41 o
   6   4 -31          1.24       -164.33       165.25 o
   8   4 -31        156.15        339.62       209.98 o
  -7   5 -31        133.61        104.99       180.11 o
  -5   5 -31         19.00         73.95       226.41 o
  -3   5 -31        232.87        153.51       210.89 o
  -1   5 -31         85.75        321.03       236.91 o
   1   5 -31         64.13         60.11       157.49 o
   3   5 -31        196.60        398.20       175.29 o
   5   5 -31         18.39        505.78       222.76 o
   7   5 -31        753.96        648.20       243.76 o
   9   5 -31         43.12       -110.47       176.20 o
  -6   6 -31        917.56       1080.03       309.49 o
  -4   6 -31         17.40         41.08       219.11 o
  -2   6 -31        546.56        937.38       202.03 o
   0   6 -31          8.64         19.29       146.84 o
   2   6 -31        128.42         86.09       260.19 o
   4   6 -31          3.71        186.58       147.84 o
   6   6 -31         49.66         62.99       197.20 o
   8   6 -31          0.92         16.43       185.33 o
  10   6 -31         78.50        367.92       221.85 o
  -5   7 -31         51.65        345.10       234.63 o
  -3   7 -31        477.13        507.18       266.13 o
  -1   7 -31         33.53        -42.22       157.28 o
   1   7 -31         51.32         24.12       318.17 o
   3   7 -31        236.98        313.37       158.96 o
   5   7 -31        424.08        394.56       308.58 o
   7   7 -31          4.14       -101.34       178.94 o
   9   7 -31        259.30        297.63       206.33 o
  11   7 -31          6.91         72.12       200.85 o
  -4   8 -31         36.52        275.41       344.19 o
  -2   8 -31          4.25       -135.21       157.86 o
   0   8 -31        652.17        700.92       191.25 o
   2   8 -31          0.82        -50.63       146.99 o
   4   8 -31        366.96        492.67       168.33 o
   6   8 -31         12.48         52.04       188.07 o
   8   8 -31        194.25        209.07       215.46 o
  10   8 -31          1.17       -187.16       195.37 o
  -3   9 -31        361.23        159.68       177.64 o
  -1   9 -31        285.78        175.98       171.74 o
   1   9 -31         61.79        163.52       160.79 o
   3   9 -31        193.42        241.89       159.60 o
   5   9 -31         53.14        -26.91       142.04 o
   7   9 -31        356.84        236.46       218.20 o
   9   9 -31          6.81         88.56       198.11 o
  11   9 -31        489.15        370.66       250.15 o
  -2  10 -31         54.71         39.70       212.72 o
   0  10 -31         11.79        -44.12       159.69 o
   2  10 -31         87.16         92.13       163.57 o
   4  10 -31          4.51          0.57       150.12 o
   6  10 -31        357.21        240.74       326.38 o
   8  10 -31          2.38        132.38       216.37 o
  10  10 -31        247.62        561.47       249.24 o
  -1  11 -31        144.77        308.66       185.54 o
   1  11 -31        203.49        228.95       284.39 o
   3  11 -31        108.61        -47.96       152.12 o
   5  11 -31          2.18         42.92       153.03 o
   7  11 -31         11.64        -35.23       150.38 o
   9  11 -31        210.41        355.14       247.41 o
   2  12 -31          1.47        -88.64       150.14 o
   4  12 -31         12.98         16.04       158.44 o
   6  12 -31          0.39       -201.31       201.31 o
   8  12 -31        167.89        261.01       179.94 o
  -8   0 -30       1136.87       1730.98       359.71 o
  -6   0 -30          9.33        142.42       241.02 o
  -4   0 -30         89.75       -105.90       199.03 o
  -2   0 -30          1.91        -25.56       192.64 o
   0   0 -30       1528.67       1467.13       289.41 o
   2   0 -30         14.39        259.28       199.94 o
   4   0 -30        660.97        939.44       244.67 o
  -9   1 -30        856.94       1088.60       220.66 o
  -7   1 -30        114.54        207.30       175.01 o
  -5   1 -30         56.90        139.26       206.79 o
  -3   1 -30         97.29        218.26       145.47 o
  -1   1 -30          2.75       -102.78       102.78 o
   1   1 -30          0.22        100.43       122.61 o
   3   1 -30        130.86       -117.72       121.39 o
   5   1 -30        114.37       -152.46       161.59 o
  -8   2 -30          1.83        260.93       180.10 o
  -6   2 -30        342.06        452.77       187.82 o
  -4   2 -30         10.59        -96.52       137.80 o
  -2   2 -30        568.01        987.05       236.46 o
   0   2 -30          1.37       -101.73       101.73 o
   2   2 -30        324.64        413.69       155.25 o
   4   2 -30          5.19         51.13       175.29 o
   6   2 -30        539.60        528.61       222.76 o
  -9   3 -30        319.47        397.46       190.69 o
  -7   3 -30        368.77        761.84       203.02 o
  -5   3 -30        187.48         57.68       159.45 o
  -3   3 -30          3.86         44.46       141.03 o
  -1   3 -30        101.28        192.00       117.54 o
   1   3 -30        111.23         -2.04       105.52 o
   3   3 -30          0.19       -156.12       156.12 o
   5   3 -30         74.02        128.73       178.03 o
   7   3 -30        124.06        329.58       192.64 o
  -8   4 -30        105.81         74.67       240.11 o
  -6   4 -30          7.22        305.56       170.68 o
  -4   4 -30        588.94        581.28       172.67 o
  -2   4 -30          7.59        122.78       116.55 o
   0   4 -30          5.12        -29.18       155.66 o
   2   4 -30          2.78       -122.82       122.82 o
   4   4 -30       1017.62       1049.91       263.85 o
   6   4 -30          4.63         20.09       162.51 o
   8   4 -30        457.79        604.38       225.50 o
  -7   5 -30         34.66         75.94       166.87 o
  -5   5 -30         29.19        -69.58       149.32 o
  -3   5 -30        237.58        200.85       203.59 o
  -1   5 -30         22.51         82.52       145.52 o
   1   5 -30          7.81        -37.39       199.48 o
   3   5 -30         31.45         82.33       126.32 o
   5   5 -30          2.98         97.69       162.51 o
   7   5 -30        743.77       1088.25       251.06 o
   9   5 -30         42.95        138.77       199.03 o
  -8   6 -30          3.97       -100.21       160.74 o
  -6   6 -30       1197.61       1513.69       335.97 o
  -4   6 -30          0.73        -46.56       205.42 o
  -2   6 -30        201.70        297.51       157.17 o
   0   6 -30          2.21         73.28       144.53 o
   2   6 -30        866.26        902.05       185.30 o
   4   6 -30          1.70        132.53       139.28 o
   6   6 -30       1493.19       1078.21       275.71 o
   8   6 -30          3.75        125.08       183.51 o
  10   6 -30        442.27        493.91       220.94 o
  -7   7 -30         12.04         22.82       231.89 o
  -5   7 -30         37.08        156.12       208.16 o
  -3   7 -30        246.03        108.15       150.74 o
  -1   7 -30         48.93         43.37       146.23 o
   1   7 -30         17.59         67.22       147.12 o
   3   7 -30        110.86         46.39       135.27 o
   5   7 -30        961.45        763.60       175.42 o
   7   7 -30          2.98         12.78       187.16 o
   9   7 -30        610.57        804.32       251.98 o
  11   7 -30        116.10        449.18       230.98 o
  -6   8 -30          3.13        231.89       223.68 o
  -4   8 -30        221.74        481.75       181.06 o
  -2   8 -30          5.91        -59.01       157.64 o
   0   8 -30        366.30        655.29       177.01 o
   2   8 -30          4.69       -140.15       141.97 o
   4   8 -30        173.70        359.97       148.04 o
   6   8 -30          3.43         55.91       128.11 o
   8   8 -30        656.61       1010.65       260.19 o
  10   8 -30         23.93         83.99       202.68 o
  12   8 -30         91.36        313.15       229.15 o
  -5   9 -30        194.37        308.58       228.24 o
  -3   9 -30        181.28         41.76       161.21 o
  -1   9 -30         38.40        119.09       149.82 o
   1   9 -30        168.70        222.95       155.61 o
   3   9 -30        301.35        309.30       164.79 o
   5   9 -30         95.23        192.06       149.98 o
   7   9 -30        251.94        365.94       183.96 o
   9   9 -30          0.38        163.42       201.76 o
  11   9 -30        202.10         46.56       217.29 o
  13   9 -30         67.01         80.34       230.98 o
  -4  10 -30          3.22        237.35       170.15 o
  -2  10 -30         48.43       -150.00       152.21 o
   0  10 -30          4.09        -92.27       147.84 o
   2  10 -30        166.77        194.83       155.68 o
   4  10 -30          7.44        -19.47       138.08 o
   6  10 -30        146.31        303.61       163.29 o
   8  10 -30          6.21       -120.86       154.29 o
  10  10 -30        342.04        575.17       255.63 o
  12  10 -30          4.98       -197.20       197.20 o
  -3  11 -30        147.04        148.85       164.53 o
  -1  11 -30        206.52        333.48       182.18 o
   1  11 -30        173.59        295.19       167.03 o
   3  11 -30         44.12       -112.86       144.93 o
   5  11 -30        211.68        289.41       162.33 o
   7  11 -30         13.40         31.28       147.23 o
   9  11 -30        397.66        376.14       245.59 o
  11  11 -30          0.68        183.51       228.24 o
  -2  12 -30          3.17        -51.04       157.25 o
   0  12 -30         72.06         87.15       168.31 o
   2  12 -30          2.22        145.95       217.29 o
   4  12 -30        156.19         17.17       200.85 o
   6  12 -30          0.61         -5.04       230.98 o
   8  12 -30        108.85        -88.00       155.09 o
  10  12 -30          2.79        -53.86       211.81 o
   1  13 -30        111.10        -73.20       164.79 o
   3  13 -30          5.81        108.73       157.01 o
   5  13 -30         79.30       -105.82       148.69 o
   7  13 -30         91.05        -13.92       204.05 o
  -9   1 -29        374.78        514.74       190.25 o
  -7   1 -29        155.63        244.82       161.71 o
  -5   1 -29          8.15         23.46       145.88 o
  -3   1 -29         78.69        -53.85       123.28 o
  -1   1 -29         17.64         85.29       108.83 o
   1   1 -29          5.67         55.11       123.01 o
   3   1 -29         76.66       -114.42       114.42 o
   5   1 -29        437.03        356.90       140.66 o
   7   1 -29        299.16        145.16       181.68 o
 -10   2 -29         56.58        262.10       206.33 o
  -8   2 -29          0.37        232.20       161.02 o
  -6   2 -29        178.89        393.18       169.50 o
  -4   2 -29          2.16         33.38       210.44 o
  -2   2 -29        253.38        594.59       330.95 o
   0   2 -29          6.50         72.92       107.71 o
   2   2 -29       4933.17       4954.68       275.99 o
   4   2 -29          2.17       -140.62       172.09 o
   6   2 -29       1191.43       1355.75       264.76 o
   8   2 -29          1.47        141.51       175.29 o
  -9   3 -29        208.86         99.53       167.19 o
  -7   3 -29        294.25        346.42       172.78 o
  -5   3 -29        225.05         47.10       140.36 o
  -3   3 -29          1.35         10.00       135.63 o
  -1   3 -29        142.11         -8.48       103.04 o
   1   3 -29         38.51         31.55       107.84 o
   3   3 -29         16.07         63.64       130.66 o
   5   3 -29        442.25        105.90       180.77 o
   7   3 -29         21.18        -43.82       154.29 o
   9   3 -29         55.14        -29.21       175.29 o
 -10   4 -29          6.78       -136.21       136.21 o
  -8   4 -29        400.80        343.70       176.82 o
  -6   4 -29          0.15       -144.74       187.16 o
  -4   4 -29        734.72        888.44       191.07 o
  -2   4 -29          0.77        -40.61       347.84 o
   0   4 -29        400.34        499.11       131.69 o
   2   4 -29          4.17         28.59       131.82 o
   4   4 -29         77.91        -36.94       114.71 o
   6   4 -29          0.46        -35.61       156.12 o
   8   4 -29         68.98        268.41       192.64 o
  10   4 -29          1.78         11.87       175.29 o
  -9   5 -29        102.84         85.05       142.28 o
  -7   5 -29         14.76        -71.90       153.84 o
  -5   5 -29          2.00        -38.46       140.81 o
  -3   5 -29        141.34        288.18       154.08 o
  -1   5 -29         72.34          3.43       130.63 o
   1   5 -29        128.23       -126.11       126.11 o
   3   5 -29        183.68        247.56       297.63 o
   5   5 -29          6.99         22.63       128.31 o
   7   5 -29        305.26        639.07       223.68 o
   9   5 -29        158.90         97.69       184.42 o
  11   5 -29         39.90        -54.78       174.38 o
  -8   6 -29          2.85       -155.52       155.52 o
  -6   6 -29        889.31        998.79       201.98 o
  -4   6 -29          3.47        222.76       207.24 o
  -2   6 -29        910.74       1106.48       190.05 o
   0   6 -29         10.86       -130.88       130.88 o
   2   6 -29        196.75         64.83       133.80 o
   4   6 -29          7.75        178.60       137.99 o
   6   6 -29        600.29        590.78       158.79 o
   8   6 -29          2.72        116.86       158.86 o
  10   6 -29        150.68        280.28       201.76 o
  -9   7 -29          3.09        -63.91       233.72 o
  -7   7 -29         11.23         88.56       239.20 o
  -5   7 -29        155.25        206.33       215.46 o
  -3   7 -29        172.65        217.34       147.57 o
  -1   7 -29         26.18        -89.45       123.47 o
   1   7 -29        100.35        193.57       152.33 o
   3   7 -29        101.83        150.52       137.98 o
   5   7 -29        322.69        242.15       190.35 o
   7   7 -29          4.51       -104.03       197.20 o
   9   7 -29        271.69        618.99       224.59 o
  11   7 -29         78.40        441.87       221.85 o
  -8   8 -29        498.87        946.74       301.28 o
  -6   8 -29          1.19        167.99       211.81 o
  -4   8 -29        449.44        550.52       237.37 o
  -2   8 -29          0.20         20.23       139.55 o
   0   8 -29        195.27        383.15       199.03 o
   2   8 -29          5.05       -113.08       113.08 o
   4   8 -29        415.76        555.60       231.44 o
   6   8 -29          4.19        170.29       137.88 o
   8   8 -29        762.58        356.06       220.02 o
  10   8 -29          3.90        153.38       204.50 o
  12   8 -29          0.19        -10.04       199.94 o
  -7   9 -29         38.58       -188.98       188.98 o
  -5   9 -29         70.31        173.46       205.42 o
  -3   9 -29        180.18        200.86       162.41 o
  -1   9 -29        250.70        -31.76       143.64 o
   1   9 -29        250.42        286.82       155.46 o
   3   9 -29         51.09       -101.15       122.18 o
   5   9 -29          3.52        144.54       141.58 o
   7   9 -29        858.81        885.78       186.35 o
   9   9 -29          9.18        418.14       229.15 o
  11   9 -29        161.30       -175.29       185.33 o
  13   9 -29          1.57        341.45       232.81 o
  -6  10 -29         99.48        208.16       241.02 o
  -4  10 -29         12.42         33.52       149.61 o
  -2  10 -29        147.60        -77.31       148.42 o
   0  10 -29          5.61         32.42       146.09 o
   2  10 -29         34.04        274.34       149.32 o
   4  10 -29          7.51         42.24       133.58 o
   6  10 -29        347.92        443.74       158.59 o
   8  10 -29         15.96         60.55       138.98 o
  10  10 -29       1703.80       1997.56       347.84 o
  12  10 -29          0.64        -98.60       209.07 o
  14  10 -29        452.86        129.64       247.41 o
  -5  11 -29        184.61        291.17       176.82 o
  -3  11 -29         10.30         -7.73       186.24 o
  -1  11 -29         85.01         95.94       155.71 o
   1  11 -29         51.76        227.96       149.73 o
   3  11 -29        191.47        235.54       146.95 o
   5  11 -29         90.52        -35.11       138.35 o
   7  11 -29         82.57        -81.47       140.56 o
   9  11 -29         22.47        220.26       156.13 o
  11  11 -29         12.81        293.97       227.33 o
  13  11 -29         20.37        -38.34       234.63 o
  -4  12 -29         12.83         31.70       162.73 o
  -2  12 -29          3.36        122.79       160.07 o
   0  12 -29         15.25         48.70       156.34 o
   2  12 -29          3.29       -127.93       132.60 o
   4  12 -29        568.51        862.61       191.82 o
   6  12 -29         21.63         82.11       148.95 o
   8  12 -29         17.35        -59.37       138.40 o
  10  12 -29          3.67         14.61       212.72 o
  12  12 -29       1404.17       2244.97       377.97 o
  -3  13 -29          7.36       -108.90       261.56 o
  -1  13 -29        137.36        213.20       173.27 o
   1  13 -29        181.28         75.50       150.26 o
   3  13 -29        296.16        139.50       155.71 o
   5  13 -29        185.16       -141.25       141.25 o
   7  13 -29        147.57        133.87       186.24 o
   9  13 -29        179.85        148.78       175.50 o
  11  13 -29         76.96        147.90       258.37 o
   0  14 -29          9.53        -13.50       326.84 o
   2  14 -29         74.08        187.47       220.94 o
   4  14 -29          2.39       -206.79       206.79 o
   6  14 -29        222.02        177.14       165.17 o
   8  14 -29          7.68         79.56       260.65 o
 -10   0 -28         12.15        -75.78       214.55 o
  -8   0 -28        589.43       1048.08       287.58 o
  -6   0 -28          9.69        -62.99       186.24 o
  -4   0 -28        520.32        464.70       224.59 o
  -2   0 -28         34.85       -103.16       158.86 o
   0   0 -28       8074.86       9336.31       505.80 o
   2   0 -28         15.33        111.38       172.55 o
   4   0 -28       2629.00       2302.49       326.84 o
   6   0 -28          2.92         75.78       165.25 o
 -11   1 -28        145.29         58.82       138.90 o
  -9   1 -28         60.66       -141.86       141.86 o
  -7   1 -28          7.23         33.72       183.05 o
  -5   1 -28         17.43          7.66       128.13 o
  -3   1 -28         61.75         42.36       145.16 o
  -1   1 -28         14.31        149.48       124.21 o
   1   1 -28          1.77         22.98        95.88 o
   3   1 -28        448.28        316.89       138.51 o
   5   1 -28        461.05        301.64       197.20 o
   7   1 -28         82.04         91.30       159.77 o
 -10   2 -28        119.27       -126.56       126.56 o
  -8   2 -28          2.86         20.70       148.80 o
  -6   2 -28        371.62        480.64       241.02 o
  -4   2 -28          6.43         97.43       131.58 o
  -2   2 -28       4828.83       5121.54       345.33 o
   0   2 -28          4.39        106.53        99.89 o
   2   2 -28        173.90        289.03       110.81 o
   4   2 -28          1.92       -121.78       162.96 o
   6   2 -28        145.44        308.58       185.33 o
   8   2 -28          0.46        -56.60       157.03 o
 -11   3 -28        234.81        297.72       195.84 o
  -9   3 -28        221.83        -12.32       125.79 o
  -7   3 -28        159.40        170.56       147.77 o
  -5   3 -28         56.62        -36.49       141.00 o
  -3   3 -28          4.28        145.55       174.38 o
  -1   3 -28          5.00         80.86       106.20 o
   1   3 -28        123.27        106.73       106.81 o
   3   3 -28          6.56         39.21        97.36 o
   5   3 -28        170.96        220.94       168.90 o
   7   3 -28        117.29         39.26       169.81 o
   9   3 -28        547.76        323.19       190.81 o
 -10   4 -28          4.56         99.28       155.74 o
  -8   4 -28        275.74        590.61       155.14 o
  -6   4 -28          1.49        -58.56       125.11 o
  -4   4 -28       1115.22       1337.46       202.69 o
  -2   4 -28          2.97        -29.76       124.51 o
   0   4 -28        133.51         99.22       105.31 o
   2   4 -28          5.51       -119.11       119.11 o
   4   4 -28        247.35        599.97       149.70 o
   6   4 -28          0.55       -146.99       146.99 o
   8   4 -28        426.23        418.14       201.76 o
  10   4 -28          4.95        -60.26       169.81 o
 -11   5 -28        255.40        417.50       160.03 o
  -9   5 -28         33.63         29.97       134.69 o
  -7   5 -28        521.56        381.73       171.06 o
  -5   5 -28          2.14         47.98       131.10 o
  -3   5 -28          5.69       -100.35       121.93 o
  -1   5 -28        251.07        250.56       115.33 o
   1   5 -28        373.76        230.05       162.96 o
   3   5 -28        295.07        401.90       147.27 o
   5   5 -28          5.28        110.32       120.75 o
   7   5 -28       1570.15       1316.49       264.76 o
   9   5 -28         69.85         35.61       170.72 o
  11   5 -28        173.86         50.21       182.59 o
 -10   6 -28         34.06        -41.32       140.03 o
  -8   6 -28          5.28       -147.20       147.20 o
  -6   6 -28         25.95       -114.65       135.15 o
  -4   6 -28          2.98        188.52       147.44 o
  -2   6 -28        129.72        -93.91       127.88 o
   0   6 -28          1.01         -0.79       130.23 o
   2   6 -28       1211.03       1130.11       294.89 o
   4   6 -28          6.08         -9.30       141.51 o
   6   6 -28        370.41        502.53       145.59 o
   8   6 -28          2.54        125.08       177.11 o
  10   6 -28        188.28        458.31       205.42 o
  12   6 -28          1.40        114.12       188.98 o
  -9   7 -28         89.23         46.65       134.49 o
  -7   7 -28          6.06         -9.14       125.95 o
  -5   7 -28        670.11        669.20       249.24 o
  -3   7 -28        149.55        209.07       196.29 o
  -1   7 -28        132.19        255.78       145.45 o
   1   7 -28        336.67        550.66       148.07 o
   3   7 -28         14.03        -45.60       128.44 o
   5   7 -28        729.13        547.45       153.24 o
   7   7 -28          0.52       -109.68       122.42 o
   9   7 -28       1257.20        557.82       231.89 o
  11   7 -28        135.76        117.77       194.46 o
  13   7 -28        314.39        351.49       239.20 o
  -8   8 -28          6.36         73.95       213.63 o
  -6   8 -28          0.47         -5.48       200.85 o
  -4   8 -28        149.85        311.32       209.98 o
  -2   8 -28          2.85        183.55       185.33 o
   0   8 -28       2147.99       2299.17       242.36 o
   2   8 -28          7.17        -71.87       122.17 o
   4   8 -28        129.04        234.25       145.62 o
   6   8 -28          3.93         81.50       125.42 o
   8   8 -28       1446.44       1656.53       211.70 o
  10   8 -28          2.56         31.04       188.07 o
  12   8 -28        569.04        481.13       235.54 o
  -9   9 -28          5.47         81.25       236.46 o
  -7   9 -28        364.35         41.08       221.85 o
  -5   9 -28         67.80        136.94       204.50 o
  -3   9 -28        149.56        249.65       174.38 o
  -1   9 -28        156.33        171.31       145.80 o
   1   9 -28         91.63         35.18       136.68 o
   3   9 -28         15.51         59.75       135.93 o
   5   9 -28        227.93         25.69       129.92 o
   7   9 -28         40.05        295.17       144.54 o
   9   9 -28          2.54        161.04       144.57 o
  11   9 -28        585.85        222.76       219.11 o
  13   9 -28         22.90        498.48       241.02 o
  -8  10 -28          8.41        269.32       246.50 o
  -6  10 -28        392.81        471.09       243.76 o
  -4  10 -28         12.12        -35.38       146.56 o
  -2  10 -28         25.90         48.57       351.49 o
   0  10 -28          2.20          8.77       136.44 o
   2  10 -28         77.17         68.52       131.18 o
   4  10 -28          2.81        -70.65       127.14 o
   6  10 -28        623.00        324.88       154.71 o
   8  10 -28          6.56         97.25       138.95 o
  10  10 -28        223.68        297.63       236.46 o
  12  10 -28         20.41         -2.74       204.50 o
  14  10 -28       2368.21       2407.48       392.57 o
  -7  11 -28          6.12        173.46       233.72 o
  -5  11 -28        144.28        148.58       165.40 o
  -3  11 -28        151.55         -1.01       148.41 o
  -1  11 -28          6.48        -67.16       133.26 o
   1  11 -28         10.48         56.69       172.09 o
   3  11 -28        107.12       -125.93       125.93 o
   5  11 -28          2.53         95.88       138.18 o
   7  11 -28         97.69         14.93       123.05 o
   9  11 -28        519.71        415.62       166.69 o
  11  11 -28          5.86         37.43       208.16 o
  13  11 -28        894.23        622.64       277.54 o
  15  11 -28        815.32       1346.62       349.66 o
  -6  12 -28         12.52         86.44       171.05 o
  -4  12 -28        152.72        -10.14       157.29 o
  -2  12 -28         13.83       -198.57       198.57 o
   0  12 -28         44.74        -21.08       135.54 o
   2  12 -28          2.07       -187.77       207.70 o
   4  12 -28        633.42        842.58       184.12 o
   6  12 -28          0.35        -29.70       124.57 o
   8  12 -28        343.86        360.83       167.19 o
  10  12 -28          0.49       -105.40       181.68 o
  12  12 -28       1315.69       1646.07       342.36 o
  14  12 -28         41.47        314.97       263.85 o
  -5  13 -28         45.13        -33.66       153.20 o
  -3  13 -28         64.66          6.18       151.31 o
  -1  13 -28        139.75        168.82       158.70 o
   1  13 -28         27.98         18.41       142.91 o
   3  13 -28        295.32        240.97       157.01 o
   5  13 -28        213.27        -18.46       147.15 o
   7  13 -28          2.04         31.38       148.41 o
   9  13 -28         34.68        188.17       155.82 o
  11  13 -28        203.40        443.70       251.06 o
  -2  14 -28         68.72        115.36       176.66 o
   0  14 -28          0.19        -59.07       141.91 o
   2  14 -28        355.54        219.14       167.31 o
   4  14 -28         10.28       -182.12       182.14 o
   6  14 -28       1089.46       1233.25       255.17 o
   8  14 -28         16.10         15.29       150.15 o
  10  14 -28        226.43        253.33       230.98 o
  -1  15 -28        154.66         -0.73       232.81 o
   1  15 -28        291.00        355.09       182.59 o
   3  15 -28        143.40         60.30       173.46 o
   5  15 -28          7.12         82.88       155.07 o
   7  15 -28        231.95        159.35       165.20 o
   9  15 -28          3.03         17.66       156.84 o
 -11   1 -27        132.59         68.00       126.24 o
  -9   1 -27        177.09         82.09       123.33 o
  -7   1 -27        113.21         -4.79       133.90 o
  -5   1 -27        218.80        171.18       141.45 o
  -3   1 -27        187.74        105.85       125.59 o
  -1   1 -27          9.84        -11.39       273.43 o
   1   1 -27          6.68         31.35       101.86 o
   3   1 -27        818.13        994.15       128.63 o
   5   1 -27        225.75        277.38       123.18 o
   7   1 -27       1875.56       1613.80       187.21 o
   9   1 -27       2021.51       1619.60       265.67 o
 -12   2 -27          0.61       -109.37       109.37 o
 -10   2 -27         22.28        -32.11       124.75 o
  -8   2 -27          7.92         34.64       118.23 o
  -6   2 -27        495.88        609.88       157.93 o
  -4   2 -27          1.72       -118.53       118.53 o
  -2   2 -27        152.65        493.16       163.42 o
   0   2 -27          1.21        -10.40        95.22 o
   2   2 -27       2071.75       2686.37       190.19 o
   4   2 -27          6.69        -30.27        90.33 o
   6   2 -27        380.67        295.65       131.59 o
   8   2 -27         22.95        189.90       167.07 o
  10   2 -27        296.90        583.38       208.16 o
 -11   3 -27         21.56         95.45       134.48 o
  -9   3 -27        275.33        317.06       179.96 o
  -7   3 -27        148.17        114.19       170.72 o
  -5   3 -27        190.71        317.42       144.33 o
  -3   3 -27         36.21         -4.02       146.07 o
  -1   3 -27        386.31        224.54       194.92 o
   1   3 -27        829.39        763.85       125.18 o
   3   3 -27          4.95        -83.48        83.48 o
   5   3 -27       1424.08       1301.12       177.40 o
   7   3 -27        394.10          9.13       155.20 o
   9   3 -27       2811.22       2504.26       341.45 o
  11   3 -27        177.53        304.93       187.16 o
 -12   4 -27          5.09       -128.38       128.38 o
 -10   4 -27          9.25        110.94       128.83 o
  -8   4 -27        200.41        172.81       124.74 o
  -6   4 -27         10.91        -73.52       128.39 o
  -4   4 -27        102.99        342.92       146.47 o
  -2   4 -27          9.43       -130.55       130.55 o
   0   4 -27        701.11        939.37       138.27 o
   2   4 -27          0.31        -82.40        82.40 o
   4   4 -27       2311.63       2166.08       216.46 o
   6   4 -27          8.19         90.43       198.11 o
   8   4 -27        334.39        517.65       209.98 o
  10   4 -27          4.75        290.32       192.64 o
 -11   5 -27         14.37        121.09       176.59 o
  -9   5 -27         54.04        198.06       134.71 o
  -7   5 -27       1051.51        999.60       161.88 o
  -5   5 -27         20.55        -50.19       123.18 o
  -3   5 -27        339.07        289.92       141.34 o
  -1   5 -27        585.06        315.51       136.77 o
   1   5 -27        419.94        377.57       117.38 o
   3   5 -27        479.73        526.10       142.16 o
   5   5 -27         10.10         58.49       122.88 o
   7   5 -27        529.36        565.47       145.89 o
   9   5 -27       1440.10       1069.99       251.98 o
  11   5 -27        152.29        763.24       229.15 o
 -10   6 -27        393.09        485.01       154.76 o
  -8   6 -27          6.17        -48.74       123.52 o
  -6   6 -27       1172.68       1360.87       207.03 o
  -4   6 -27          6.51        131.39       132.97 o
  -2   6 -27       1172.74       1002.89       142.16 o
   0   6 -27          5.05       -114.37       115.12 o
   2   6 -27        201.37        122.45       132.71 o
   4   6 -27          3.37        -48.74       120.36 o
   6   6 -27       1084.11       1049.05       277.08 o
   8   6 -27         88.56        184.80       134.91 o
  10   6 -27        120.62        620.81       220.94 o
  12   6 -27         18.16        377.05       200.85 o
 -11   7 -27          2.11         17.66       140.32 o
  -9   7 -27        390.03        327.42       143.87 o
  -7   7 -27          5.15         31.87       123.72 o
  -5   7 -27        865.40        652.96       171.97 o
  -3   7 -27         87.92        393.49       201.76 o
  -1   7 -27        324.79        391.74       171.64 o
   1   7 -27        177.10        185.01       200.85 o
   3   7 -27         34.55        -87.55       116.46 o
   5   7 -27       1195.04       1038.35       174.83 o
   7   7 -27          4.30         61.32       132.42 o
   9   7 -27       6096.04       5860.31       529.52 o
  11   7 -27        540.24        555.99       228.24 o
  13   7 -27        588.12        350.58       225.50 o
 -10   8 -27          6.16        219.99       147.20 o
  -8   8 -27        122.95        244.67       223.68 o
  -6   8 -27          6.67        229.15       216.37 o
  -4   8 -27        488.89        934.87       241.02 o
  -2   8 -27          1.98        -73.53       123.30 o
   0   8 -27         10.23       -115.12       115.12 o
   2   8 -27          5.27        -83.50       118.04 o
   4   8 -27        105.58        157.30       135.05 o
   6   8 -27         16.36        139.06       131.28 o
   8   8 -27        514.39        412.80       204.05 o
  10   8 -27         47.88         94.04       188.07 o
  12   8 -27       1761.33       1646.07       319.54 o
  14   8 -27         23.23        -51.13       215.46 o
  -9   9 -27         10.61        138.77       223.68 o
  -7   9 -27        199.49        427.27       232.81 o
  -5   9 -27          7.57       -136.94       165.25 o
  -3   9 -27         16.41        132.77       144.33 o
  -1   9 -27         23.91       -106.84       129.59 o
   1   9 -27         50.36        232.08       136.74 o
   3   9 -27         82.04         27.90       164.79 o
   5   9 -27         77.65        -13.27       121.23 o
   7   9 -27       4162.74       3749.10       367.92 o
   9   9 -27          1.88        -90.09       127.29 o
  11   9 -27        680.15        835.36       256.54 o
  13   9 -27        176.17        526.78       252.89 o
  -8  10 -27          2.40         25.56       194.46 o
  -6  10 -27        116.29         46.56       213.63 o
  -4  10 -27          3.92         59.97       143.37 o
  -2  10 -27         69.73        112.15       141.62 o
   0  10 -27          6.81         57.40       130.88 o
   2  10 -27         63.78        -63.13       123.61 o
   4  10 -27          7.61         37.19       126.45 o
   6  10 -27         28.05        -55.14       180.31 o
   8  10 -27         10.90        322.12       142.96 o
  10  10 -27       1498.22       1339.03       249.70 o
  12  10 -27         12.93        -22.82       193.55 o
  14  10 -27        249.31        598.90       264.76 o
  -7  11 -27          8.16        -53.86       194.46 o
  -5  11 -27        304.64        192.64       213.63 o
  -3  11 -27        218.70         49.16       183.51 o
  -1  11 -27         46.45       -129.19       129.19 o
   1  11 -27        148.23        -14.35       128.27 o
   3  11 -27        100.23       -109.44       109.44 o
   5  11 -27         62.79        -95.86       122.32 o
   7  11 -27         67.79        -98.15       146.07 o
   9  11 -27        823.02        486.03       165.72 o
  11  11 -27          6.68        -54.78       198.11 o
  13  11 -27       1802.24       1112.90       311.32 o
  15  11 -27        485.89        604.38       290.32 o
  -8  12 -27        150.17        109.56       231.89 o
  -6  12 -27          2.69         93.12       224.59 o
  -4  12 -27        566.34        426.20       168.41 o
  -2  12 -27          1.66        -17.47       141.28 o
   0  12 -27          2.43         -0.32       138.41 o
   2  12 -27          0.66       -110.09       126.66 o
   4  12 -27        167.90         97.53       135.40 o
   6  12 -27          0.34         48.52       134.01 o
   8  12 -27        525.95        702.60       177.44 o
  10  12 -27         18.85        184.69       143.67 o
  12  12 -27       1489.31       1580.34       332.32 o
  14  12 -27         25.37        194.46       251.06 o
  -5  13 -27        132.70       -192.22       286.21 o
  -3  13 -27        346.57        226.30       165.60 o
  -1  13 -27         72.46        274.04       159.17 o
   1  13 -27        192.09        204.24       176.20 o
   3  13 -27         72.81        137.27       143.46 o
   5  13 -27        309.10        235.31       163.88 o
   7  13 -27         65.67         95.24       146.09 o
   9  13 -27         34.14         68.45       153.88 o
  11  13 -27       1335.25       1439.60       230.03 o
  13  13 -27         63.22        543.21       274.80 o
  -4  14 -27          5.31         -8.09       187.61 o
  -2  14 -27        355.14        485.80       179.74 o
   0  14 -27         26.98        119.84       140.03 o
   2  14 -27         68.93         66.63       147.41 o
   4  14 -27         13.87         32.49       159.31 o
   6  14 -27        454.45        604.44       179.79 o
   8  14 -27          8.27        196.81       156.74 o
  10  14 -27       2310.99       2580.28       281.84 o
  12  14 -27          0.76       -194.46       194.46 o
  -3  15 -27         20.58        218.83       159.69 o
  -1  15 -27        453.39        753.66       189.44 o
   1  15 -27        341.10        433.05       178.36 o
   3  15 -27        244.12        196.24       156.49 o
   5  15 -27          4.02         94.12       256.09 o
   7  15 -27         12.81        218.33       164.89 o
   9  15 -27         38.80        104.73       299.45 o
  11  15 -27       1105.94        875.95       214.79 o
   0  16 -27        278.64        470.44       181.59 o
   2  16 -27         14.30        -48.40       233.26 o
   4  16 -27         20.43        233.05       165.85 o
   6  16 -27          0.94        -65.15       154.30 o
   8  16 -27        484.48        774.34       216.83 o
 -12   0 -26         18.87         37.21       158.85 o
 -10   0 -26          4.28        -75.95       128.90 o
  -8   0 -26       2067.62       2930.61       375.23 o
  -6   0 -26         25.81        -31.04       175.29 o
  -4   0 -26       2605.24       2624.77       345.10 o
  -2   0 -26          5.35        134.21       172.55 o
   0   0 -26       2630.48       2428.48       324.10 o
   2   0 -26         14.33         15.31       120.40 o
   4   0 -26       6964.91       7293.66       573.34 o
   6   0 -26         13.80       -144.25       144.25 o
   8   0 -26       2351.81       2499.69       306.76 o
 -13   1 -26        117.14       -100.66       114.05 o
 -11   1 -26         45.66         28.15       107.31 o
  -9   1 -26        207.88        133.20       105.09 o
  -7   1 -26        255.03        259.57       171.18 o
  -5   1 -26        638.24        443.08       142.41 o
  -3   1 -26        895.98       1163.97       176.76 o
  -1   1 -26         11.13         87.01       119.99 o
   1   1 -26         25.78         -9.92        82.03 o
   3   1 -26       3793.09       3943.53       235.07 o
   5   1 -26        575.42        786.57       121.86 o
   7   1 -26       6905.81       6141.61       371.20 o
   9   1 -26       3503.23       2944.30       334.14 o
 -12   2 -26          5.88       -120.22       140.87 o
 -10   2 -26        203.48        254.66       113.66 o
  -8   2 -26         10.21        -54.40       110.02 o
  -6   2 -26       1287.03       1260.19       186.79 o
  -4   2 -26         15.73        141.03       126.11 o
  -2   2 -26       2170.75       2412.41       223.04 o
   0   2 -26          8.48         29.93        98.43 o
   2   2 -26       6679.41       7310.50       335.15 o
   4   2 -26          5.94        -88.62        88.62 o
   6   2 -26        629.22        552.19       117.18 o
   8   2 -26          8.53         52.95       160.68 o
  10   2 -26       5005.68       5139.98       456.48 o
 -13   3 -26         10.25        -79.65       161.77 o
 -11   3 -26        132.79        114.47       112.69 o
  -9   3 -26         10.67       -111.11       111.11 o
  -7   3 -26         66.23         40.85       106.86 o
  -5   3 -26        286.14        401.05       152.04 o
  -3   3 -26          2.46         37.50       120.53 o
  -1   3 -26        865.00        911.66       165.96 o
   1   3 -26        981.77       1175.62       138.61 o
   3   3 -26         21.76        -67.96        91.20 o
   5   3 -26       1883.75       2258.62       170.40 o
   7   3 -26        711.15        556.91       188.07 o
   9   3 -26       5844.00       5150.93       478.39 o
  11   3 -26       1777.53       1384.96       257.46 o
 -12   4 -26         92.50         16.43       156.38 o
 -10   4 -26          2.21         66.58       126.22 o
  -8   4 -26        594.19        748.95       144.58 o
  -6   4 -26          5.82        -88.56       125.71 o
  -4   4 -26        162.71        344.10       143.39 o
  -2   4 -26          7.35        -61.28       173.92 o
   0   4 -26        244.02        293.97       145.90 o
   2   4 -26         14.56        -73.27        88.11 o
   4   4 -26       2230.90       2827.16       190.37 o
   6   4 -26         15.00        -53.94       143.79 o
   8   4 -26       8432.58       7499.99       605.29 o
  10   4 -26         98.77        204.50       190.81 o
  12   4 -26       4624.57       4175.89       431.83 o
 -13   5 -26         65.30        277.73       175.82 o
 -11   5 -26        296.35        157.15       162.26 o
  -9   5 -26          4.87       -110.49       113.23 o
  -7   5 -26        303.43        295.91       125.95 o
  -5   5 -26          3.34         20.09       126.49 o
  -3   5 -26         69.53        163.53       129.28 o
  -1   5 -26        266.82        213.35       105.49 o
   1   5 -26        185.27        290.70       105.16 o
   3   5 -26       2771.49       2769.19       242.98 o
   5   5 -26         72.87        166.70       127.49 o
   7   5 -26        958.08        864.67       157.67 o
   9   5 -26       4321.57       3605.29       409.01 o
  11   5 -26        233.27        285.76       199.94 o
  13   5 -26       1673.55       1391.35       289.41 o
 -12   6 -26          0.64       -158.26       158.26 o
 -10   6 -26         68.47         30.26       195.85 o
  -8   6 -26          3.93         12.40       120.35 o
  -6   6 -26        515.78        303.11       127.84 o
  -4   6 -26          3.55         -2.87       123.59 o
  -2   6 -26        258.92        338.52       207.70 o
   0   6 -26         19.79        -91.74        91.74 o
   2   6 -26        577.28        657.11       153.06 o
   4   6 -26          1.84        173.26       128.42 o
   6   6 -26       2024.96       2458.73       281.65 o
   8   6 -26         35.02        115.75       123.77 o
  10   6 -26       9708.90       9354.21       688.37 o
  12   6 -26         23.75         89.47       185.33 o
 -11   7 -26         19.09         94.30       162.00 o
  -9   7 -26        218.30        302.78       137.68 o
  -7   7 -26          2.39        -70.24       111.55 o
  -5   7 -26        312.75        159.00       137.23 o
  -3   7 -26          2.43        -17.81       119.69 o
  -1   7 -26         80.01        -17.95       121.93 o
   1   7 -26        336.68        396.08       137.39 o
   3   7 -26        230.24         85.33       157.03 o
   5   7 -26        511.56        242.78       370.66 o
   7   7 -26        102.30        174.70       135.19 o
   9   7 -26       2880.23       2835.65       245.83 o
  11   7 -26        870.80        748.63       237.37 o
  13   7 -26       1429.58       1636.03       301.28 o
 -12   8 -26         37.53        141.63       178.95 o
 -10   8 -26          6.35        173.55       169.46 o
  -8   8 -26        693.50        829.52       158.18 o
  -6   8 -26          3.40         20.09       188.98 o
  -4   8 -26        195.57        170.72       188.07 o
  -2   8 -26          2.16        -60.57       120.59 o
   0   8 -26        138.57        161.50       130.48 o
   2   8 -26          1.36        -91.25       194.00 o
   4   8 -26       1395.89       1246.84       183.65 o
   6   8 -26         61.28         56.46       127.05 o
   8   8 -26       1057.61       1238.83       192.47 o
  10   8 -26          1.38        170.96       191.27 o
  12   8 -26       2148.02       2121.72       336.88 o
  14   8 -26         20.22        -77.60       196.29 o
 -11   9 -26        217.21        836.27       295.80 o
  -9   9 -26          6.39       -173.46       215.46 o
  -7   9 -26        565.46        776.02       256.54 o
  -5   9 -26         37.65        159.77       193.55 o
  -3   9 -26         20.46        -16.38       126.48 o
  -1   9 -26        136.25        -68.96       130.37 o
   1   9 -26        557.05        477.86       150.65 o
   3   9 -26        887.36        612.63       155.17 o
   5   9 -26       1491.74        893.45       169.35 o
   7   9 -26       5458.24       5570.69       541.84 o
   9   9 -26          1.88        121.16       136.82 o
  11   9 -26       1075.37        747.72       254.72 o
  13   9 -26        447.71        615.34       257.46 o
  15   9 -26       2507.30       2077.90       368.84 o
 -10  10 -26        218.10        608.03       265.67 o
  -8  10 -26          0.93        294.89       216.37 o
  -6  10 -26        271.91        304.02       211.81 o
  -4  10 -26          2.79        116.86       193.55 o
  -2  10 -26         57.85       -120.70       120.70 o
   0  10 -26         11.27         70.86       125.22 o
   2  10 -26        439.41        643.95       167.07 o
   4  10 -26          0.07         67.76       125.47 o
   6  10 -26       1640.80       1441.99       199.48 o
   8  10 -26         38.12        180.54       137.99 o
  10  10 -26        667.14        539.04       314.06 o
  12  10 -26          8.80        137.86       215.46 o
  14  10 -26         29.32        662.81       272.06 o
  -9  11 -26        476.40        508.52       244.67 o
  -7  11 -26         51.97        -89.47       198.11 o
  -5  11 -26         23.49        349.66       211.81 o
  -3  11 -26         59.09       -134.23       169.35 o
  -1  11 -26        149.93        -14.86       125.26 o
   1  11 -26         65.52        127.94       175.29 o
   3  11 -26        373.60        355.69       147.12 o
   5  11 -26        301.53        338.75       148.13 o
   7  11 -26        352.55        482.61       230.07 o
   9  11 -26        596.71        719.01       175.84 o
  11  11 -26          0.90       -133.11       133.11 o
  13  11 -26        984.75       1266.28       291.23 o
  15  11 -26        150.62         90.38       239.20 o
  -8  12 -26         92.72       -209.07       209.07 o
  -6  12 -26          2.16          6.39       196.29 o
  -4  12 -26        734.01        746.94       183.90 o
  -2  12 -26         11.38        -48.42       130.05 o
   0  12 -26        400.40        207.97       144.60 o
   2  12 -26          3.26        -87.38       130.55 o
   4  12 -26        242.47        210.60       142.41 o
   6  12 -26         24.01        -68.39       119.76 o
   8  12 -26       2331.40       2395.49       361.53 o
  10  12 -26          8.85         27.60       137.79 o
  12  12 -26        215.88        267.50       237.37 o
  14  12 -26          1.41        220.02       242.85 o
  16  12 -26        976.33       1404.14       362.45 o
  -7  13 -26        133.06       -146.99       201.76 o
  -5  13 -26        233.31         32.72       149.35 o
  -3  13 -26        213.00        178.73       154.19 o
  -1  13 -26        293.85        309.99       161.17 o
   1  13 -26        184.97         43.87       156.12 o
   3  13 -26        302.15        324.84       147.04 o
   5  13 -26        487.53        387.60       163.88 o
   7  13 -26        325.57        305.69       156.52 o
   9  13 -26        188.90         36.46       147.82 o
  11  13 -26       1549.38       1344.13       221.25 o
  13  13 -26         12.83        261.11       247.41 o
  15  13 -26        188.18        321.36       274.80 o
  -6  14 -26        265.12        242.39       302.19 o
  -4  14 -26          6.92       -186.70       186.70 o
  -2  14 -26         91.00         66.84       313.15 o
   0  14 -26          0.55       -130.82       130.82 o
   2  14 -26        360.03        376.95       160.40 o
   4  14 -26         13.01         -6.35       138.62 o
   6  14 -26       1843.40       1870.66       229.29 o
   8  14 -26         23.17         92.06       149.70 o
  10  14 -26        257.30        462.46       170.63 o
  12  14 -26         31.92        -44.59       162.85 o
  14  14 -26        714.05        973.22       324.10 o
  -5  15 -26         34.80        -48.63       152.78 o
  -3  15 -26        224.07         77.00       162.35 o
  -1  15 -26        189.24         41.01       176.66 o
   1  15 -26        152.19        270.07       155.44 o
   3  15 -26          6.48        -29.59       138.99 o
   5  15 -26        266.52        316.48       204.05 o
   7  15 -26        150.57        119.27       152.21 o
   9  15 -26        805.81        705.27       385.73 o
  11  15 -26        562.42        302.98       374.31 o
  -2  16 -26          5.23       -128.43       128.43 o
   0  16 -26          5.11        136.75       153.76 o
   2  16 -26         41.78        -26.34       142.08 o
   4  16 -26        287.19        436.98       236.46 o
   6  16 -26          0.68        395.48       216.83 o
   8  16 -26          8.21        -98.86       157.70 o
  10  16 -26         14.76        185.15       172.23 o
  -1  17 -26        113.57        274.67       169.77 o
   1  17 -26         69.25          4.36       154.29 o
   3  17 -26         29.08        362.01       173.91 o
   5  17 -26        270.22        517.09       182.36 o
   7  17 -26        320.64        224.17       172.94 o
 -13   1 -25        125.27          5.09       131.93 o
 -11   1 -25          4.24        101.65       106.00 o
  -9   1 -25         22.57        -87.46        87.46 o
  -7   1 -25        279.43        323.36       117.04 o
  -5   1 -25        238.73        270.27       131.92 o
  -3   1 -25       1386.12       1543.62       192.26 o
  -1   1 -25         10.91       -119.72       119.72 o
   1   1 -25         21.67        -60.26        85.23 o
   3   1 -25      14848.86      15333.22       502.68 o
   5   1 -25       3206.30       3382.45       319.14 o
   7   1 -25       8571.62       8518.81       437.04 o
   9   1 -25       1752.07       1279.06       240.11 o
 -14   2 -25          8.82       -121.25       131.49 o
 -12   2 -25          0.54         11.43       123.63 o
 -10   2 -25        246.68        233.35       121.65 o
  -8   2 -25          0.86        135.55       130.52 o
  -6   2 -25        160.04        235.85       162.51 o
  -4   2 -25          4.73         20.89       120.18 o
  -2   2 -25       6803.30       7356.48       410.85 o
   0   2 -25         28.92         -2.39       102.83 o
   2   2 -25      15159.25      15786.86       598.04 o
   4   2 -25         33.42        -96.87        96.87 o
   6   2 -25       2338.12       2274.39       175.12 o
   8   2 -25          5.07       -119.60       154.29 o
  10   2 -25       1360.80       1147.59       244.67 o
 -13   3 -25        273.70        216.87       226.69 o
 -11   3 -25        183.71       -115.78       115.78 o
  -9   3 -25         65.41         89.24       110.78 o
  -7   3 -25          6.17         48.11       111.75 o
  -5   3 -25        458.26        451.73       150.51 o
  -3   3 -25          1.81        -32.89       117.01 o
  -1   3 -25       2192.40       2470.61       221.63 o
   1   3 -25       5971.79       7126.20       331.89 o
   3   3 -25         36.47        -38.21       103.44 o
   5   3 -25       3502.36       4030.22       240.36 o
   7   3 -25        922.63        719.34       208.61 o
   9   3 -25       6784.92       5797.31       504.87 o
  11   3 -25       3666.29       3024.64       348.75 o
 -14   4 -25          2.43       -113.38       134.96 o
 -12   4 -25        754.48        730.76       170.31 o
 -10   4 -25         10.57         16.66       109.89 o
  -8   4 -25        123.36         -2.61       110.95 o
  -6   4 -25          3.55       -124.07       137.05 o
  -4   4 -25       1925.11       2006.38       293.97 o
  -2   4 -25         11.26         39.21       124.88 o
   0   4 -25       3957.14       4625.01       260.36 o
   2   4 -25         31.40        -73.97       115.34 o
   4   4 -25      26099.61      25435.41       917.97 o
   6   4 -25         45.56       -109.18       109.18 o
   8   4 -25       3893.97       3906.46       292.05 o
  10   4 -25         45.78        123.25       174.38 o
  12   4 -25       4825.01       4172.24       424.53 o
 -13   5 -25        104.22         13.70       134.83 o
 -11   5 -25        103.10         -7.51       149.16 o
  -9   5 -25        110.18         40.52       117.30 o
  -7   5 -25        899.06        816.77       143.71 o
  -5   5 -25          7.26       -129.63       129.63 o
  -3   5 -25       1698.93       1982.45       380.25 o
  -1   5 -25        524.80        462.24       115.72 o
   1   5 -25       1505.90       1953.61       161.60 o
   3   5 -25       1371.36       1487.07       147.48 o
   5   5 -25          0.92        -21.77       123.52 o
   7   5 -25       2317.73       2417.31       227.71 o
   9   5 -25       5299.86       5168.79       332.28 o
  11   5 -25       3041.48       3239.19       374.31 o
  13   5 -25       2330.54       2002.13       323.19 o
 -12   6 -25          0.57       -106.02       213.18 o
 -10   6 -25        391.68        343.72       166.36 o
  -8   6 -25          6.52        -59.79       108.46 o
  -6   6 -25        411.50        515.11       131.55 o
  -4   6 -25          7.90       -112.00       112.00 o
  -2   6 -25        549.54        515.39       145.57 o
   0   6 -25         11.90        -11.87        98.49 o
   2   6 -25       1409.40       1427.63       187.24 o
   4   6 -25         17.67         78.63       125.11 o
   6   6 -25      17793.67      14964.67       736.91 o
   8   6 -25          8.20         30.08       236.91 o
  10   6 -25       4208.63       5606.50       495.74 o
  12   6 -25         14.17         66.65       193.55 o
  14   6 -25       3034.06       2452.22       371.58 o
 -13   7 -25         78.38         99.66       167.71 o
 -11   7 -25         40.11       -134.84       134.84 o
  -9   7 -25        816.93        671.99       185.76 o
  -7   7 -25          2.71       -102.74       102.74 o
  -5   7 -25       1404.94       1198.51       159.19 o
  -3   7 -25         78.94        -77.60       108.06 o
  -1   7 -25       1592.27       1377.28       178.52 o
   1   7 -25       4468.24       4495.48       307.77 o
   3   7 -25        612.72        321.53       135.05 o
   5   7 -25       2854.43       2780.20       274.80 o
   7   7 -25         18.80        -64.81       120.97 o
   9   7 -25       1017.30       1148.32       181.07 o
  11   7 -25       1925.67       1318.32       271.15 o
  13   7 -25       1840.17       2107.12       324.10 o
 -12   8 -25         96.88        -16.42       227.33 o
 -10   8 -25          1.38         -6.12       154.61 o
  -8   8 -25        831.41       1008.71       158.99 o
  -6   8 -25          1.19          4.05       112.20 o
  -4   8 -25        136.54        262.93       196.29 o
  -2   8 -25         10.71       -136.13       144.25 o
   0   8 -25        766.61        656.20       267.50 o
   2   8 -25         21.20        -38.54       125.84 o
   4   8 -25       5977.39       5954.03       376.26 o
   6   8 -25         31.98        203.21       131.50 o
   8   8 -25       6855.75       6867.78       408.00 o
  10   8 -25          9.86        199.39       133.23 o
  12   8 -25       1653.59       1525.56       314.97 o
  14   8 -25         15.42        102.25       199.03 o
 -11   9 -25        430.88        162.96       176.11 o
  -9   9 -25          1.05        107.73       201.76 o
  -7   9 -25        429.16        561.47       241.94 o
  -5   9 -25        133.16        119.60       188.98 o
  -3   9 -25        357.72        230.07       191.72 o
  -1   9 -25       1084.12        837.08       168.31 o
   1   9 -25       1759.33       1932.40       212.01 o
   3   9 -25       4771.25       4602.91       324.62 o
   5   9 -25       4631.55       3783.58       292.23 o
   7   9 -25         58.94        510.35       211.81 o
   9   9 -25         14.41        161.35       143.10 o
  11   9 -25       2846.15       2918.35       364.73 o
  13   9 -25        296.12         89.47       221.85 o
  15   9 -25       3083.58       3612.59       445.53 o
 -10  10 -25        201.36        -45.65       206.33 o
  -8  10 -25          2.34        166.16       207.24 o
  -6  10 -25        641.20        415.40       237.37 o
  -4  10 -25          2.22        -51.13       178.03 o
  -2  10 -25        505.15        379.55       158.38 o
   0  10 -25          0.40         79.62       134.49 o
   2  10 -25       2762.64       2941.54       247.21 o
   4  10 -25         75.87        146.46       204.05 o
   6  10 -25       3631.69       4615.87       327.16 o
   8  10 -25          8.30         13.84       139.76 o
  10  10 -25        559.18        491.53       157.92 o
  12  10 -25          3.27        -12.78       201.76 o
  14  10 -25       1453.25       1831.40       341.45 o
  16  10 -25         12.42          5.48       238.28 o
 -11  11 -25          1.83          9.13       225.50 o
  -9  11 -25        194.42        429.09       229.15 o
  -7  11 -25        118.79        163.42       205.42 o
  -5  11 -25          1.84         82.17       200.85 o
  -3  11 -25        225.01        279.80       151.01 o
  -1  11 -25         68.41       -121.71       121.71 o
   1  11 -25        642.70        710.03       160.26 o
   3  11 -25         98.82        186.17       200.40 o
   5  11 -25        175.70        175.56       132.24 o
   7  11 -25        706.19        693.13       165.56 o
   9  11 -25       1311.89       1337.51       203.13 o
  11  11 -25         17.19        187.70       209.07 o
  13  11 -25        564.93        472.91       241.02 o
  15  11 -25        111.26        381.62       255.63 o
 -10  12 -25          9.83        514.00       252.89 o
  -8  12 -25          5.70        -34.69       195.37 o
  -6  12 -25          1.76        200.85       204.50 o
  -4  12 -25        252.73          8.49       140.25 o
  -2  12 -25         22.03         11.67       126.79 o
   0  12 -25        477.46        403.72       159.54 o
   2  12 -25         12.12       -155.41       169.81 o
   4  12 -25       3332.95       3205.96       274.95 o
   6  12 -25         13.27        -43.16       133.14 o
   8  12 -25       2456.24       2702.77       308.58 o
  10  12 -25          1.66         81.68       146.20 o
  12  12 -25       1833.94       2129.16       256.61 o
  14  12 -25          2.80       -136.94       220.02 o
  16  12 -25       1594.80       1674.37       367.92 o
  -9  13 -25        172.75        -18.26       212.72 o
  -7  13 -25         45.32         52.04       198.11 o
  -5  13 -25        195.29         -8.59       188.98 o
  -3  13 -25         24.65        101.51       137.00 o
  -1  13 -25         53.89        211.05       148.90 o
   1  13 -25        125.37        115.31       135.97 o
   3  13 -25       1045.89       1052.02       181.58 o
   5  13 -25        392.74        559.59       167.19 o
   7  13 -25        974.84        986.82       225.96 o
   9  13 -25        510.06        373.97       165.72 o
  11  13 -25       1016.53       1194.03       210.41 o
  13  13 -25          1.50        127.81       229.15 o
  15  13 -25         69.13         10.96       223.68 o
  -8  14 -25          3.82       -119.60       208.16 o
  -6  14 -25       1070.01       1188.66       206.41 o
  -4  14 -25          5.25        -28.87       147.40 o
  -2  14 -25        357.44        546.37       164.40 o
   0  14 -25         12.45          6.49       137.74 o
   2  14 -25       1674.27       1914.04       223.01 o
   4  14 -25          4.83         72.00       142.56 o
   6  14 -25       2664.91       2738.84       262.41 o
   8  14 -25         16.95         70.34       146.45 o
  10  14 -25         46.80        188.46       158.89 o
  12  14 -25          1.39        139.17       172.53 o
  14  14 -25        777.65        884.66       316.80 o
  -7  15 -25        129.64       -152.75       152.75 o
  -5  15 -25         20.56         47.42       215.92 o
  -3  15 -25         46.36       -131.27       131.27 o
  -1  15 -25        304.92         59.50       144.56 o
   1  15 -25        525.49        652.76       170.83 o
   3  15 -25       1048.16        873.44       203.59 o
   5  15 -25        989.77       1114.40       244.67 o
   7  15 -25        481.29        590.81       178.68 o
   9  15 -25       1683.11       1359.88       221.60 o
  11  15 -25        103.23         30.52       165.56 o
  13  15 -25        145.12        256.31       246.96 o
  -4  16 -25          6.84         -3.36       157.72 o
  -2  16 -25         13.29         -7.71       149.98 o
   0  16 -25         35.74         25.89       169.81 o
   2  16 -25         59.95        -11.19       145.18 o
   4  16 -25        629.41       1175.79       201.54 o
   6  16 -25          8.82        261.29       158.06 o
   8  16 -25        841.03        772.65       201.68 o
  10  16 -25          4.26        -20.42       290.78 o
  12  16 -25       1277.68       1818.00       262.63 o
  -3  17 -25         92.86        151.12       265.22 o
  -1  17 -25         64.63        330.73       160.34 o
   1  17 -25        167.94        -68.12       136.17 o
   3  17 -25        144.13        323.32       165.57 o
   5  17 -25        137.74        443.46       177.67 o
   7  17 -25       1288.64       1152.88       216.83 o
   9  17 -25        373.03        483.97       189.98 o
   0  18 -25         15.65       -100.30       143.21 o
   2  18 -25        200.10        243.08       169.22 o
   4  18 -25         10.27         -9.95       148.11 o
   6  18 -25       1431.68       1668.36       459.22 o
 -14   0 -24          2.47       -155.20       216.37 o
 -12   0 -24        321.95        202.68       225.50 o
 -10   0 -24          3.50         43.23       137.18 o
  -8   0 -24        101.93         95.63       136.84 o
  -6   0 -24          1.12       -148.81       148.81 o
  -4   0 -24       7310.63       7273.57       558.73 o
  -2   0 -24        110.20         15.52       192.64 o
   2   0 -24         44.21         97.16       141.95 o
   4   0 -24      23493.03      18728.90       842.44 o
   6   0 -24         25.57       -155.20       155.20 o
   8   0 -24       2846.10       2606.51       325.93 o
  10   0 -24          3.53       -132.38       132.38 o
 -15   1 -24        185.18        310.53       185.33 o
 -13   1 -24         66.37       -144.79       144.79 o
 -11   1 -24         92.27       -110.37       110.37 o
  -9   1 -24         62.60         48.50        89.08 o
  -7   1 -24        500.96        400.62       115.52 o
  -5   1 -24        227.75        319.10       136.54 o
  -3   1 -24       9557.17       9957.99       513.18 o
  -1   1 -24         85.83         43.39       157.94 o
   1   1 -24        182.93        160.64       101.28 o
   3   1 -24      24788.61      23928.19       737.53 o
   5   1 -24       3947.49       3390.39       213.56 o
   7   1 -24       5024.80       5002.04       310.51 o
   9   1 -24        286.99        244.92       117.06 o
  11   1 -24       1443.49       1052.65       225.50 o
 -14   2 -24        595.85        971.42       215.38 o
 -12   2 -24          7.76       -112.30       112.30 o
 -10   2 -24          4.51        -17.70       108.19 o
  -8   2 -24          7.80        -60.47        90.02 o
  -6   2 -24        326.46        191.08       118.63 o
  -4   2 -24         42.65        -43.28       119.11 o
  -2   2 -24      15807.14      16243.33       742.04 o
   0   2 -24         37.61        -31.80       122.84 o
   2   2 -24      19488.48      22163.12       693.94 o
   4   2 -24         91.13         25.10       112.86 o
   6   2 -24      11769.16       9913.39       404.22 o
   8   2 -24          0.80        -98.07       103.28 o
  10   2 -24        350.34        262.02       175.29 o
 -15   3 -24         30.55        -48.43       130.48 o
 -13   3 -24        236.59         93.16       130.09 o
 -11   3 -24          6.90         88.46       125.00 o
  -9   3 -24         34.76        -51.21        89.90 o
  -7   3 -24        160.51        151.96       108.56 o
  -5   3 -24       2167.90       2216.42       177.28 o
  -3   3 -24         14.63       -123.90       123.90 o
  -1   3 -24      13665.50      15359.47       707.53 o
   1   3 -24      20946.15      20663.92       648.35 o
   3   3 -24         88.39         -4.80       104.95 o
   5   3 -24      27525.00      27072.07       962.37 o
   7   3 -24        746.55        464.05       117.64 o
   9   3 -24       4853.47       4523.73       428.18 o
  11   3 -24       1864.02       1452.52       255.63 o
 -14   4 -24         15.35        -13.18       125.52 o
 -12   4 -24        542.79        560.27       189.08 o
 -10   4 -24          4.41        -96.49       109.90 o
  -8   4 -24        393.53        358.30       124.42 o
  -6   4 -24         17.11        -38.32       101.57 o
  -4   4 -24       2169.16       2541.81       240.11 o
  -2   4 -24          3.41        -61.21       123.54 o
   0   4 -24      18005.51      14711.63       562.24 o
   2   4 -24         66.08        -34.92       106.99 o
   4   4 -24       6408.62       6598.86       312.10 o
   6   4 -24         32.16       -120.03       120.03 o
   8   4 -24       5003.37       4857.37       318.24 o
  10   4 -24         28.54       -115.95       158.86 o
  12   4 -24       1888.99       1587.64       280.28 o
 -13   5 -24        183.56        112.53       131.16 o
 -11   5 -24         60.57       -105.19       105.19 o
  -9   5 -24         68.02        111.33       146.50 o
  -7   5 -24       1353.34       1221.18       154.37 o
  -5   5 -24          0.49        -79.16        98.45 o
  -3   5 -24       2739.21       2649.49       233.69 o
  -1   5 -24       2750.86       2426.28       222.71 o
   1   5 -24       3247.09       3655.23       219.30 o
   3   5 -24      11571.88      11893.55       479.00 o
   5   5 -24          8.36       -154.96       200.40 o
   7   5 -24       4220.13       4116.31       312.69 o
   9   5 -24       1724.62       1447.97       185.15 o
  11   5 -24       4676.60       4167.67       421.79 o
  13   5 -24        777.14        892.88       241.02 o
 -14   6 -24        459.78        246.12       140.39 o
 -12   6 -24          3.69       -137.64       137.64 o
 -10   6 -24        101.23         58.23       148.18 o
  -8   6 -24          2.10         33.51       131.50 o
  -6   6 -24        827.48        960.07       144.32 o
  -4   6 -24          2.74       -100.86       100.86 o
  -2   6 -24       1190.87       1093.08       166.07 o
   0   6 -24         39.23        122.54       106.59 o
   2   6 -24       3049.80       3038.80       203.46 o
   4   6 -24         67.39        -34.53       127.80 o
   6   6 -24       2963.24       3632.73       613.05 o
   8   6 -24         75.96         72.24       140.60 o
  10   6 -24       2389.93       3860.78       287.51 o
  12   6 -24          3.70       -142.42       176.20 o
  14   6 -24        692.17        555.99       237.37 o
 -13   7 -24        142.03         28.08       158.69 o
 -11   7 -24        173.80         71.58       151.17 o
  -9   7 -24         20.67        121.38       146.78 o
  -7   7 -24          9.34       -100.73       100.73 o
  -5   7 -24        662.00        970.07       139.49 o
  -3   7 -24        279.84         71.65       194.00 o
  -1   7 -24       6833.18       6513.79       313.32 o
   1   7 -24       7865.21       8031.62       442.79 o
   3   7 -24        566.27        358.53       141.74 o
   5   7 -24       2705.17       2786.36       323.19 o
   7   7 -24         60.43         82.43       133.15 o
   9   7 -24       5695.62       5273.92       344.40 o
  11   7 -24       2192.93       1736.94       206.84 o
  13   7 -24        906.90       1112.90       268.41 o
  15   7 -24        455.89        298.54       239.20 o
 -12   8 -24         48.66         45.73       155.65 o
 -10   8 -24          2.99       -190.81       190.81 o
  -8   8 -24       1730.60       1654.75       217.37 o
  -6   8 -24         17.48        -75.19       103.11 o
  -4   8 -24       1158.04        817.65       137.31 o
  -2   8 -24         45.99        129.22       134.79 o
   0   8 -24        150.01        308.27       173.92 o
   2   8 -24          5.32        180.41       133.99 o
   4   8 -24       6390.09       5637.92       360.92 o
   6   8 -24         51.20         64.57       167.99 o
   8   8 -24      16747.49      17396.62       808.57 o
  10   8 -24         21.88        122.37       193.09 o
  12   8 -24       3196.85       3195.37       388.92 o
  14   8 -24          3.29        176.20       226.41 o
 -13   9 -24        110.15        234.61       173.62 o
 -11   9 -24         40.65       -139.11       149.67 o
  -9   9 -24          9.99        -20.26       144.20 o
  -7   9 -24        949.87        939.67       148.88 o
  -5   9 -24        333.27        468.35       218.20 o
  -3   9 -24       2144.59       2003.95       302.19 o
  -1   9 -24       2919.21       2553.94       235.66 o
   1   9 -24       3913.56       3144.18       262.16 o
   3   9 -24       5884.65       5886.12       375.82 o
   5   9 -24       6334.78       5382.53       351.43 o
   7   9 -24       3148.82       3003.69       261.45 o
   9   9 -24         40.61          6.86       132.40 o
  11   9 -24       2031.97       2138.68       371.58 o
  13   9 -24         91.62       -175.29       186.24 o
  15   9 -24       1600.26       2255.93       359.71 o
 -12  10 -24         12.96       -125.99       216.37 o
 -10  10 -24       1916.21       1340.23       304.02 o
  -8  10 -24          0.41        102.25       196.29 o
  -6  10 -24         89.85         83.99       199.03 o
  -4  10 -24          0.78         -9.13       174.38 o
  -2  10 -24       2649.19       1983.04       225.85 o
   0  10 -24          1.50       -136.99       203.13 o
   2  10 -24       1315.37       1824.42       210.99 o
   4  10 -24         11.19         18.44       302.19 o
   6  10 -24       5171.56       5770.28       528.15 o
   8  10 -24          8.23        205.57       139.72 o
  10  10 -24       5523.92       5186.53       361.51 o
  12  10 -24         17.35       -150.64       150.64 o
  14  10 -24        965.17        872.79       290.32 o
  16  10 -24          1.86       -183.51       217.29 o
 -11  11 -24          3.59        289.41       237.37 o
  -9  11 -24        117.52        377.05       231.89 o
  -7  11 -24         61.17        -41.08       196.29 o
  -5  11 -24        208.27         26.48       190.81 o
  -3  11 -24        266.68        342.49       149.82 o
  -1  11 -24       1868.20       1668.26       320.91 o
   1  11 -24       3733.80       3724.75       587.95 o
   3  11 -24       1662.90       1276.32       186.14 o
   5  11 -24        823.11        662.45       157.32 o
   7  11 -24       2098.12       1959.87       222.07 o
   9  11 -24       2772.16       3197.39       274.31 o
  11  11 -24          3.63        312.35       158.26 o
  13  11 -24        317.70        370.66       241.94 o
  15  11 -24         31.68          3.65       215.46 o
 -10  12 -24         13.77       -145.16       186.24 o
  -8  12 -24        242.60        269.32       225.50 o
  -6  12 -24         10.60        205.42       203.59 o
  -4  12 -24        169.12        180.20       145.06 o
  -2  12 -24         15.42         11.61       131.42 o
   0  12 -24         18.37        -29.63       203.59 o
   2  12 -24         19.73        -87.10       204.50 o
   4  12 -24       4266.31       3771.30       295.32 o
   6  12 -24         31.84        174.93       172.55 o
   8  12 -24       2968.58       2973.86       267.26 o
  10  12 -24          0.09        -79.68       133.84 o
  12  12 -24        771.03       1144.88       203.27 o
  14  12 -24          7.41        198.11       233.72 o
  16  12 -24        351.70       1066.34       317.71 o
  -9  13 -24        102.60        -30.13       214.55 o
  -7  13 -24         27.54         58.43       204.50 o
  -5  13 -24        402.98        331.60       162.96 o
  -3  13 -24        751.89        626.09       170.93 o
  -1  13 -24        615.97        725.03       164.90 o
   1  13 -24        755.03        947.65       266.13 o
   3  13 -24        598.82        797.79       168.61 o
   5  13 -24       1143.57       1158.45       194.62 o
   7  13 -24       1804.46       1596.49       215.48 o
   9  13 -24        337.49        341.61       159.66 o
  11  13 -24        529.47        565.61       184.42 o
  13  13 -24         12.05        -50.79       160.90 o
  15  13 -24        148.18        692.94       292.15 o
  17  13 -24        640.29        357.88       281.19 o
  -8  14 -24          5.92       -176.20       176.20 o
  -6  14 -24        400.54        848.19       205.42 o
  -4  14 -24         55.95         62.40       141.36 o
  -2  14 -24       1697.35       1645.16       219.78 o
   0  14 -24         17.42        110.96       131.62 o
   2  14 -24        891.07       1283.64       190.29 o
   4  14 -24          0.03        349.98       153.31 o
   6  14 -24       5352.41       4940.58       416.31 o
   8  14 -24         44.28        123.68       208.16 o
  10  14 -24        902.60       1534.77       220.11 o
  12  14 -24          6.20         56.73       163.59 o
  14  14 -24        675.24        521.30       290.32 o
  16  14 -24         23.98       -240.11       240.11 o
  -7  15 -24         88.47         55.16       166.84 o
  -5  15 -24         81.82        -98.16       135.67 o
  -3  15 -24        393.75         33.79       222.31 o
  -1  15 -24        727.42        367.37       251.52 o
   1  15 -24        513.84        837.16       180.03 o
   3  15 -24       2089.55       1731.72       242.85 o
   5  15 -24       1190.89       1087.12       195.99 o
   7  15 -24        304.88        243.87       154.95 o
   9  15 -24       3224.53       2859.79       299.45 o
  11  15 -24         28.91       -134.75       149.82 o
  13  15 -24         99.15        103.11       181.14 o
  -6  16 -24          0.43          1.66       228.24 o
  -4  16 -24        200.41        219.82       163.63 o
  -2  16 -24          4.32       -114.02       195.83 o
   0  16 -24        400.65        373.88       159.20 o
   2  16 -24         35.18        124.50       150.26 o
   4  16 -24       1398.43       1578.52       215.85 o
   6  16 -24         17.29        -86.33       138.85 o
   8  16 -24        487.30        798.66       298.08 o
  10  16 -24         21.85         66.11       163.79 o
  12  16 -24        598.45        961.13       227.35 o
  -5  17 -24        285.94        355.18       187.04 o
  -3  17 -24         33.32         59.52       154.59 o
  -1  17 -24        136.72        -24.98       144.98 o
   1  17 -24         17.64         15.08       266.13 o
   3  17 -24        734.81        775.70       179.16 o
   5  17 -24        142.05        225.08       159.35 o
   7  17 -24       1726.95       1305.04       220.06 o
   9  17 -24        544.06        645.90       199.46 o
  11  17 -24        223.01        560.43       201.74 o
  -2  18 -24        196.19        207.09       167.96 o
   0  18 -24         12.83        -69.60       255.63 o
   2  18 -24        569.26        792.82       191.04 o
   4  18 -24          4.74        316.14       174.01 o
   6  18 -24        612.48        444.86       187.11 o
   8  18 -24         21.95         23.52       194.00 o
   1  19 -24        326.30        381.09       176.33 o
   3  19 -24        125.40        467.44       176.13 o
   5  19 -24        329.21        421.91       288.95 o
 -15   1 -23        304.15        244.52       224.59 o
 -13   1 -23        378.16        327.89       163.91 o
 -11   1 -23         28.61       -105.04       105.04 o
  -9   1 -23        988.17        864.14       151.68 o
  -7   1 -23       4334.53       4204.78       209.67 o
  -5   1 -23       1632.18       1604.78       188.59 o
  -3   1 -23      21236.45      21383.54       947.67 o
  -1   1 -23        313.78        217.71       167.99 o
   1   1 -23        189.38        403.64       141.00 o
   3   1 -23      18326.74      18815.28       588.26 o
   5   1 -23       3221.21       2220.99       145.32 o
   7   1 -23       2766.52       2381.63       166.87 o
   9   1 -23         32.03       -142.42       142.42 o
  11   1 -23         26.21        131.47       148.81 o
 -16   2 -23          5.99       -151.45       156.95 o
 -14   2 -23        198.02        230.98       163.97 o
 -12   2 -23         13.18        -59.91       112.77 o
 -10   2 -23        720.10        675.04       140.94 o
  -8   2 -23        111.41        -80.69        86.97 o
  -6   2 -23        505.82        802.03       200.66 o
  -4   2 -23         13.26        -26.14       370.66 o
  -2   2 -23      20110.01      22621.19       976.67 o
   0   2 -23          1.29        -17.11       136.34 o
   2   2 -23      18934.49      18180.38       578.87 o
   4   2 -23         61.63       -105.31       156.81 o
   6   2 -23       2618.28       2479.16       178.62 o
   8   2 -23          0.22        -74.46        74.46 o
  10   2 -23       2146.47       1853.31       262.93 o
  12   2 -23          0.53       -116.86       116.86 o
 -15   3 -23        184.51        174.89       171.19 o
 -13   3 -23         56.94         39.12       141.20 o
 -11   3 -23        227.49        224.91       158.88 o
  -9   3 -23       1148.27       1232.08       207.34 o
  -7   3 -23        527.95        449.94       122.58 o
  -5   3 -23        867.78       1129.05       139.40 o
  -3   3 -23          6.00        135.49       133.76 o
  -1   3 -23      25743.32      25664.53      1101.61 o
   1   3 -23      27719.77      26096.06       938.53 o
   3   3 -23          4.22        -80.90        80.90 o
   5   3 -23      37585.02      37015.67      1240.59 o
   7   3 -23        114.24        -76.72       137.93 o
   9   3 -23       2074.16       2158.85       216.37 o
  11   3 -23         71.14        -80.34       143.34 o
  13   3 -23          7.92       -147.90       147.90 o
 -14   4 -23          2.32       -108.19       108.19 o
 -12   4 -23        212.72        208.70       120.85 o
 -10   4 -23          3.28        -59.80       107.26 o
  -8   4 -23        294.86        574.75       160.09 o
  -6   4 -23          8.50         35.12       106.12 o
  -4   4 -23      27276.47      27079.93       956.31 o
  -2   4 -23          1.00        -47.83       124.90 o
   0   4 -23       1911.93       4163.60       251.89 o
   2   4 -23         71.34         51.29       177.57 o
   4   4 -23       6314.65       5363.81       311.63 o
   6   4 -23         26.76        -90.46        93.13 o
   8   4 -23       2806.99       2678.96       228.85 o
  10   4 -23         26.75       -135.12       135.12 o
  12   4 -23       2250.09       2061.47       296.71 o
 -15   5 -23         29.75       -103.10       126.53 o
 -13   5 -23        264.77        124.59       124.00 o
 -11   5 -23         37.88         12.08       116.47 o
  -9   5 -23        340.16        304.03       145.85 o
  -7   5 -23        195.68        205.20       207.06 o
  -5   5 -23         54.98       -103.59       103.59 o
  -3   5 -23       2660.19       3628.11       368.84 o
  -1   5 -23       4204.96       4441.22       304.93 o
   1   5 -23       4295.06       4608.67       243.55 o
   3   5 -23      35709.55      34661.35      1186.80 o
   5   5 -23         67.23        113.74        99.55 o
   7   5 -23       7965.69       7487.53       420.81 o
   9   5 -23        257.14        105.26       127.10 o
  11   5 -23       1549.38       1361.23       260.19 o
  13   5 -23        363.04        181.68       196.29 o
 -14   6 -23         42.86        197.65       133.35 o
 -12   6 -23          0.80         -7.63       144.96 o
 -10   6 -23        143.50         47.65       139.60 o
  -8   6 -23          5.30        -75.89       129.09 o
  -6   6 -23       2141.51       2879.87       207.49 o
  -4   6 -23          0.53        130.66        99.56 o
  -2   6 -23       3296.70       3343.18       257.97 o
   0   6 -23         81.44        123.08       102.49 o
   2   6 -23       8668.15       8019.89       353.83 o
   4   6 -23        124.02       -124.92       124.92 o
   6   6 -23      13773.34      13757.49       671.38 o
   8   6 -23          3.26       -116.52       116.52 o
  10   6 -23       6996.21       7247.60       409.92 o
  12   6 -23          4.71       -171.64       171.64 o
  14   6 -23        492.50        665.55       241.94 o
 -15   7 -23        192.36        132.43       182.04 o
 -13   7 -23         37.03       -121.94       121.94 o
 -11   7 -23        130.77         38.50       141.67 o
  -9   7 -23       3697.27       4015.12       307.83 o
  -7   7 -23          4.53        164.23       134.14 o
  -5   7 -23       1537.19       1778.80       338.79 o
  -3   7 -23        463.48        190.17       161.59 o
  -1   7 -23       7623.17       7961.87       355.18 o
   1   7 -23       7017.77       7326.91       328.12 o
   3   7 -23        766.35        703.64       149.75 o
   5   7 -23       6897.13       6605.14       907.48 o
   7   7 -23         47.50          6.96       130.02 o
   9   7 -23       2676.42       2553.70       232.05 o
  11   7 -23       1383.28       1134.72       182.33 o
  13   7 -23        581.96        380.71       210.89 o
  15   7 -23       1020.06        905.66       264.76 o
 -14   8 -23          1.99          3.94       156.50 o
 -12   8 -23          5.36        -11.07       147.01 o
 -10   8 -23          9.01        113.28       145.69 o
  -8   8 -23        467.47        376.75       159.75 o
  -6   8 -23         40.14        -40.65       103.78 o
  -4   8 -23       5790.73       6480.17       309.85 o
  -2   8 -23         10.77        -71.57       113.07 o
   0   8 -23        638.27        523.97       145.01 o
   2   8 -23          1.10        -10.06       121.01 o
   4   8 -23       7366.87       6829.46       401.10 o
   6   8 -23         48.45         30.99       128.73 o
   8   8 -23       5568.98       5021.53       483.87 o
  10   8 -23         11.07        142.24       295.34 o
  12   8 -23         74.96        -40.15       144.70 o
  14   8 -23          4.15       -180.77       180.77 o
 -13   9 -23         69.72       -114.22       151.34 o
 -11   9 -23        465.94        382.26       206.33 o
  -9   9 -23          0.94        -10.74       220.94 o
  -7   9 -23       6899.09       7419.25       576.54 o
  -5   9 -23       3209.48       2589.57       194.73 o
  -3   9 -23       6600.27       6191.71       520.39 o
  -1   9 -23       3369.99       2515.44       233.22 o
   1   9 -23       2455.30       1958.62       205.52 o
   3   9 -23       6180.97       5839.47       364.91 o
   5   9 -23       1995.79       1510.63       214.55 o
   7   9 -23       5315.30       5563.79       351.77 o
   9   9 -23         31.95       -120.21       120.21 o
  11   9 -23        161.33        168.26       148.27 o
  13   9 -23          7.25        -94.95       178.94 o
  15   9 -23        112.09        117.77       217.29 o
 -12  10 -23         14.45        -26.88       151.97 o
 -10  10 -23        317.00        185.11       152.96 o
  -8  10 -23          3.44       -192.64       192.64 o
  -6  10 -23       1480.64       1225.20       276.63 o
  -4  10 -23         29.85         91.30       185.33 o
  -2  10 -23       1310.06       2159.87       426.35 o
   0  10 -23          7.71         46.55       131.10 o
   2  10 -23       1292.94       1373.05       270.24 o
   4  10 -23         64.16        311.71       140.71 o
   6  10 -23       7455.33       6767.11       405.67 o
   8  10 -23         56.25        110.01       137.43 o
  10  10 -23       1739.67       2694.52       264.30 o
  12  10 -23          8.44       -124.19       204.96 o
  14  10 -23        101.60         35.61       220.02 o
  16  10 -23          5.58       -101.34       212.72 o
 -13  11 -23        252.96        528.61       262.02 o
 -11  11 -23         13.01         31.95       223.68 o
  -9  11 -23        734.19        626.29       250.15 o
  -7  11 -23        130.99        150.64       203.59 o
  -5  11 -23        289.36        289.41       209.07 o
  -3  11 -23        537.16        647.92       159.20 o
  -1  11 -23       4694.04       4745.24       329.25 o
   1  11 -23       4973.22       4081.56       305.24 o
   3  11 -23       3125.10       2741.76       246.06 o
   5  11 -23       3464.34       4267.15       308.59 o
   7  11 -23       2266.99       2096.30       220.78 o
   9  11 -23       1088.14        909.09       182.85 o
  11  11 -23          9.53        -64.90       140.40 o
  13  11 -23        182.91        195.58       201.31 o
  15  11 -23         40.38       -199.94       199.94 o
  17  11 -23        463.28         25.56       262.02 o
 -12  12 -23       1387.73       1556.60       335.97 o
 -10  12 -23          8.54        149.73       205.42 o
  -8  12 -23        456.20        247.41       218.20 o
  -6  12 -23          0.82       -175.29       175.29 o
  -4  12 -23       3252.77       3328.24       278.24 o
  -2  12 -23         36.64        -83.48       344.19 o
   0  12 -23       2126.01       1673.02       210.14 o
   2  12 -23         86.94         23.97       131.27 o
   4  12 -23       2933.01       2474.40       293.52 o
   6  12 -23         94.45        -21.18       129.07 o
   8  12 -23        929.01       1679.85       215.61 o
  10  12 -23          4.47        -94.67       217.29 o
  12  12 -23        626.99        575.20       181.53 o
  14  12 -23         11.09        -64.82       219.11 o
  16  12 -23        111.59        149.73       250.15 o
 -11  13 -23         10.89         74.86       209.07 o
  -9  13 -23          2.64        -11.87       216.37 o
  -7  13 -23        127.10        148.81       209.07 o
  -5  13 -23        292.33        234.21       154.03 o
  -3  13 -23        897.26        552.33       171.56 o
  -1  13 -23        773.61        656.89       167.55 o
   1  13 -23        592.71        236.38       264.30 o
   3  13 -23        146.72        287.78       140.56 o
   5  13 -23       1859.91       1460.00       206.92 o
   7  13 -23       1620.38       1655.12       209.05 o
   9  13 -23         65.21         67.89       139.93 o
  11  13 -23        200.42         92.66       183.96 o
  13  13 -23          0.95       -152.60       152.60 o
  15  13 -23        326.52        319.54       272.98 o
  17  13 -23        450.66        464.70       284.84 o
 -10  14 -23        233.20        221.85       232.81 o
  -8  14 -23         10.51        -58.43       195.37 o
  -6  14 -23       1504.78       1711.80       314.06 o
  -4  14 -23         51.02         43.89       148.02 o
  -2  14 -23        681.14       1066.54       193.11 o
   0  14 -23         11.72         73.97       132.71 o
   2  14 -23       4715.88       4311.77       320.99 o
   4  14 -23         10.92        -66.30       133.09 o
   6  14 -23        775.70        996.42       186.74 o
   8  14 -23         39.40         96.76       218.20 o
  10  14 -23       1066.24       1088.13       215.46 o
  12  14 -23          9.15        -69.44       161.15 o
  14  14 -23        342.10         70.30       252.89 o
  16  14 -23         20.31         45.65       262.02 o
  -9  15 -23         46.91       -131.47       217.29 o
  -7  15 -23         32.67       -190.81       190.81 o
  -5  15 -23        607.50        567.69       179.43 o
  -3  15 -23       1951.30       1711.52       217.71 o
  -1  15 -23        423.06        230.74       146.75 o
   1  15 -23        294.34        424.94       227.78 o
   3  15 -23       1490.99       1229.27       198.82 o
   5  15 -23       1454.11       1478.69       206.25 o
   7  15 -23        215.31        117.79       148.03 o
   9  15 -23       2132.11       2129.76       250.75 o
  11  15 -23         43.94        183.51       206.79 o
  13  15 -23        368.06        436.01       194.51 o
  15  15 -23          0.63        134.21       230.07 o
  -8  16 -23        508.46        289.26       174.51 o
  -6  16 -23          7.08        138.01       161.31 o
  -4  16 -23        607.71        602.09       176.45 o
  -2  16 -23         36.22       -213.63       213.63 o
   0  16 -23       2035.35       1701.56       217.51 o
   2  16 -23          2.01        100.35       140.39 o
   4  16 -23        592.27        986.84       188.96 o
   6  16 -23         14.50        138.92       151.43 o
   8  16 -23        744.97       1182.45       205.21 o
  10  16 -23         11.06       -184.87       184.87 o
  12  16 -23        474.24        579.44       201.60 o
  14  16 -23          0.95       -104.84       182.02 o
  -5  17 -23        130.21        272.34       170.70 o
  -3  17 -23        291.60        451.18       170.35 o
  -1  17 -23         60.38        160.46       190.81 o
   1  17 -23        236.42        504.76       169.05 o
   3  17 -23        748.71        981.67       190.04 o
   5  17 -23        170.61        241.64       151.21 o
   7  17 -23       2116.83       1873.62       246.25 o
   9  17 -23         40.71       -148.62       148.62 o
  11  17 -23         61.92        168.03       186.23 o
  13  17 -23        662.42        681.20       213.04 o
  -4  18 -23          6.34        172.61       167.96 o
  -2  18 -23        480.32        595.81       262.02 o
   0  18 -23          3.18        105.41       149.80 o
   2  18 -23       1410.96       1948.92       500.76 o
   4  18 -23         12.48         15.08       146.63 o
   6  18 -23        746.36        503.95       337.34 o
   8  18 -23         15.49        107.39       229.15 o
  10  18 -23       2220.66       2266.61       280.09 o
  -1  19 -23        408.95        543.13       185.50 o
   1  19 -23        571.83        470.24       178.48 o
   3  19 -23        386.39        757.65       191.47 o
   5  19 -23        499.22        558.23       192.39 o
   7  19 -23        501.64        421.37       193.62 o
 -16   0 -22        591.54        530.43       266.58 o
 -14   0 -22         26.58        -15.52       194.46 o
 -12   0 -22        616.07        491.17       243.76 o
 -10   0 -22        286.39        125.99       209.07 o
  -8   0 -22       2644.57       2201.53       222.98 o
  -6   0 -22         44.11        178.27       178.03 o
  -4   0 -22      23714.11      19418.71      1227.93 o
  -2   0 -22        266.33        634.51       220.94 o
   0   0 -22     356738.78     343504.84     19164.90 o
   2   0 -22         46.88         77.85       114.18 o
   4   0 -22       5860.01       6508.21       350.18 o
   6   0 -22          4.84        -81.98        81.98 o
   8   0 -22        111.41         16.43       138.77 o
  10   0 -22          0.01        -87.64       125.08 o
 -17   1 -22        193.44         83.18       165.72 o
 -15   1 -22        164.41        -14.96       157.03 o
 -13   1 -22        158.07        -24.48       170.72 o
 -11   1 -22        637.35        497.98       165.20 o
  -9   1 -22       3188.25       2963.93       208.98 o
  -7   1 -22       9274.72       8431.71       325.67 o
  -5   1 -22       4276.44       4039.73       380.27 o
  -3   1 -22      22852.94      21192.32      1095.10 o
  -1   1 -22        119.96        456.56       188.98 o
   1   1 -22        388.49       1042.66       150.01 o
   3   1 -22       8537.34       9434.98       328.54 o
   5   1 -22        512.71        487.37        83.19 o
   7   1 -22       2379.71       2585.99       160.65 o
   9   1 -22         42.73        -83.25        83.25 o
  11   1 -22       1036.33        783.32       192.64 o
 -16   2 -22          1.95        -47.84       158.71 o
 -14   2 -22        637.18        538.05       179.54 o
 -12   2 -22         34.74         73.48       145.21 o
 -10   2 -22        220.28        678.41       222.27 o
  -8   2 -22        128.27        124.95       102.53 o
  -6   2 -22       2560.72       2684.86       196.22 o
  -4   2 -22         10.97        -67.19       315.88 o
  -2   2 -22      18895.96      18347.30       834.95 o
   0   2 -22        164.85        294.54       143.34 o
   2   2 -22      13413.56      14585.05       499.56 o
   4   2 -22         35.37        -79.06        79.06 o
   6   2 -22       6225.65       5597.55       264.23 o
   8   2 -22         11.21        -81.32        81.32 o
  10   2 -22       1299.60       1308.28       220.94 o
  12   2 -22          7.79       -129.64       129.64 o
 -15   3 -22         36.58        -49.70       150.04 o
 -13   3 -22        237.11        438.23       174.37 o
 -11   3 -22        187.01        231.82       122.07 o
  -9   3 -22       5031.88       4794.78       266.10 o
  -7   3 -22        665.19        432.76       119.85 o
  -5   3 -22      14725.47      13119.57       548.67 o
  -3   3 -22         90.00        120.16       134.70 o
  -1   3 -22      23446.40      23286.09      1011.91 o
   1   3 -22      18727.89      18262.25       663.25 o
   3   3 -22         21.34        -98.95        98.95 o
   5   3 -22      12046.34      11774.72       455.49 o
   7   3 -22         32.43        -78.06        78.06 o
   9   3 -22        583.24        384.94       118.13 o
  11   3 -22         44.57         39.26       148.81 o
  13   3 -22         49.78         52.95       157.94 o
 -16   4 -22          1.19        356.97       175.59 o
 -14   4 -22         11.17       -136.57       136.57 o
 -12   4 -22       1651.38       1403.36       170.24 o
 -10   4 -22         28.96         81.14       106.44 o
  -8   4 -22       8699.17       7892.85       436.35 o
  -6   4 -22         10.38         57.04        99.83 o
  -4   4 -22       5684.55       6946.32       321.55 o
  -2   4 -22         91.33         61.69       161.59 o
   0   4 -22       4030.84       3915.58       423.61 o
   2   4 -22        162.36         27.46       111.22 o
   4   4 -22        259.70        -81.67       163.87 o
   6   4 -22          9.88        -42.91       109.56 o
   8   4 -22        175.86        107.84       145.16 o
  10   4 -22         10.72        -70.47       102.02 o
  12   4 -22        348.23        383.44       188.07 o
  14   4 -22         10.18       -151.55       151.55 o
 -15   5 -22         11.43         24.70       121.26 o
 -13   5 -22        288.81        186.68       127.88 o
 -11   5 -22        381.33        380.71       131.90 o
  -9   5 -22       2919.97       2439.86       383.90 o
  -7   5 -22       2072.09       1969.61       292.15 o
  -5   5 -22         10.98       -100.72       100.72 o
  -3   5 -22      24116.47      24546.65      1068.97 o
  -1   5 -22       3943.96       4313.11       277.37 o
   1   5 -22       2589.77       2619.36       176.45 o
   3   5 -22      23766.18      23905.52       840.93 o
   5   5 -22          6.73        -82.85        82.85 o
   7   5 -22       2062.25       1622.01       188.49 o
   9   5 -22        149.91       -107.79       107.79 o
  11   5 -22        119.10       -109.72       110.07 o
  13   5 -22        241.95       -130.55       163.42 o
 -16   6 -22         21.45       -127.14       127.14 o
 -14   6 -22       1257.93       1124.49       167.28 o
 -12   6 -22         29.62         -0.39       116.15 o
 -10   6 -22         89.59        399.32       153.64 o
  -8   6 -22         51.04        253.30       146.27 o
  -6   6 -22      17939.74      18124.80       674.50 o
  -4   6 -22         12.93         33.04        99.67 o
  -2   6 -22       8657.50       8419.19       437.11 o
   0   6 -22          1.48        -79.90        79.90 o
   2   6 -22       3679.83       4070.97       257.60 o
   4   6 -22         79.63          0.81       120.91 o
   6   6 -22       1222.94       1116.34       166.88 o
   8   6 -22          6.23        -96.52        96.52 o
  10   6 -22        201.95         30.44       122.42 o
  12   6 -22          1.30       -151.55       151.55 o
  14   6 -22        657.97        818.01       246.50 o
 -15   7 -22        109.14        398.26       143.37 o
 -13   7 -22        176.60         69.11       115.77 o
 -11   7 -22        234.90        260.30       160.68 o
  -9   7 -22       5557.43       5600.17       366.60 o
  -7   7 -22        142.77        -61.41       133.25 o
  -5   7 -22       2694.28       3439.87       361.56 o
  -3   7 -22        693.55        421.89       111.08 o
  -1   7 -22       5419.52       5980.75       284.37 o
   1   7 -22       4076.11       3481.37       206.91 o
   3   7 -22        390.29        263.48       123.61 o
   5   7 -22       4736.52       5052.38       325.68 o
   7   7 -22          6.39        -98.41        98.41 o
   9   7 -22        912.06        668.46       151.04 o
  11   7 -22        345.91         23.86       129.28 o
  13   7 -22        317.28        135.12       178.03 o
  15   7 -22        582.84        343.27       222.76 o
 -14   8 -22          8.57        -27.74       121.82 o
 -12   8 -22        367.69        264.47       157.19 o
 -10   8 -22          7.73        -45.91       257.91 o
  -8   8 -22       1029.91       1045.53       225.96 o
  -6   8 -22         53.86       -115.53       159.31 o
  -4   8 -22       6527.90       5895.62       291.98 o
  -2   8 -22         46.45        180.41       121.41 o
   0   8 -22       2269.86       2659.88       181.29 o
   2   8 -22          5.07       -107.27       107.27 o
   4   8 -22       2002.08       2220.30       293.52 o
   6   8 -22         53.26       -137.86       137.86 o
   8   8 -22        109.65       -110.50       118.65 o
  10   8 -22          5.83       -114.77       114.77 o
  12   8 -22       2269.05       2616.01       248.78 o
  14   8 -22         21.12       -136.03       193.55 o
  16   8 -22        976.03       1194.15       296.71 o
 -15   9 -22          3.51          4.68       169.39 o
 -13   9 -22         10.61         52.86       149.40 o
 -11   9 -22        485.67        686.61       175.98 o
  -9   9 -22          5.20       -146.07       146.07 o
  -7   9 -22       2635.15       2744.18       294.43 o
  -5   9 -22       5949.67       5048.61       266.69 o
  -3   9 -22       5805.66       5666.01       281.59 o
  -1   9 -22       1130.75       1006.26       309.49 o
   1   9 -22        334.83        252.54       129.11 o
   3   9 -22       3431.51       3227.10       295.80 o
   5   9 -22        478.04        394.71       139.71 o
   7   9 -22       1518.47       1267.17       179.41 o
   9   9 -22          4.83       -124.57       124.57 o
  11   9 -22       1124.71       1184.53       190.35 o
  13   9 -22         82.86         11.87       191.72 o
  15   9 -22        503.35        292.15       221.85 o
 -14  10 -22        335.37        670.31       206.33 o
 -12  10 -22          6.95       -134.29       212.26 o
 -10  10 -22       1654.27       1582.28       211.27 o
  -8  10 -22          2.26       -120.18       120.18 o
  -6  10 -22       3892.73       4805.83       466.52 o
  -4  10 -22        248.57         36.52       193.55 o
  -2  10 -22        910.78       1337.92       410.83 o
   0  10 -22         58.66        -40.50       123.47 o
   2  10 -22       2348.47       2026.57       275.26 o
   4  10 -22         11.83        -60.73       123.39 o
   6  10 -22       4726.55       5041.10       518.56 o
   8  10 -22          4.16        -72.13       152.01 o
  10  10 -22       1290.18       1221.60       191.34 o
  12  10 -22          2.33       -152.01       152.01 o
  14  10 -22        368.49        354.23       231.89 o
  16  10 -22          3.73        156.12       227.33 o
 -13  11 -22        155.74        295.80       240.11 o
 -11  11 -22          1.23       -170.72       202.68 o
  -9  11 -22        964.73        703.89       243.76 o
  -7  11 -22        593.39        399.88       224.59 o
  -5  11 -22          6.41       -154.29       175.29 o
  -3  11 -22       2377.69       2173.27       220.13 o
  -1  11 -22       4518.34       4074.09       297.00 o
   1  11 -22       3425.04       2705.20       235.20 o
   3  11 -22       2154.69       1608.04       197.20 o
   5  11 -22       2102.86       2537.22       231.32 o
   7  11 -22       1834.85       1391.66       193.02 o
   9  11 -22        175.05        123.57       137.70 o
  11  11 -22          2.76        -80.00       297.17 o
  13  11 -22        188.38        -31.35       149.63 o
  15  11 -22        166.99         36.52       193.55 o
  17  11 -22        205.78        177.11       264.76 o
 -12  12 -22       1158.19       1278.15       304.93 o
 -10  12 -22         14.10         -5.48       195.37 o
  -8  12 -22       2376.14       2539.86       361.53 o
  -6  12 -22         39.38         -4.56       187.16 o
  -4  12 -22       4249.04       4788.73       340.67 o
  -2  12 -22         50.96        -57.85       131.39 o
   0  12 -22        977.49        839.51       168.09 o
   2  12 -22         68.66       -100.08       121.90 o
   4  12 -22       2953.79       2973.40       251.61 o
   6  12 -22         14.83         96.90       131.01 o
   8  12 -22        201.23        140.41       160.22 o
  10  12 -22         10.45       -132.63       132.63 o
  12  12 -22        636.60        741.05       206.79 o
  14  12 -22          1.69       -197.20       197.20 o
  16  12 -22         76.18        365.18       262.02 o
 -11  13 -22        829.22        667.38       258.37 o
  -9  13 -22         91.98        104.99       204.50 o
  -7  13 -22        583.94        380.71       227.33 o
  -5  13 -22        660.50        744.06       237.37 o
  -3  13 -22        385.42        289.00       152.08 o
  -1  13 -22        217.85        228.82       143.61 o
   1  13 -22        628.59        457.05       149.63 o
   3  13 -22        354.21        413.76       149.11 o
   5  13 -22        944.50        848.57       170.71 o
   7  13 -22        975.73       1080.05       182.05 o
   9  13 -22         10.58        -90.63       137.98 o
  11  13 -22         54.40       -133.11       133.11 o
  13  13 -22          5.88        -13.91       152.80 o
  15  13 -22        210.13        558.73       272.98 o
  17  13 -22        246.39        583.38       299.45 o
 -10  14 -22       2128.12       2286.97       370.66 o
  -8  14 -22         11.76        140.60       207.24 o
  -6  14 -22       2410.97       2999.08       378.88 o
  -4  14 -22         65.58        175.14       198.11 o
  -2  14 -22       5450.98       5014.99       350.76 o
   0  14 -22          7.63       -113.83       113.83 o
   2  14 -22        907.28        878.45       170.34 o
   4  14 -22          9.50        134.62       130.95 o
   6  14 -22       1558.95       1455.39       201.51 o
   8  14 -22         17.30        -64.99       137.23 o
  10  14 -22        114.60        151.25       156.26 o
  12  14 -22          0.99        131.42       307.67 o
  14  14 -22         64.93        -97.43       160.00 o
  16  14 -22          6.48       -214.55       242.85 o
  -9  15 -22        205.72        210.89       230.98 o
  -7  15 -22        292.33        373.40       213.63 o
  -5  15 -22       1139.09       1551.10       207.46 o
  -3  15 -22       1973.89       1756.52       213.94 o
  -1  15 -22        104.69         70.14       133.02 o
   1  15 -22        110.35        317.24       241.93 o
   3  15 -22        523.32        347.41       399.42 o
   5  15 -22       1597.51       1714.09       208.37 o
   7  15 -22        450.07        450.14       164.95 o
   9  15 -22        457.49        515.72       171.06 o
  11  15 -22         34.54        -26.84       143.45 o
  13  15 -22        221.68        189.04       179.72 o
  15  15 -22          2.36       -230.98       230.98 o
  -8  16 -22         15.63        235.54       219.11 o
  -6  16 -22          3.40       -100.85       138.42 o
  -4  16 -22       1398.75       1500.18       211.64 o
  -2  16 -22         12.83        -89.15       130.72 o
   0  16 -22        701.98       1189.47       195.47 o
   2  16 -22         25.82         32.29       143.34 o
   4  16 -22       1378.66       1204.72       202.56 o
   6  16 -22         35.59        -10.71       136.91 o
   8  16 -22        174.57        194.13       157.45 o
  10  16 -22         12.18        -89.96       154.54 o
  12  16 -22        182.72         72.16       181.10 o
  14  16 -22          5.51        -39.29       172.03 o
  -7  17 -22        587.99        554.85       184.70 o
  -5  17 -22        165.04        207.77       242.39 o
  -3  17 -22        659.55        449.99       168.03 o
  -1  17 -22        208.19        271.48       157.37 o
   1  17 -22        237.13        328.43       164.22 o
   3  17 -22        223.67        193.01       153.33 o
   5  17 -22        104.04       -146.53       146.53 o
   7  17 -22       1180.70       1429.66       269.78 o
   9  17 -22         44.89        -27.18       155.69 o
  11  17 -22        223.58        341.76       200.85 o
  13  17 -22        572.24        753.96       222.09 o
  -6  18 -22       1330.40       1701.05       455.57 o
  -4  18 -22          8.33         38.68       147.82 o
  -2  18 -22       1552.13       1900.87       233.98 o
   0  18 -22         65.16        -70.96       148.70 o
   2  18 -22        317.48        458.49       163.44 o
   4  18 -22         28.33        -25.36       136.35 o
   6  18 -22        201.23        224.30       158.82 o
   8  18 -22         21.58        -28.90       156.73 o
  10  18 -22        120.62         38.73       173.64 o
  12  18 -22         14.16         32.13       175.67 o
  -3  19 -22        338.02        316.60       177.12 o
  -1  19 -22        777.18        778.26       193.87 o
   1  19 -22        547.49        355.40       174.61 o
   3  19 -22        318.59        456.30       171.65 o
   5  19 -22        219.01         64.09       194.46 o
   7  19 -22        572.59         68.47       173.91 o
   9  19 -22        129.18        121.04       181.84 o
   0  20 -22       1610.75       1438.30       457.85 o
   2  20 -22          0.70        209.32       159.21 o
   4  20 -22         71.86         90.61       156.32 o
   6  20 -22         13.41         30.07       169.37 o
 -17   1 -21         93.93        211.07       167.20 o
 -15   1 -21        710.23        584.54       181.40 o
 -13   1 -21        452.59        481.43       160.27 o
 -11   1 -21       3662.35       3483.37       285.34 o
  -9   1 -21       2539.60       2628.07       236.27 o
  -7   1 -21       7850.50       7498.81       298.10 o
  -5   1 -21       3222.95       3066.77       202.67 o
  -3   1 -21      15021.37      14206.38       671.01 o
  -1   1 -21        206.09        326.62       121.01 o
   1   1 -21         80.21        132.71        75.98 o
   3   1 -21       3290.73       3568.27       163.61 o
   5   1 -21        252.89        205.51        64.25 o
   7   1 -21       1347.39       1477.84       103.55 o
   9   1 -21         40.08         38.16        71.11 o
  11   1 -21        309.29        130.55       139.68 o
 -16   2 -21          8.31        128.19       150.73 o
 -14   2 -21        405.12        657.96       296.26 o
 -12   2 -21         34.09        -72.48       123.82 o
 -10   2 -21       5172.65       4942.96       339.22 o
  -8   2 -21         31.95        163.41       107.17 o
  -6   2 -21      11369.76      10363.43       371.47 o
  -4   2 -21         89.35        123.82       197.41 o
  -2   2 -21      14030.62      15057.33       682.91 o
   0   2 -21          7.64         50.02        98.07 o
   2   2 -21      16795.66      18350.11       564.76 o
   4   2 -21          9.14        -56.79        56.79 o
   6   2 -21       1370.48       1434.91       105.07 o
   8   2 -21          7.56        -38.73        65.37 o
  10   2 -21         64.59        -76.82        76.82 o
  12   2 -21          6.77        -12.78       133.29 o
 -17   3 -21         24.97        -29.76       159.70 o
 -15   3 -21        335.00        313.48       171.07 o
 -13   3 -21       1344.18        945.69       190.04 o
 -11   3 -21        895.27       1022.16       182.91 o
  -9   3 -21       5398.52       5820.65       296.69 o
  -7   3 -21       1003.77        914.89       157.49 o
  -5   3 -21      38601.88      36919.68      1273.64 o
  -3   3 -21          1.04        -79.65       108.39 o
  -1   3 -21      13228.80      13656.64       631.59 o
   1   3 -21       7934.27       8023.90       331.17 o
   3   3 -21          0.28        -69.63        69.63 o
   5   3 -21        393.51        503.52       100.54 o
   7   3 -21        342.88        263.55        88.59 o
   9   3 -21        459.24        352.94        86.78 o
  11   3 -21        123.50         92.21       139.68 o
  13   3 -21         49.21         64.82       154.29 o
 -16   4 -21        292.33         85.25       157.82 o
 -14   4 -21         16.83        210.68       162.96 o
 -12   4 -21       1173.85       1650.64       218.13 o
 -10   4 -21         68.36        -16.37       107.28 o
  -8   4 -21       4122.65       4031.86       243.60 o
  -6   4 -21         48.39        259.76       133.62 o
  -4   4 -21       5596.17       5278.50       272.58 o
  -2   4 -21         15.75        150.50       131.92 o
   0   4 -21       4158.13       4410.57       267.87 o
   2   4 -21          1.45        -28.28        60.76 o
   4   4 -21       1352.72       1402.80       219.82 o
   6   4 -21         18.48        -93.53       107.91 o
   8   4 -21       1174.49       1140.77       180.77 o
  10   4 -21          2.49        -71.41        95.38 o
  12   4 -21        981.40        868.23       218.20 o
  14   4 -21          5.96         65.73       165.25 o
 -17   5 -21        188.62        293.03       178.46 o
 -15   5 -21        337.34        260.36       172.03 o
 -13   5 -21        501.58        540.61       140.44 o
 -11   5 -21         44.85        134.33       168.09 o
  -9   5 -21       5804.06       5057.93       273.36 o
  -7   5 -21       2037.04       1946.76       211.73 o
  -5   5 -21         52.51         79.67       104.62 o
  -3   5 -21      36183.56      35271.04      1181.20 o
  -1   5 -21       1214.33       1189.29       281.19 o
   1   5 -21        371.52        365.40        88.59 o
   3   5 -21       1574.90       1890.09       178.50 o
   5   5 -21          5.65        -66.29        66.29 o
   7   5 -21       1217.81        806.61       197.66 o
   9   5 -21        339.97        -15.43       109.01 o
  11   5 -21        702.13        617.73       134.60 o
  13   5 -21        638.06        596.16       209.98 o
  15   5 -21       1198.91       1531.04       284.84 o
 -16   6 -21          3.50        -41.70       160.53 o
 -14   6 -21       2123.24       1855.18       191.73 o
 -12   6 -21         18.71        -47.18       111.67 o
 -10   6 -21       9552.20       8264.56       382.92 o
  -8   6 -21         89.40        -77.52       201.76 o
  -6   6 -21       3184.53       4157.60       393.94 o
  -4   6 -21         77.12        -73.50       161.07 o
  -2   6 -21       3872.16       3601.73       261.04 o
   0   6 -21          2.15         39.32        77.88 o
   2   6 -21       3108.84       3673.91       200.09 o
   4   6 -21         18.82       -151.74       151.74 o
   6   6 -21       1957.89       1653.11       182.03 o
   8   6 -21          0.29        -94.94        94.94 o
  10   6 -21       3566.12       3127.09       246.56 o
  12   6 -21          3.44        -71.64       114.89 o
  14   6 -21        252.45        283.02       201.76 o
 -15   7 -21         11.92         23.94       122.54 o
 -13   7 -21        263.23        202.16       119.78 o
 -11   7 -21        889.57        652.91       136.94 o
  -9   7 -21        422.98        826.89       166.90 o
  -7   7 -21         58.97       -121.20       131.82 o
  -5   7 -21       4331.99       4751.95       258.96 o
  -3   7 -21        632.08        820.60       164.65 o
  -1   7 -21       3258.96       2785.41       283.02 o
   1   7 -21       3502.83       2993.15       179.99 o
   3   7 -21         63.15         -8.89        81.71 o
   5   7 -21        274.44        137.16       139.23 o
   7   7 -21          2.19       -101.35       101.35 o
   9   7 -21         54.83          6.74       113.27 o
  11   7 -21          4.87       -191.72       191.72 o
  13   7 -21        107.39        -50.21       185.33 o
  15   7 -21        518.45        546.86       246.50 o
 -16   8 -21        666.58        550.08       170.54 o
 -14   8 -21          6.81         57.67       123.50 o
 -12   8 -21       1711.41       1889.42       231.58 o
 -10   8 -21         99.32        192.50       146.78 o
  -8   8 -21       6036.77       7216.40       417.68 o
  -6   8 -21        122.49         25.06       153.83 o
  -4   8 -21       6986.98       6644.77       313.42 o
  -2   8 -21         11.87        -74.05        74.05 o
   0   8 -21        127.42         -8.55       121.66 o
   2   8 -21          1.70        -97.80        97.80 o
   4   8 -21       1332.01       1082.61       153.27 o
   6   8 -21          6.48       -133.75       133.75 o
   8   8 -21       1213.87       1229.50       173.01 o
  10   8 -21          9.58        -49.66       110.18 o
  12   8 -21        667.82        542.74       278.00 o
  14   8 -21         27.82        121.42       208.16 o
  16   8 -21        268.46        886.49       266.58 o
 -15   9 -21        133.27         64.15       130.86 o
 -13   9 -21        102.56         20.92       142.74 o
 -11   9 -21        828.24       1307.69       335.06 o
  -9   9 -21          6.10       -131.31       131.31 o
  -7   9 -21       1270.03       1522.80       197.75 o
  -5   9 -21       3543.82       3197.93       254.57 o
  -3   9 -21       4898.16       5344.46       265.05 o
  -1   9 -21         54.89        -85.00        85.00 o
   1   9 -21          3.49        -89.31       131.47 o
   3   9 -21       1264.85       1148.46       206.33 o
   5   9 -21        105.90        -18.62       111.77 o
   7   9 -21        392.68        364.07       133.21 o
   9   9 -21          6.86         -1.98       118.70 o
  11   9 -21        977.88        925.79       244.22 o
  13   9 -21         86.15        -49.34       133.71 o
  15   9 -21        857.20        882.83       269.32 o
  17   9 -21         40.99       -191.72       191.72 o
 -14  10 -21       2484.14       2859.22       281.86 o
 -12  10 -21          5.71        115.50       198.57 o
 -10  10 -21        479.68        455.85       159.26 o
  -8  10 -21          4.91        -57.03       127.00 o
  -6  10 -21       5072.86       6222.23       383.13 o
  -4  10 -21         16.81          9.13       171.64 o
  -2  10 -21       2274.32       1920.46       198.78 o
   0  10 -21         22.20        -12.40       179.85 o
   2  10 -21        554.30        464.60       132.94 o
   4  10 -21         23.37        -48.17       107.26 o
   6  10 -21        531.78        287.52       137.39 o
   8  10 -21         13.28       -120.05       120.05 o
  10  10 -21       4021.34       3841.80       303.62 o
  12  10 -21         17.07       -109.10       109.10 o
  14  10 -21         52.73        213.63       217.29 o
  16  10 -21          5.53         18.26       224.59 o
 -13  11 -21       1428.26       1264.30       211.90 o
 -11  11 -21          1.20        -20.53       139.76 o
  -9  11 -21        831.47        553.26       229.15 o
  -7  11 -21       1283.47       1536.52       265.67 o
  -5  11 -21       2378.66       2344.49       325.01 o
  -3  11 -21       3144.47       2538.53       230.46 o
  -1  11 -21       1554.14       1320.30       175.66 o
   1  11 -21        148.37        210.58       128.27 o
   3  11 -21        171.50         27.94       111.56 o
   5  11 -21        363.65        194.05       128.03 o
   7  11 -21        383.43         86.98       137.86 o
   9  11 -21       1766.77       1689.26       201.22 o
  11  11 -21          1.16       -131.95       131.95 o
  13  11 -21        693.89        616.12       177.24 o
  15  11 -21        182.60         86.73       219.11 o
  17  11 -21        169.25        155.20       247.41 o
 -14  12 -21         57.62         53.86       214.55 o
 -12  12 -21       1441.38       1668.90       324.10 o
 -10  12 -21          8.14       -183.51       183.51 o
  -8  12 -21       2599.13       2320.75       329.58 o
  -6  12 -21         38.39        210.89       201.76 o
  -4  12 -21       2968.92       2999.08       354.23 o
  -2  12 -21         90.77        -43.97       122.84 o
   0  12 -21       1387.68       1611.79       476.11 o
   2  12 -21         11.24       -112.19       112.19 o
   4  12 -21       1456.39       1169.77       176.45 o
   6  12 -21          1.68        -33.67       112.96 o
   8  12 -21       1630.15       1420.56       213.63 o
  10  12 -21          5.78         61.45       134.76 o
  12  12 -21        787.04        711.10       178.68 o
  14  12 -21          5.65       -126.77       148.62 o
  16  12 -21          0.48        -75.78       228.24 o
  18  12 -21          7.40       -224.59       224.59 o
 -13  13 -21          7.64        -63.91       222.76 o
 -11  13 -21       1473.76       1669.81       304.93 o
  -9  13 -21        436.64        380.71       236.46 o
  -7  13 -21       1585.76       1491.78       293.06 o
  -5  13 -21       1707.26       1890.74       294.89 o
  -3  13 -21        126.96         95.55       143.34 o
  -1  13 -21       1766.92       1533.12       198.35 o
   1  13 -21       2342.18       1764.75       199.40 o
   3  13 -21        249.49         79.14       128.11 o
   5  13 -21        244.81        219.68       137.33 o
   7  13 -21        874.39        833.97       173.79 o
   9  13 -21        130.19        137.17       143.10 o
  11  13 -21        350.86        183.46       162.05 o
  13  13 -21          2.28        -56.83       149.79 o
  15  13 -21        194.04        353.32       262.02 o
  17  13 -21         25.76         60.26       245.59 o
 -12  14 -21         18.39        312.23       232.81 o
 -10  14 -21        186.93        157.03       229.15 o
  -8  14 -21          1.40        -40.17       187.16 o
  -6  14 -21       5573.87       5544.42       509.43 o
  -4  14 -21        103.88        194.93       145.06 o
  -2  14 -21        785.71        921.56       175.01 o
   0  14 -21         38.15       -136.49       136.49 o
   2  14 -21       1482.68       1203.62       211.81 o
   4  14 -21          3.40        -86.48       117.78 o
   6  14 -21        327.11        321.12       146.74 o
   8  14 -21         15.71       -120.47       120.47 o
  10  14 -21        350.19        215.68       154.14 o
  12  14 -21          6.63         78.83       162.08 o
  14  14 -21        152.53        324.61       176.49 o
  16  14 -21         10.14        -19.17       244.67 o
  18  14 -21         91.36        236.46       273.89 o
 -11  15 -21        753.37        703.89       270.24 o
  -9  15 -21       1127.26        523.13       248.33 o
  -7  15 -21        444.29        373.40       212.72 o
  -5  15 -21       1284.51       1388.48       199.27 o
  -3  15 -21        667.09        405.75       153.41 o
  -1  15 -21        531.76        146.50       140.74 o
   1  15 -21        923.64        777.15       171.19 o
   3  15 -21         35.48        144.68       137.53 o
   5  15 -21        443.29        538.12       215.46 o
   7  15 -21       1023.77        913.40       180.08 o
   9  15 -21        238.68         68.68       146.36 o
  11  15 -21        174.77        182.28       162.24 o
  13  15 -21        188.65        167.52       224.13 o
  15  15 -21          1.50       -220.94       220.94 o
  17  15 -21         52.59         41.08       261.11 o
 -10  16 -21         26.63       -188.07       204.50 o
  -8  16 -21        737.14        702.98       259.28 o
  -6  16 -21          7.17        194.77       146.97 o
  -4  16 -21        497.89        315.10       163.91 o
  -2  16 -21         14.50        -21.62       135.04 o
   0  16 -21        962.27        494.29       210.89 o
   2  16 -21         21.24       -126.98       139.68 o
   4  16 -21        365.95        471.51       165.25 o
   6  16 -21          2.85       -113.43       127.49 o
   8  16 -21        576.68        426.72       226.41 o
  10  16 -21          5.75          1.10       145.49 o
  12  16 -21        383.53        452.73       186.63 o
  14  16 -21          1.68         -8.71       166.21 o
  16  16 -21       1519.25       1657.94       376.14 o
  -9  17 -21        191.63        432.74       245.59 o
  -7  17 -21       1817.61       1612.63       219.05 o
  -5  17 -21        249.82        173.33       153.61 o
  -3  17 -21        693.74        493.78       165.73 o
  -1  17 -21         87.37        -89.07       160.22 o
   1  17 -21        102.97         44.72       139.06 o
   3  17 -21         22.08         20.31       134.91 o
   5  17 -21        106.28        135.05       144.88 o
   7  17 -21        393.61        483.41       171.07 o
   9  17 -21         33.69         22.34       150.84 o
  11  17 -21        524.53        584.50       199.17 o
  13  17 -21        348.13        696.07       223.68 o
  -6  18 -21        516.44       1191.65       535.91 o
  -4  18 -21          6.46       -129.64       129.64 o
  -2  18 -21        373.34        302.99       160.18 o
   0  18 -21         17.75        -84.13       141.22 o
   2  18 -21        166.00        219.00       159.39 o
   4  18 -21          0.78        -87.29       133.51 o
   6  18 -21        146.38        348.44       170.40 o
   8  18 -21          3.51        161.42       156.49 o
  10  18 -21        214.87        265.59       295.80 o
  12  18 -21         17.30        220.11       184.43 o
  -5  19 -21        362.64        217.32       164.91 o
  -3  19 -21        350.87        146.51       207.24 o
  -1  19 -21        451.86        503.18       177.49 o
   1  19 -21        190.13        -53.98       278.45 o
   3  19 -21        235.62        241.48       155.66 o
   5  19 -21         66.25         26.63       154.94 o
   7  19 -21        210.37        283.39       457.39 o
   9  19 -21         85.17        219.51       177.84 o
  11  19 -21        141.00        -70.12       182.37 o
  -2  20 -21         33.12         26.61       151.19 o
   0  20 -21        128.59        107.73       239.65 o
   2  20 -21         21.50        177.09       165.95 o
   4  20 -21        355.92        283.51       164.02 o
   6  20 -21          5.26       -184.69       262.48 o
   8  20 -21        165.62        234.91       176.95 o
 -18   0 -20         37.18       -134.21       209.07 o
 -16   0 -20       1773.35       2100.73       356.06 o
 -14   0 -20         93.04        -56.60       188.98 o
 -12   0 -20       1507.10       1519.17       289.41 o
 -10   0 -20        249.64        253.80       190.81 o
  -8   0 -20       3113.13       3105.90       335.97 o
  -6   0 -20        146.20         69.04       115.12 o
  -4   0 -20       6407.40       6773.08       355.00 o
  -2   0 -20         26.94         73.04       129.64 o
   0   0 -20        157.57        337.80       124.16 o
   2   0 -20          5.85         -4.61        70.05 o
   4   0 -20       7954.81       7935.72       389.92 o
   6   0 -20         15.87          1.90        77.27 o
   8   0 -20        794.10        841.98       119.30 o
  10   0 -20         33.86        -55.69       112.29 o
  12   0 -20       1088.83       1048.08       202.68 o
 -17   1 -20        199.76        146.20       159.35 o
 -15   1 -20        688.45        768.18       182.35 o
 -13   1 -20        617.88        726.25       173.33 o
 -11   1 -20       5307.53       5054.75       336.86 o
  -9   1 -20       1023.21       1166.52       322.73 o
  -7   1 -20       3550.93       3532.14       454.02 o
  -5   1 -20       2334.81       1902.18       131.38 o
  -3   1 -20       5129.62       5243.60       315.96 o
  -1   1 -20          7.80         19.92       131.47 o
   1   1 -20          9.64        -57.51        89.93 o
   3   1 -20        966.42       1065.33        87.10 o
   5   1 -20        553.47        475.52        80.25 o
   7   1 -20         98.85        157.68        60.41 o
   9   1 -20         19.60         15.47        61.43 o
  11   1 -20        159.47         52.70        84.75 o
  13   1 -20        973.14       1032.56       205.42 o
 -18   2 -20         22.18        106.96       160.37 o
 -16   2 -20         31.13        104.78       153.88 o
 -14   2 -20       2789.03       2380.01       248.21 o
 -12   2 -20          7.30         22.29       133.04 o
 -10   2 -20       1416.17       1192.95       229.61 o
  -8   2 -20         85.24        -84.66        92.39 o
  -6   2 -20       2713.49       2645.01       161.84 o
  -4   2 -20         40.56          2.82       102.41 o
  -2   2 -20      18185.47      18407.96       821.79 o
   0   2 -20         14.00         25.89        75.65 o
   2   2 -20       5178.24       5504.43       210.72 o
   4   2 -20          6.30        -30.79        51.64 o
   6   2 -20       3679.88       3386.20       156.54 o
   8   2 -20         13.67         31.44        64.93 o
  10   2 -20        145.40        221.90        86.49 o
  12   2 -20          2.37        -56.60       123.25 o
 -17   3 -20        204.25       -149.27       149.27 o
 -15   3 -20       1534.00       1259.16       375.68 o
 -13   3 -20       1067.14       1146.06       190.72 o
 -11   3 -20       2586.50       2662.27       533.63 o
  -9   3 -20       6928.66       6346.53       306.39 o
  -7   3 -20        398.34        335.36       109.39 o
  -5   3 -20      27165.59      26028.46       915.22 o
  -3   3 -20          1.64        105.17        82.14 o
  -1   3 -20       4053.09       4258.01       248.83 o
   1   3 -20       1780.41       1527.51       117.55 o
   3   3 -20          9.70        -49.32        49.32 o
   5   3 -20       4308.29       4046.41       173.07 o
   7   3 -20       1061.29       1066.17       107.58 o
   9   3 -20       3499.52       3543.80       236.20 o
  11   3 -20        392.57        233.72       104.58 o
  13   3 -20        250.61        454.66       171.64 o
 -18   4 -20          5.79        138.44       167.51 o
 -16   4 -20       1808.63       1555.86       351.95 o
 -14   4 -20         61.56       -129.64       129.64 o
 -12   4 -20       4785.76       4920.60       340.86 o
 -10   4 -20          0.29       -107.76       114.49 o
  -8   4 -20       5318.75       5654.78       296.93 o
  -6   4 -20         56.59        206.63       122.95 o
  -4   4 -20        339.04        130.42       104.40 o
  -2   4 -20          0.91        -77.74        77.74 o
   0   4 -20       1038.74        922.32       122.88 o
   2   4 -20          1.73        -52.32        52.32 o
   4   4 -20        604.83        736.11        78.41 o
   6   4 -20          4.40        -45.83        90.98 o
   8   4 -20        374.05        322.65        82.60 o
  10   4 -20          0.44        -28.87        88.27 o
  12   4 -20       1706.64       1631.46       258.37 o
  14   4 -20         18.63         41.08       160.68 o
 -17   5 -20         84.13        301.30       168.71 o
 -15   5 -20        714.57        340.16       170.71 o
 -13   5 -20        972.01        771.99       200.85 o
 -11   5 -20       1188.25       1513.34       158.58 o
  -9   5 -20       3462.58       3411.70       213.22 o
  -7   5 -20       7039.11       7369.45       415.37 o
  -5   5 -20         17.51        166.78       114.42 o
  -3   5 -20      10684.51      10854.50       422.21 o
  -1   5 -20         31.59        112.02        86.20 o
   1   5 -20        209.08        129.59        71.60 o
   3   5 -20       3285.56       3104.07       149.20 o
   5   5 -20          7.12        -48.15        67.41 o
   7   5 -20       3172.59       3019.69       175.34 o
   9   5 -20        663.25        350.88       117.49 o
  11   5 -20       1374.85       1289.16       163.27 o
  13   5 -20       1817.03       1490.87       264.76 o
  15   5 -20        689.67        417.22       208.16 o
 -16   6 -20          8.03         -7.29       151.01 o
 -14   6 -20       2436.70       3031.53       275.24 o
 -12   6 -20         47.50        115.19       117.18 o
 -10   6 -20       4880.43       5888.22       301.36 o
  -8   6 -20         62.11         15.13       134.21 o
  -6   6 -20      14132.45      14246.68       671.27 o
  -4   6 -20         24.64        -88.34        94.63 o
  -2   6 -20       3277.16       3636.71       366.77 o
   0   6 -20         14.24        -66.23        66.23 o
   2   6 -20       1107.70       1294.58       138.37 o
   4   6 -20          2.75        -59.80        63.36 o
   6   6 -20       4555.14       4558.98       220.88 o
   8   6 -20          0.34        -84.82        84.82 o
  10   6 -20       1021.78       1384.21       167.50 o
  12   6 -20         20.25         69.65       117.06 o
  14   6 -20        372.56         25.56       177.11 o
  16   6 -20         42.49        212.72       201.76 o
 -17   7 -20        389.87        413.63       186.53 o
 -15   7 -20        418.86        277.92       132.64 o
 -13   7 -20       1074.63       1105.00       154.15 o
 -11   7 -20       1175.80       1084.94       146.99 o
  -9   7 -20       4363.75       4164.98       330.49 o
  -7   7 -20         19.24        152.68       132.14 o
  -5   7 -20       7938.18       7934.43       428.64 o
  -3   7 -20         80.09         62.84        81.42 o
  -1   7 -20       2504.17       2663.03       200.16 o
   1   7 -20       2051.75       2053.20       140.41 o
   3   7 -20        403.17        481.65        85.53 o
   5   7 -20       3231.89       2892.34       225.90 o
   7   7 -20          4.82        -97.12        97.12 o
   9   7 -20       1359.13       1374.10       245.59 o
  11   7 -20        423.07        437.88       137.88 o
  13   7 -20        446.80        475.65       150.42 o
  15   7 -20        578.07        597.08       234.63 o
 -16   8 -20          9.07        -31.10       166.78 o
 -14   8 -20         38.09          9.08       117.17 o
 -12   8 -20       2338.16       2153.75       190.14 o
 -10   8 -20         16.13         48.53       194.00 o
  -8   8 -20      18747.40      19170.58       872.10 o
  -6   8 -20         13.03        199.41       129.71 o
  -4   8 -20       1923.30       2459.78       172.93 o
  -2   8 -20         19.97        -16.05        70.61 o
   0   8 -20         23.85        114.46        85.51 o
   2   8 -20          2.91        -53.10        68.77 o
   4   8 -20       1180.83       1124.05       149.43 o
   6   8 -20         31.07        -36.54       101.94 o
   8   8 -20          4.95       -110.23       128.73 o
  10   8 -20          7.11        -99.08        99.08 o
  12   8 -20         12.85         12.49       290.78 o
  14   8 -20          7.75        109.56       194.46 o
  16   8 -20       2709.61       3087.64       409.01 o
 -15   9 -20        879.32        603.24       146.27 o
 -13   9 -20        183.09        111.82       120.27 o
 -11   9 -20       1736.49       1550.50       282.11 o
  -9   9 -20         41.68         -1.62       123.30 o
  -7   9 -20       4214.90       4717.33       334.60 o
  -5   9 -20       1089.68        949.67       154.61 o
  -3   9 -20       2139.64       2581.56       167.28 o
  -1   9 -20          5.89        -60.91       122.81 o
   1   9 -20          7.51        -49.98        96.16 o
   3   9 -20         19.84        -85.26       106.36 o
   5   9 -20        469.65        454.76       129.40 o
   7   9 -20        325.72        222.26       120.40 o
   9   9 -20          0.63       -108.10       108.10 o
  11   9 -20         20.34         37.04       129.42 o
  13   9 -20        188.03         50.47       145.49 o
  15   9 -20        406.12         51.13       209.07 o
  17   9 -20          6.89          8.22       219.11 o
 -16  10 -20         36.02        116.60       128.08 o
 -14  10 -20        159.29        119.55       155.65 o
 -12  10 -20         12.09        111.15       148.81 o
 -10  10 -20        624.74        450.21       199.94 o
  -8  10 -20        114.11        184.89       138.90 o
  -6  10 -20       7535.31       7483.02       640.44 o
  -4  10 -20         95.18         40.36       111.59 o
  -2  10 -20        442.84        488.15       132.34 o
   0  10 -20          3.82        -97.61        97.61 o
   2  10 -20       1779.47       1569.90       271.61 o
   4  10 -20          9.28         95.92       107.76 o
   6  10 -20       2190.25       2428.66       215.57 o
   8  10 -20          0.99       -145.12       188.98 o
  10  10 -20       1176.19       1161.46       298.08 o
  12  10 -20         11.49       -130.10       130.10 o
  14  10 -20         46.47        -94.66       159.31 o
  16  10 -20         10.88       -176.20       200.85 o
 -15  11 -20        638.52        754.04       435.94 o
 -13  11 -20       1543.09       1264.64       210.44 o
 -11  11 -20         37.55         -2.46       133.76 o
  -9  11 -20       2228.35       2383.76       235.53 o
  -7  11 -20       2712.09       2066.03       312.23 o
  -5  11 -20       3830.95       4068.16       411.75 o
  -3  11 -20        654.09        404.44       188.98 o
  -1  11 -20         72.43        -85.63       110.31 o
   1  11 -20        614.95        596.76       131.82 o
   3  11 -20         38.97         71.37       191.27 o
   5  11 -20         93.24        134.03       123.54 o
   7  11 -20         16.03       -143.79       143.79 o
   9  11 -20        471.18        263.02       134.63 o
  11  11 -20          4.00       -127.78       127.78 o
  13  11 -20         90.18        -61.56       139.06 o
  15  11 -20        110.42         -6.39       209.07 o
  17  11 -20         74.45        158.86       234.63 o
 -14  12 -20          8.76        158.86       215.46 o
 -12  12 -20        315.08        308.58       230.07 o
 -10  12 -20         15.06        265.67       208.16 o
  -8  12 -20       2999.27       3477.47       383.44 o
  -6  12 -20         27.83       -174.38       174.38 o
  -4  12 -20       3163.74       2548.08       338.71 o
  -2  12 -20         28.33         27.27       114.90 o
   0  12 -20        261.57        205.93       121.63 o
   2  12 -20          2.82       -100.35       100.35 o
   4  12 -20       1173.73        906.03       158.52 o
   6  12 -20          1.38        -83.77       114.55 o
   8  12 -20        680.62        652.34       156.47 o
  10  12 -20          0.56         -6.41       133.53 o
  12  12 -20        597.67        840.76       181.06 o
  14  12 -20          8.24       -139.17       139.17 o
  16  12 -20        170.25         50.21       226.41 o
  18  12 -20         18.16         35.61       255.63 o
 -13  13 -20         18.71         55.69       199.94 o
 -11  13 -20       1286.29        795.19       251.06 o
  -9  13 -20        312.25        580.64       218.20 o
  -7  13 -20       1909.74       1669.81       291.23 o
  -5  13 -20       1639.47       1268.10       268.41 o
  -3  13 -20        667.27        531.83       279.37 o
  -1  13 -20       1512.46        978.48       168.90 o
   1  13 -20        527.11        421.13       133.49 o
   3  13 -20         47.81        -64.26       109.47 o
   5  13 -20        215.92        212.74       132.82 o
   7  13 -20         45.30        -30.88       122.41 o
   9  13 -20        132.60        108.56       163.88 o
  11  13 -20        238.74        -19.31       141.41 o
  13  13 -20          3.72       -142.60       142.60 o
  15  13 -20         91.99       -191.72       191.72 o
  17  13 -20         40.53       -220.02       229.15 o
 -12  14 -20         17.64        -66.65       187.16 o
 -10  14 -20        111.89         80.34       223.68 o
  -8  14 -20         22.30        -37.43       187.16 o
  -6  14 -20        641.60       1238.89       271.15 o
  -4  14 -20         55.77        -97.97       115.15 o
  -2  14 -20       1506.00       1266.55       185.15 o
   0  14 -20         35.23       -118.02       118.02 o
   2  14 -20        585.97        666.02       151.58 o
   4  14 -20          4.35       -143.79       143.79 o
   6  14 -20        731.83        578.56       159.91 o
   8  14 -20         18.85       -114.57       114.57 o
  10  14 -20        801.84        667.21       177.50 o
  12  14 -20          0.30       -128.69       420.88 o
  14  14 -20         73.22        189.52       171.17 o
  16  14 -20          8.93       -214.55       232.81 o
  18  14 -20         32.78        394.40       287.58 o
 -11  15 -20        235.69         77.60       227.33 o
  -9  15 -20       2723.04       2436.70       344.19 o
  -7  15 -20        301.25        -31.04       186.24 o
  -5  15 -20       1773.24       1763.21       267.04 o
  -3  15 -20        135.04        109.07       129.09 o
  -1  15 -20        977.16        605.17       155.44 o
   1  15 -20        957.32        587.82       158.95 o
   3  15 -20        428.36        329.27       142.34 o
   5  15 -20          6.51          1.25       123.34 o
   7  15 -20        709.71        443.48       248.78 o
   9  15 -20       1245.20        814.28       180.43 o
  11  15 -20        137.66       -144.53       154.75 o
  13  15 -20        126.16        177.78       168.81 o
  15  15 -20          4.01        -23.35       177.58 o
  17  15 -20        109.74        274.80       271.15 o
 -10  16 -20         17.50        174.38       224.59 o
  -8  16 -20        348.78        799.76       251.98 o
  -6  16 -20         23.11         49.26       135.82 o
  -4  16 -20       1376.94       1164.97       191.23 o
  -2  16 -20          2.40         17.48       135.27 o
   0  16 -20        377.38        399.06       147.69 o
   2  16 -20          3.44       -114.71       114.71 o
   4  16 -20        359.90        309.37       148.75 o
   6  16 -20         13.56        167.37       143.98 o
   8  16 -20        814.92        818.48       188.04 o
  10  16 -20         29.43        -80.94       144.90 o
  12  16 -20          0.99       -133.59       133.59 o
  14  16 -20         11.05       -161.23       161.23 o
  16  16 -20       1324.89        933.96       332.32 o
  -9  17 -20        482.09        736.76       260.19 o
  -7  17 -20       2078.72       1899.33       228.71 o
  -5  17 -20        113.14         15.17       140.25 o
  -3  17 -20        172.23        -56.96       132.27 o
  -1  17 -20         69.50        -29.34       133.35 o
   1  17 -20         62.25         98.41       146.53 o
   3  17 -20         87.20        -88.14       122.52 o
   5  17 -20        206.15        149.65       235.54 o
   7  17 -20         51.37         25.30       140.55 o
   9  17 -20         35.16       -143.25       143.25 o
  11  17 -20        223.67         82.53       172.58 o
  13  17 -20         38.28       -143.52       161.70 o
  15  17 -20        135.87        197.43       198.93 o
  -8  18 -20         44.19        131.52       157.84 o
  -6  18 -20        682.85        559.23       249.70 o
  -4  18 -20         11.72       -138.07       138.07 o
  -2  18 -20        147.57         39.45       148.35 o
   0  18 -20         19.80       -121.37       121.37 o
   2  18 -20        317.10        195.31       148.18 o
   4  18 -20          6.50         34.88       137.57 o
   6  18 -20         39.84        133.65       153.09 o
   8  18 -20          2.71        234.65       157.26 o
  10  18 -20       1685.73       2085.38       266.29 o
  12  18 -20          8.08         83.11       178.99 o
  14  18 -20         16.92        -63.91       329.12 o
  -7  19 -20        150.90        262.58       169.04 o
  -5  19 -20        394.37        249.31       154.38 o
  -3  19 -20        249.61        -99.89       144.55 o
  -1  19 -20         97.75        -29.56       142.06 o
   1  19 -20        148.09         67.63       136.85 o
   3  19 -20        604.75        615.04       247.41 o
   5  19 -20          2.00        138.42       150.65 o
   7  19 -20         34.08       -134.19       148.15 o
   9  19 -20         18.63        -23.57       351.03 o
  11  19 -20        265.32        -11.82       345.56 o
  -4  20 -20         47.65         10.30       156.43 o
  -2  20 -20          1.73        -29.21       152.02 o
   0  20 -20        143.81        114.97       198.57 o
   2  20 -20         27.44          8.86       152.78 o
   4  20 -20         19.58       -104.62       145.21 o
   6  20 -20          1.04        104.46       161.76 o
   8  20 -20        672.92        445.56       191.34 o
  10  20 -20          2.38        -85.15       208.61 o
  -1  21 -20         34.14        274.39       166.95 o
   1  21 -20         97.49        161.91       175.29 o
   3  21 -20          9.93        -58.92       197.66 o
   5  21 -20        486.78        208.50       162.32 o
   7  21 -20         51.48         74.53       361.99 o
 -19   1 -19        373.73        189.39       186.70 o
 -17   1 -19         78.07        -32.49       141.58 o
 -15   1 -19        240.29        281.59       152.99 o
 -13   1 -19        145.59        230.67       143.89 o
 -11   1 -19       3312.00       3148.81       282.11 o
  -9   1 -19          6.23         28.78       168.44 o
  -7   1 -19       3181.39       2811.50       184.89 o
  -5   1 -19         99.35        128.51        67.23 o
  -3   1 -19       2197.56       2013.45       168.43 o
  -1   1 -19         11.30         -6.85        76.05 o
   1   1 -19         10.81        -44.01        68.70 o
   3   1 -19          9.88         29.56        50.04 o
   5   1 -19        469.05        401.51        63.92 o
   7   1 -19        308.08        442.54        66.34 o
   9   1 -19        267.77        190.30        68.63 o
  11   1 -19        425.79        445.12       104.90 o
  13   1 -19       2086.28       2366.40       280.28 o
 -18   2 -19        343.35        441.05       181.40 o
 -16   2 -19         19.33         43.88       149.02 o
 -14   2 -19       4119.00       4313.86       316.62 o
 -12   2 -19        117.62        201.25       135.11 o
 -10   2 -19        418.95        694.94       148.79 o
  -8   2 -19         34.98         70.22       106.82 o
  -6   2 -19       6549.62       6053.60       277.59 o
  -4   2 -19          7.60        -62.96        62.96 o
  -2   2 -19       4898.08       5400.44       295.99 o
   0   2 -19          5.32        -52.09        63.59 o
   2   2 -19       4328.03       4191.73       172.59 o
   4   2 -19          8.31          0.20        49.37 o
   6   2 -19       5355.25       5634.70       208.13 o
   8   2 -19          8.29         16.98        52.95 o
  10   2 -19       2836.08       2675.84       158.67 o
  12   2 -19         32.19        -60.26       125.08 o
  14   2 -19       1279.68       1334.75       241.02 o
 -17   3 -19        538.87        911.55       194.62 o
 -15   3 -19       1617.53       1313.62       204.64 o
 -13   3 -19        126.33        305.84       138.53 o
 -11   3 -19       3810.80       2877.71       241.38 o
  -9   3 -19       3239.23       3131.00       247.73 o
  -7   3 -19         88.44        250.97        92.72 o
  -5   3 -19       2662.89       2819.38       212.59 o
  -3   3 -19          4.97        -30.10        64.37 o
  -1   3 -19        610.11        618.70       106.42 o
   1   3 -19        156.85        126.78        90.84 o
   3   3 -19         30.04        -28.85        51.29 o
   5   3 -19       1241.05       1057.96        84.44 o
   7   3 -19       1106.65       1241.35       132.41 o
   9   3 -19       1712.68       1963.92       133.99 o
  11   3 -19         61.22        -15.77        91.34 o
  13   3 -19        691.26        493.00       181.68 o
 -18   4 -19         54.04       -136.53       145.18 o
 -16   4 -19        444.27        913.83       197.38 o
 -14   4 -19         25.23         32.54       143.34 o
 -12   4 -19       4879.69       4583.54       320.83 o
 -10   4 -19        110.57        267.50       125.88 o
  -8   4 -19       2717.73       2815.16       189.77 o
  -6   4 -19         10.99         16.24        99.31 o
  -4   4 -19       1383.14       1555.95       134.34 o
  -2   4 -19          2.75         27.06        64.83 o
   0   4 -19       6013.85       5478.06       293.63 o
   2   4 -19          3.35         39.00        50.25 o
   4   4 -19       6160.78       5887.83       242.60 o
   6   4 -19         15.18         15.70        60.31 o
   8   4 -19       2835.12       2691.65       159.16 o
  10   4 -19          7.46        -54.18       119.60 o
  12   4 -19        135.01         61.21       105.86 o
  14   4 -19         26.44         38.34       147.90 o
 -17   5 -19        191.81        297.88       176.20 o
 -15   5 -19       1525.25       1961.56       232.31 o
 -13   5 -19       2476.87       1814.85       218.20 o
 -11   5 -19       4711.15       4611.51       318.53 o
  -9   5 -19        850.90        843.60       127.45 o
  -7   5 -19       6021.56       5669.40       271.09 o
  -5   5 -19         37.55         78.92        95.67 o
  -3   5 -19        539.03        656.97       100.58 o
  -1   5 -19        496.18        334.05        95.93 o
   1   5 -19        552.35        480.75        81.23 o
   3   5 -19       2511.05       2405.14       129.01 o
   5   5 -19         11.68         -4.09        57.36 o
   7   5 -19        181.98        209.88        71.45 o
   9   5 -19         29.32        -73.02        80.63 o
  11   5 -19       1210.37       1475.36       167.07 o
  13   5 -19       2361.41       2454.96       312.23 o
  15   5 -19       1231.12       1096.47       245.59 o
 -18   6 -19       1403.13       1851.67       251.06 o
 -16   6 -19         23.42         81.51       150.14 o
 -14   6 -19       3186.76       3585.34       293.07 o
 -12   6 -19         13.16        128.09       109.44 o
 -10   6 -19       2451.17       3983.46       240.03 o
  -8   6 -19          2.42        -23.82        90.41 o
  -6   6 -19       1171.91       1230.52       161.14 o
  -4   6 -19         19.26        -85.31       107.73 o
  -2   6 -19       1180.37       1336.95       110.04 o
   0   6 -19         32.17         53.61        64.70 o
   2   6 -19       3209.16       3334.50       151.23 o
   4   6 -19          5.86         -0.28        62.12 o
   6   6 -19        590.50        717.60        90.82 o
   8   6 -19          5.19         29.01       102.25 o
  10   6 -19       2106.20       2121.45       199.48 o
  12   6 -19          1.55         96.81       108.53 o
  14   6 -19         33.66       -126.90       158.86 o
  16   6 -19         47.44         82.17       199.03 o
 -17   7 -19       1272.46       1236.28       216.04 o
 -15   7 -19        169.51        262.83       165.47 o
 -13   7 -19       1961.96       1985.28       220.25 o
 -11   7 -19       1768.76       1638.52       177.69 o
  -9   7 -19       4126.60       4870.25       323.05 o
  -7   7 -19          3.72         99.34       114.84 o
  -5   7 -19       2224.26       2327.02       197.54 o
  -3   7 -19        140.23        -12.81       136.64 o
  -1   7 -19       1402.53       1345.43       139.67 o
   1   7 -19        569.03        569.94        87.66 o
   3   7 -19       1028.69       1019.63       102.26 o
   5   7 -19       1955.97       1771.01       128.35 o
   7   7 -19          1.80        -84.21        84.21 o
   9   7 -19       1761.44       1427.91       171.29 o
  11   7 -19        731.19        822.22       198.57 o
  13   7 -19        203.29         80.54       123.56 o
  15   7 -19        241.19        413.57       220.94 o
 -16   8 -19        694.09        822.44       197.85 o
 -14   8 -19         30.51         50.38       138.11 o
 -12   8 -19       1788.86       2238.20       186.39 o
 -10   8 -19          7.12        134.39       129.03 o
  -8   8 -19       5438.27       5564.62       341.97 o
  -6   8 -19          8.34        175.44       107.76 o
  -4   8 -19       1260.93       1081.68       143.45 o
  -2   8 -19          0.39         57.40        70.24 o
   0   8 -19       1305.41       1267.02       114.21 o
   2   8 -19          0.49         30.28        70.98 o
   4   8 -19        287.82        239.54        99.82 o
   6   8 -19          4.98         -7.51       146.99 o
   8   8 -19       1437.07       1226.78       164.89 o
  10   8 -19         37.04       -105.82       105.82 o
  12   8 -19       1838.37       1769.23       324.56 o
  14   8 -19          6.78       -140.60       140.60 o
  16   8 -19       4628.30       4491.77       490.26 o
 -17   9 -19         94.82        539.08       147.62 o
 -15   9 -19       1364.95       1392.67       171.60 o
 -13   9 -19        480.58        538.01       130.35 o
 -11   9 -19       2992.99       3225.88       271.50 o
  -9   9 -19         31.29        161.98       133.51 o
  -7   9 -19       3485.16       3364.36       260.07 o
  -5   9 -19        178.19        164.92       140.60 o
  -3   9 -19        331.82        378.26        92.03 o
  -1   9 -19         15.57        -17.85        57.04 o
   1   9 -19         65.80         17.45        69.12 o
   3   9 -19       1857.18       2067.52       178.43 o
   5   9 -19        426.00        283.54       111.49 o
   7   9 -19       2505.66       2628.67       211.09 o
   9   9 -19          6.59        -67.71       105.66 o
  11   9 -19        390.07        483.49       148.80 o
  13   9 -19        325.03         87.89       143.68 o
  15   9 -19        323.76        300.36       227.33 o
  17   9 -19         10.88       -199.94       199.94 o
 -16  10 -19         29.61        123.59       133.30 o
 -14  10 -19         26.47        134.27       120.15 o
 -12  10 -19          2.46        108.65       270.69 o
 -10  10 -19       6071.80       6036.88       379.52 o
  -8  10 -19         93.25        161.48       129.88 o
  -6  10 -19       5064.14       5962.54       346.58 o
  -4  10 -19         16.13        -62.82        95.01 o
  -2  10 -19       2025.25       1684.33       117.31 o
   0  10 -19          5.47       -101.34       101.34 o
   2  10 -19        147.78        244.24       106.14 o
   4  10 -19          4.33        -60.82       149.73 o
   6  10 -19       1266.24       1038.35       183.05 o
   8  10 -19         13.09        105.78       132.38 o
  10  10 -19       6786.22       7583.25       430.78 o
  12  10 -19         33.45       -124.56       125.81 o
  14  10 -19        887.35        622.35       170.10 o
  16  10 -19          0.01        -31.04       201.76 o
  18  10 -19       2221.92       2398.35       397.14 o
 -15  11 -19        237.16        535.03       317.25 o
 -13  11 -19        953.85        895.26       273.89 o
 -11  11 -19          1.18         30.36       128.42 o
  -9  11 -19       2788.11       3525.69       273.04 o
  -7  11 -19       2316.96       1875.34       200.92 o
  -5  11 -19       1121.41       1135.73       220.94 o
  -3  11 -19         58.94         95.86       151.55 o
  -1  11 -19        851.52        981.35       146.58 o
   1  11 -19        685.53        894.88       163.88 o
   3  11 -19        171.51        310.04       121.88 o
   5  11 -19        793.61        772.18       143.80 o
   7  11 -19        313.33        195.09       118.15 o
   9  11 -19        269.81        226.52       127.29 o
  11  11 -19          7.41        -75.09       128.76 o
  13  11 -19        686.64        591.56       172.00 o
  15  11 -19         58.44          4.56       205.42 o
  17  11 -19         94.04        298.54       241.94 o
 -14  12 -19         39.83        -35.61       191.72 o
 -12  12 -19       1656.23       1872.49       322.28 o
 -10  12 -19         12.75         21.00       168.90 o
  -8  12 -19        880.49       1368.53       268.41 o
  -6  12 -19          6.03        -90.38       167.99 o
  -4  12 -19       1709.72       1427.87       251.06 o
  -2  12 -19          8.70       -101.92       102.83 o
   0  12 -19         94.85         85.82       108.79 o
   2  12 -19          1.39        -45.18       102.44 o
   4  12 -19       2026.50       1886.40       192.70 o
   6  12 -19         18.98         40.80       115.55 o
   8  12 -19         55.88         19.71       124.27 o
  10  12 -19         15.10       -118.13       118.13 o
  12  12 -19        426.52        398.05       167.20 o
  14  12 -19         18.58        318.03       156.81 o
  16  12 -19        421.99        629.94       266.58 o
  18  12 -19          3.66         -2.74       249.24 o
 -13  13 -19          1.13         25.56       195.37 o
 -11  13 -19       1045.66        741.33       238.28 o
  -9  13 -19        152.97        278.45       190.81 o
  -7  13 -19       1355.16       1393.18       265.67 o
  -5  13 -19        377.98        213.63       188.07 o
  -3  13 -19         27.41        -28.50       110.31 o
  -1  13 -19         40.67        129.21       215.00 o
   1  13 -19        258.66        204.34       135.57 o
   3  13 -19        324.78        337.75       123.87 o
   5  13 -19        816.12        733.54       153.71 o
   7  13 -19        387.41        385.83       141.10 o
   9  13 -19         71.07        -93.67       159.31 o
  11  13 -19        111.66       -119.32       129.10 o
  13  13 -19          3.54       -139.76       139.76 o
  15  13 -19        381.63        124.75       169.84 o
  17  13 -19         64.86        -94.95       221.85 o
  19  13 -19       1302.40       1044.43       348.75 o
 -14  14 -19        714.45       1342.97       293.97 o
 -12  14 -19          9.85         38.34       195.37 o
 -10  14 -19        933.58       1464.39       291.23 o
  -8  14 -19         24.52        154.29       172.55 o
  -6  14 -19       1347.21       1436.09       262.93 o
  -4  14 -19          2.32       -103.91       103.91 o
  -2  14 -19        694.30        718.70       151.58 o
   0  14 -19         23.96         18.32       110.74 o
   2  14 -19       1913.29       1666.80       190.74 o
   4  14 -19          4.47         68.32       115.72 o
   6  14 -19        440.33        409.90       143.16 o
   8  14 -19         10.17         15.16       132.58 o
  10  14 -19        146.86        250.99       149.45 o
  12  14 -19          4.22       -129.35       155.48 o
  14  14 -19        667.35        721.49       196.90 o
  16  14 -19          4.84       -178.03       178.03 o
  18  14 -19        253.09        -23.74       267.50 o
 -13  15 -19        119.73        179.85       210.89 o
 -11  15 -19         90.14        159.77       209.98 o
  -9  15 -19       3303.15       3274.80       383.44 o
  -7  15 -19        377.83        268.41       204.50 o
  -5  15 -19        872.10        800.93       165.99 o
  -3  15 -19        248.68        283.05       145.16 o
  -1  15 -19        790.20        512.09       145.01 o
   1  15 -19        676.48        594.87       240.11 o
   3  15 -19        508.43        364.88       139.44 o
   5  15 -19        671.91        783.43       165.26 o
   7  15 -19        720.18        601.75       226.87 o
   9  15 -19        777.46        604.58       164.89 o
  11  15 -19        114.85         35.97       153.58 o
  13  15 -19         73.81        129.02       163.94 o
  15  15 -19         10.95        -86.39       153.98 o
  17  15 -19        139.86        192.64       278.45 o
 -12  16 -19       1567.32       1436.09       300.36 o
 -10  16 -19         14.40        -62.99       191.72 o
  -8  16 -19        850.77       1034.39       248.33 o
  -6  16 -19          1.35        -87.50       122.17 o
  -4  16 -19        304.92        448.18       152.38 o
  -2  16 -19          7.20         17.46       124.26 o
   0  16 -19         39.10         44.37       127.19 o
   2  16 -19         38.73        -94.31       152.46 o
   4  16 -19        277.38        252.18       137.88 o
   6  16 -19         21.88         -5.54       133.35 o
   8  16 -19        401.41         90.02       145.10 o
  10  16 -19          0.54        123.46       153.27 o
  12  16 -19        209.66        342.62       182.35 o
  14  16 -19         11.42        -50.37       176.60 o
  16  16 -19       1063.54        936.70       329.58 o
 -11  17 -19        410.63        118.69       232.81 o
  -9  17 -19        235.52        573.34       229.15 o
  -7  17 -19       2056.91       2026.71       219.50 o
  -5  17 -19        107.75          0.12       130.48 o
  -3  17 -19         15.86       -114.11       127.37 o
  -1  17 -19         15.73       -113.33       135.12 o
   1  17 -19         42.81        -23.53       122.96 o
   3  17 -19        188.73        126.20       134.79 o
   5  17 -19        357.29        692.39       170.19 o
   7  17 -19         74.75       -112.09       178.94 o
   9  17 -19         15.93          1.75       148.06 o
  11  17 -19         42.04         51.55       233.72 o
  13  17 -19         49.32        -57.96       254.72 o
  15  17 -19        117.80        155.60       192.60 o
  -8  18 -19         38.84       -108.62       210.44 o
  -6  18 -19        126.18        208.01       151.21 o
  -4  18 -19          4.85        -22.17       131.47 o
  -2  18 -19        333.86        225.15       144.66 o
   0  18 -19          1.11         43.27       135.56 o
   2  18 -19         32.07        153.39       140.33 o
   4  18 -19         40.58        -51.59       132.19 o
   6  18 -19         33.42        120.88       149.17 o
   8  18 -19          1.04        -42.06       144.99 o
  10  18 -19        332.89        505.95       191.72 o
  12  18 -19         11.49         71.77       173.92 o
  14  18 -19        219.60        423.48       216.08 o
  -7  19 -19        580.63        420.67       171.13 o
  -5  19 -19         85.84        -85.97       135.51 o
  -3  19 -19        560.25        441.20       162.20 o
  -1  19 -19        298.87        259.89       152.58 o
   1  19 -19        261.80        402.87       159.73 o
   3  19 -19        331.17        179.36       150.63 o
   5  19 -19         23.09         10.66       141.15 o
   7  19 -19         19.39        324.09       166.02 o
   9  19 -19         94.29        -31.99       160.34 o
  11  19 -19        381.05        472.84       205.12 o
  13  19 -19        211.46        145.09       199.78 o
  -6  20 -19         13.40       -141.05       141.05 o
  -4  20 -19        335.73         23.07       147.66 o
  -2  20 -19          3.80         22.21       143.97 o
   0  20 -19       1292.26       1781.75       271.15 o
   2  20 -19          0.88         46.97       151.17 o
   4  20 -19        265.31        411.15       164.25 o
   6  20 -19          8.64        174.99       154.25 o
   8  20 -19        106.04        360.40       177.83 o
  10  20 -19          8.55         63.32       179.99 o
  -3  21 -19        150.21         94.39       160.71 o
  -1  21 -19         63.51        196.19       166.16 o
   1  21 -19         18.03        123.11       159.98 o
   3  21 -19        157.41        -86.15       151.43 o
   5  21 -19        487.65        627.28       185.10 o
   7  21 -19          8.76       -105.27       154.15 o
 -18   0 -18         56.23        179.85       234.63 o
 -16   0 -18       3454.10       3240.10       398.96 o
 -14   0 -18         24.25        -43.82       166.16 o
 -12   0 -18       2568.78       2631.16       331.41 o
 -10   0 -18          7.41       -127.81       127.81 o
  -8   0 -18        168.97        354.23       159.77 o
  -6   0 -18         23.42        -57.52       114.12 o
  -4   0 -18       8667.73       8208.56       399.28 o
  -2   0 -18         27.58         -2.74        94.04 o
   0   0 -18      43525.44      45077.51      2601.94 o
   2   0 -18          2.26        -38.25        63.39 o
   4   0 -18       7421.65       6563.80       331.81 o
   6   0 -18          6.63        -25.67        65.51 o
   8   0 -18        515.48        604.08        96.83 o
  10   0 -18         23.75         54.04        76.79 o
  12   0 -18       2981.16       3026.47       293.06 o
 -19   1 -18        530.41        631.99       187.44 o
 -17   1 -18        303.68        282.36       157.84 o
 -15   1 -18         76.20        107.94       248.78 o
 -13   1 -18       1634.40       1425.79       188.64 o
 -11   1 -18        392.80        400.90       183.96 o
  -9   1 -18         59.98        -33.72       100.31 o
  -7   1 -18       1986.00       2157.83       334.60 o
  -5   1 -18        495.27        507.91        76.78 o
  -3   1 -18        365.73        247.92        76.92 o
  -1   1 -18          0.36          5.47        73.01 o
   1   1 -18          8.93         43.66        65.13 o
   3   1 -18        873.23        915.24        83.94 o
   5   1 -18       1153.33       1126.16        83.75 o
   7   1 -18        247.55        279.38        58.89 o
   9   1 -18        191.79        122.94        54.49 o
  11   1 -18        284.63        325.78       101.80 o
  13   1 -18       5898.39       5526.16       473.83 o
 -18   2 -18       1433.35       1939.45       240.08 o
 -16   2 -18          8.76        210.93       197.66 o
 -14   2 -18        670.96        674.78       162.22 o
 -12   2 -18          4.56       -112.00       112.00 o
 -10   2 -18       2242.64       1883.11       190.41 o
  -8   2 -18         22.46          6.18        87.98 o
  -6   2 -18       1537.36       1557.30       125.36 o
  -4   2 -18          3.15        -35.91        60.50 o
  -2   2 -18       3785.79       3829.85       236.60 o
   0   2 -18          1.64        -57.82        57.82 o
   2   2 -18       3949.05       3791.48       225.07 o
   4   2 -18          2.86         -6.04        45.65 o
   6   2 -18       1627.24       1651.70       101.05 o
   8   2 -18          2.19        -45.94        45.94 o
  10   2 -18       4001.49       4102.60       200.87 o
  12   2 -18          4.53        -42.91       112.29 o
  14   2 -18       3274.51       4207.84       395.31 o
 -19   3 -18        312.69        116.76       160.53 o
 -17   3 -18        631.51        713.65       181.38 o
 -15   3 -18        820.24        778.31       350.12 o
 -13   3 -18        402.03        245.98       137.33 o
 -11   3 -18        444.67        342.03       146.99 o
  -9   3 -18       1597.80       1394.88       194.00 o
  -7   3 -18         83.88         84.24        79.18 o
  -5   3 -18       2893.95       2832.25       164.25 o
  -3   3 -18          2.10         65.13        64.20 o
  -1   3 -18          9.65         36.30        69.38 o
   1   3 -18        243.42        220.99        64.45 o
   3   3 -18         32.90         20.82        49.59 o
   5   3 -18       1390.63       1310.47        88.94 o
   7   3 -18        752.03        742.12       118.99 o
   9   3 -18       2072.53       2367.66       157.22 o
  11   3 -18        375.60        413.10       109.72 o
  13   3 -18        730.46        839.01       198.11 o
  15   3 -18       1574.11       2058.73       288.50 o
 -18   4 -18         25.55        117.59       154.68 o
 -16   4 -18       1293.39       1241.23       199.16 o
 -14   4 -18         71.66        101.20       137.25 o
 -12   4 -18       2036.14       2364.33       225.81 o
 -10   4 -18         13.52         19.04       107.76 o
  -8   4 -18        195.24        343.49        96.47 o
  -6   4 -18          1.82        -64.10        64.10 o
  -4   4 -18        566.75        825.65       115.21 o
  -2   4 -18          1.01         18.40        58.19 o
   0   4 -18         30.61         29.65        66.80 o
   2   4 -18          3.83        -34.73        46.05 o
   4   4 -18      16907.16      18441.88       559.58 o
   6   4 -18          3.51         70.99        49.41 o
   8   4 -18       1828.86       1862.98       129.62 o
  10   4 -18          3.31        -78.52        79.77 o
  12   4 -18       3559.97       3297.44       242.33 o
  14   4 -18         13.33         36.52       152.46 o
 -19   5 -18        489.47        353.58       181.29 o
 -17   5 -18        382.40        194.52       164.41 o
 -15   5 -18       1442.06       1536.94       219.11 o
 -13   5 -18       1689.41       1494.13       232.81 o
 -11   5 -18       3635.96       3675.74       309.04 o
  -9   5 -18        211.52        105.82        93.97 o
  -7   5 -18        387.89        427.16        93.27 o
  -5   5 -18          4.75        -44.26       110.47 o
  -3   5 -18       4653.27       4177.93       200.64 o
  -1   5 -18        399.70        421.71        92.15 o
   1   5 -18        384.16        396.15        74.38 o
   3   5 -18        710.18        649.02        79.46 o
   5   5 -18         15.95         28.76        62.59 o
   7   5 -18        676.14        680.33       102.47 o
   9   5 -18        346.34        269.64       105.87 o
  11   5 -18         46.15        141.40       105.78 o
  13   5 -18       2608.83       2454.09       217.76 o
  15   5 -18       3688.20       3836.27       398.05 o
 -18   6 -18        999.29        942.53       202.98 o
 -16   6 -18          8.20        121.88       152.83 o
 -14   6 -18       3048.85       3610.69       288.51 o
 -12   6 -18         49.63         43.67       172.09 o
 -10   6 -18       7730.86       7651.44       341.14 o
  -8   6 -18          2.66        -75.93        75.93 o
  -6   6 -18       2072.01       2088.10       182.91 o
  -4   6 -18          0.14          9.49        82.31 o
  -2   6 -18       3163.05       3297.09       171.64 o
   0   6 -18          2.20        -39.09        55.37 o
   2   6 -18       6840.37       7040.42       253.15 o
   4   6 -18         19.12         29.21        58.94 o
   6   6 -18       1119.66       1573.68       118.47 o
   8   6 -18          0.07        -82.36        82.36 o
  10   6 -18       1785.74       2041.11       187.49 o
  12   6 -18         25.59        -72.05       105.72 o
  14   6 -18        501.11        433.66       200.85 o
  16   6 -18        133.01         34.69       180.77 o
 -17   7 -18       2357.99       2314.43       373.86 o
 -15   7 -18        325.95        474.31       161.55 o
 -13   7 -18       1045.66       1377.04       196.25 o
 -11   7 -18       2378.73       2090.55       171.06 o
  -9   7 -18       1568.86       1528.05       141.35 o
  -7   7 -18          0.47       -108.52       125.08 o
  -5   7 -18       1279.67        995.53       134.40 o
  -3   7 -18        686.45        614.82        90.58 o
  -1   7 -18         94.36         60.34        61.58 o
   1   7 -18        171.92        203.71        68.89 o
   3   7 -18       1174.69       1160.55       104.75 o
   5   7 -18         67.81         22.71        73.62 o
   7   7 -18          3.93        -79.49        79.49 o
   9   7 -18        688.12        725.09       227.78 o
  11   7 -18       2538.92       2804.49       231.11 o
  13   7 -18       2283.06       2108.04       259.28 o
  15   7 -18       2823.17       2691.41       357.88 o
  17   7 -18       1019.71       1132.99       281.19 o
 -18   8 -18         10.45        173.56       168.33 o
 -16   8 -18        891.06        890.70       197.48 o
 -14   8 -18         34.90        213.10       116.92 o
 -12   8 -18       3180.54       3289.57       219.78 o
 -10   8 -18         57.18         83.54        99.17 o
  -8   8 -18        114.94        208.71       120.11 o
  -6   8 -18          8.35         33.34        99.26 o
  -4   8 -18       1326.60       1346.21       145.89 o
  -2   8 -18          0.78        -28.98        63.95 o
   0   8 -18        763.48        795.86        94.57 o
   2   8 -18         22.14        -22.77        59.24 o
   4   8 -18       2429.58       2547.68       150.75 o
   6   8 -18          1.05          8.55        82.69 o
   8   8 -18       1108.28       1550.33       167.07 o
  10   8 -18         56.94        -12.40       179.85 o
  12   8 -18       2182.15       3132.14       255.83 o
  14   8 -18         26.52         97.75       130.72 o
  16   8 -18        498.12        706.63       264.76 o
 -17   9 -18        480.43        665.31       261.56 o
 -15   9 -18       3172.67       3549.89       241.62 o
 -13   9 -18        186.16        369.92       132.08 o
 -11   9 -18       1286.18       1373.37       149.56 o
  -9   9 -18         26.25        -70.53       154.29 o
  -7   9 -18        915.64        725.64       140.74 o
  -5   9 -18        253.23        121.21       105.45 o
  -3   9 -18        437.06        315.08       101.20 o
  -1   9 -18         40.34         54.17        56.26 o
   1   9 -18         42.10         32.56        76.89 o
   3   9 -18       3474.67       3253.26       229.00 o
   5   9 -18        156.93        -42.67        86.52 o
   7   9 -18       1323.08       1364.28       157.51 o
   9   9 -18          9.51        -97.38        97.38 o
  11   9 -18        176.17        -10.02       173.92 o
  13   9 -18        539.46        611.77       242.85 o
  15   9 -18        374.70        153.38       214.55 o
  17   9 -18        305.78        282.11       227.33 o
 -16  10 -18          7.29          0.14       139.69 o
 -14  10 -18       1415.19       1534.84       168.22 o
 -12  10 -18          5.23        -13.79       130.23 o
 -10  10 -18       1841.06       2466.30       228.57 o
  -8  10 -18         20.76        -67.99       141.97 o
  -6  10 -18        575.82        503.79       201.31 o
  -4  10 -18          4.01        -42.78        90.84 o
  -2  10 -18        228.78        141.67        64.75 o
   0  10 -18          0.66        -74.03       149.73 o
   2  10 -18        761.06        742.70       125.19 o
   4  10 -18         22.08         96.78        91.34 o
   6  10 -18       1658.27       2011.73       385.73 o
   8  10 -18         14.78        -18.23       168.90 o
  10  10 -18       5701.05       4927.35       325.36 o
  12  10 -18          0.73          0.83       131.82 o
  14  10 -18       2854.57       2938.21       276.17 o
  16  10 -18          8.58        481.13       249.24 o
  18  10 -18       1887.65       1554.77       337.80 o
 -15  11 -18         84.78         35.60       123.33 o
 -13  11 -18        452.97        628.53       258.82 o
 -11  11 -18         14.72         56.01       129.55 o
  -9  11 -18        119.57        193.50       128.52 o
  -7  11 -18       1039.31        749.66       141.05 o
  -5  11 -18        118.26        299.71       114.77 o
  -3  11 -18         45.74         41.08       136.94 o
  -1  11 -18        311.81        155.98       105.66 o
   1  11 -18        170.93        119.02        98.19 o
   3  11 -18        583.97        571.98       122.12 o
   5  11 -18       1670.04       1623.58       177.53 o
   7  11 -18        655.23        442.38       127.44 o
   9  11 -18        308.83        473.86       140.08 o
  11  11 -18         10.92         -6.58       126.41 o
  13  11 -18       1532.91       1821.97       223.32 o
  15  11 -18        282.96         46.09       150.71 o
  17  11 -18         40.93       -144.25       210.89 o
 -16  12 -18       1065.72       1131.02       215.62 o
 -14  12 -18          2.39        309.69       157.21 o
 -12  12 -18        860.86       1096.43       290.78 o
 -10  12 -18          7.22        -52.20       119.23 o
  -8  12 -18        322.63        244.67       172.55 o
  -6  12 -18         15.83        -40.17       145.16 o
  -4  12 -18       1351.11       1622.33       240.11 o
  -2  12 -18          1.22        -73.07       120.97 o
   0  12 -18        778.66        621.06       215.92 o
   2  12 -18         11.65         25.74       110.47 o
   4  12 -18        356.66        460.98       124.14 o
   6  12 -18         21.23         27.81       108.82 o
   8  12 -18        592.26        756.54       323.65 o
  10  12 -18         11.65       -110.38       124.99 o
  12  12 -18       1099.39        995.67       199.03 o
  14  12 -18          4.13        363.85       166.42 o
  16  12 -18        739.44        928.48       289.41 o
  18  12 -18          0.15       -213.63       213.63 o
 -15  13 -18         49.13         31.04       196.29 o
 -13  13 -18          2.40        -45.65       182.59 o
 -11  13 -18        298.10        157.03       176.20 o
  -9  13 -18         44.33         77.60       167.99 o
  -7  13 -18        920.48        933.05       224.59 o
  -5  13 -18        311.26        183.51       163.42 o
  -3  13 -18        121.56         82.69       110.59 o
  -1  13 -18        785.99        656.45       148.81 o
   1  13 -18       1048.57        962.37       149.12 o
   3  13 -18        187.28        107.19       113.06 o
   5  13 -18       1640.23       1856.79       188.14 o
   7  13 -18          5.52        210.60       129.33 o
   9  13 -18        195.70        186.29       264.30 o
  11  13 -18        680.77        865.31       331.41 o
  13  13 -18          0.32       -102.60       132.52 o
  15  13 -18        693.48        856.08       307.21 o
  17  13 -18         19.17        331.41       263.85 o
  19  13 -18        887.36        950.39       328.67 o
 -14  14 -18        734.02       1110.16       270.24 o
 -12  14 -18         25.44          3.65       176.20 o
 -10  14 -18       1003.98       1079.12       238.28 o
  -8  14 -18         15.86       -142.42       142.42 o
  -6  14 -18        362.88        143.34       183.51 o
  -4  14 -18          0.72       -109.18       109.18 o
  -2  14 -18       1680.77       1547.51       199.03 o
   0  14 -18         37.58         80.96       116.86 o
   2  14 -18        455.04        709.15       142.51 o
   4  14 -18         40.06         -7.58       109.45 o
   6  14 -18        376.50        267.04       163.88 o
   8  14 -18         26.15         88.25       133.31 o
  10  14 -18       1411.03       1547.58       208.97 o
  12  14 -18         31.98       -136.40       136.40 o
  14  14 -18       1401.19       1589.54       236.54 o
  16  14 -18          7.82       -215.46       215.46 o
  18  14 -18        949.27        659.16       314.97 o
 -13  15 -18        119.18        249.24       204.50 o
 -11  15 -18         53.86        104.08       200.85 o
  -9  15 -18       1582.29       1640.59       271.15 o
  -7  15 -18        769.47        627.21       205.42 o
  -5  15 -18        200.67        157.81       122.27 o
  -3  15 -18        500.90        573.52       142.79 o
  -1  15 -18        506.90        547.02       199.94 o
   1  15 -18        284.74        378.93       200.85 o
   3  15 -18         51.71         39.84       118.88 o
   5  15 -18       1079.32       1025.24       171.02 o
   7  15 -18        640.48        643.59       163.32 o
   9  15 -18         65.91         59.66       191.27 o
  11  15 -18        152.22       -147.27       147.27 o
  13  15 -18        419.73        575.08       184.42 o
  15  15 -18          1.75        -18.39       164.29 o
  17  15 -18         50.18         59.34       262.02 o
 -12  16 -18        570.06       1402.31       283.93 o
 -10  16 -18          8.78         -1.83       179.85 o
  -8  16 -18        190.30        361.53       203.59 o
  -6  16 -18          3.90        -47.52       121.60 o
  -4  16 -18        171.53        447.99       211.81 o
  -2  16 -18          2.44        -46.41       117.71 o
   0  16 -18         21.67         19.91       125.02 o
   2  16 -18          5.52        -11.15       125.93 o
   4  16 -18        347.80        190.15       202.22 o
   6  16 -18         41.09         99.26       133.99 o
   8  16 -18        555.92        575.35       167.84 o
  10  16 -18          7.20        -20.56       174.38 o
  12  16 -18        712.62        810.45       197.48 o
  14  16 -18         21.59       -121.42       162.20 o
  16  16 -18        603.74        762.40       217.92 o
 -11  17 -18        225.30        244.67       228.24 o
  -9  17 -18          4.73        -40.17       175.29 o
  -7  17 -18        757.88        741.20       168.14 o
  -5  17 -18        128.85         21.93       127.12 o
  -3  17 -18        179.41          6.21       128.53 o
  -1  17 -18        222.94        385.60       283.93 o
   1  17 -18        420.20        354.28       154.75 o
   3  17 -18        146.68        158.55       135.44 o
   5  17 -18         88.90        162.96       143.64 o
   7  17 -18          5.45        -43.70       134.05 o
   9  17 -18          1.86       -135.73       138.96 o
  11  17 -18         67.50         21.68       152.50 o
  13  17 -18        138.07       -154.41       154.41 o
  15  17 -18         56.18         46.34       175.95 o
 -10  18 -18       2155.39       2458.61       343.27 o
  -8  18 -18         22.56         70.36       137.79 o
  -6  18 -18        118.91         58.05       137.64 o
  -4  18 -18         13.02       -123.75       123.75 o
  -2  18 -18         40.92         29.51       132.04 o
   0  18 -18         32.02        -82.79       118.14 o
   2  18 -18        457.36        619.70       166.31 o
   4  18 -18         11.00         65.37       130.52 o
   6  18 -18        171.58        398.29       168.70 o
   8  18 -18          0.42         87.56       180.31 o
  10  18 -18       1598.28       1412.89       232.18 o
  12  18 -18          6.84       -183.88       187.61 o
  14  18 -18        351.53        350.94       199.28 o
  -9  19 -18        193.98        153.12       158.45 o
  -7  19 -18        254.15        320.37       157.96 o
  -5  19 -18          3.03         44.17       143.34 o
  -3  19 -18        626.99        562.85       220.02 o
  -1  19 -18        130.41        204.50       146.10 o
   1  19 -18          9.05          9.79       145.52 o
   3  19 -18        221.80        212.39       206.33 o
   5  19 -18         12.21       -112.69       134.14 o
   7  19 -18         37.48       -130.50       130.50 o
   9  19 -18        229.56        260.66       176.19 o
  11  19 -18         97.66        -20.93       168.45 o
  13  19 -18        872.47       1238.60       253.37 o
  -6  20 -18         15.91       -131.40       131.40 o
  -4  20 -18          9.48         20.82       150.31 o
  -2  20 -18          4.79        -88.52       134.26 o
   0  20 -18        590.95        597.99       186.70 o
   2  20 -18          6.32        189.06       156.50 o
   4  20 -18         99.40        -67.64       145.25 o
   6  20 -18          0.51       -110.60       138.72 o
   8  20 -18        258.46        511.53       187.66 o
  10  20 -18          9.41       -166.19       166.19 o
  12  20 -18        162.09        322.59       209.32 o
  -5  21 -18        420.69        368.88       166.61 o
  -3  21 -18         91.24        -61.44       142.10 o
  -1  21 -18        187.15        303.31       160.34 o
   1  21 -18        248.16        230.45       158.95 o
   3  21 -18          4.84         56.06       155.71 o
   5  21 -18        253.18        276.45       173.46 o
   7  21 -18         24.13        -37.32       159.49 o
   9  21 -18        100.43         45.09       322.28 o
   0  22 -18          7.80        -24.98       156.91 o
   2  22 -18        192.08        -20.78       167.59 o
   4  22 -18          0.87         32.45       163.88 o
   6  22 -18        171.09        264.06       179.48 o
 -19   1 -17        722.57        825.23       195.24 o
 -17   1 -17        101.75        137.94       148.79 o
 -15   1 -17        980.88        682.15       165.26 o
 -13   1 -17       1645.52       1383.68       390.29 o
 -11   1 -17        649.25        492.66       127.05 o
  -9   1 -17         55.46        -21.15        92.85 o
  -7   1 -17        517.03        385.05       106.95 o
  -5   1 -17        402.48        343.93        77.24 o
  -3   1 -17        135.11        283.27        97.32 o
  -1   1 -17          1.45        -43.65        56.91 o
   1   1 -17         12.40         26.21        59.87 o
   3   1 -17       2521.63       2610.31       122.26 o
   5   1 -17       2615.65       3302.43       142.50 o
   7   1 -17       1973.34       1971.96       125.84 o
   9   1 -17         82.12         -2.02        47.54 o
  11   1 -17        376.98        430.88        82.40 o
  13   1 -17       4682.23       4006.08       372.49 o
 -20   2 -17          0.75        -76.99       152.85 o
 -18   2 -17         24.40         67.49       203.13 o
 -16   2 -17         14.08         11.05       133.61 o
 -14   2 -17       1416.93       1295.29       186.19 o
 -12   2 -17          3.68         46.29       165.25 o
 -10   2 -17       1230.86       1088.36       154.25 o
  -8   2 -17         11.96        -73.91        73.91 o
  -6   2 -17       3511.45       3688.24       189.22 o
  -4   2 -17         22.91         32.18        52.58 o
  -2   2 -17       3986.83       3844.64       182.50 o
   0   2 -17          3.25        -76.80        91.30 o
   2   2 -17       9191.40       8650.14       291.75 o
   4   2 -17          5.06        -34.18        40.84 o
   6   2 -17        827.45       1181.89        84.43 o
   8   2 -17          7.43         20.55        47.57 o
  10   2 -17        111.85        117.31        62.49 o
  12   2 -17         39.27        109.56       125.08 o
  14   2 -17      14127.24      14773.56       944.00 o
 -19   3 -17        321.93        309.68       165.17 o
 -17   3 -17        407.57        381.40       169.22 o
 -15   3 -17        100.61       -126.35       126.35 o
 -13   3 -17        253.13        118.35       119.65 o
 -11   3 -17          1.86        -64.11       102.06 o
  -9   3 -17         65.50         92.18       100.21 o
  -7   3 -17        622.07        668.05        96.97 o
  -5   3 -17       2929.18       2697.10       156.15 o
  -3   3 -17         30.98         41.87        53.33 o
  -1   3 -17        831.25        816.04       103.72 o
   1   3 -17       1934.88       1974.64       124.78 o
   3   3 -17          7.58        -21.66        43.17 o
   5   3 -17       2338.56       2151.01       113.31 o
   7   3 -17        164.10        156.03        51.80 o
   9   3 -17       7052.38       6970.08       287.90 o
  11   3 -17       1285.09       1397.62       159.42 o
  13   3 -17       1878.45       1917.22       265.67 o
  15   3 -17      10560.77       9314.04       702.98 o
 -18   4 -17         65.07        -34.09       314.06 o
 -16   4 -17        924.63       1365.03       202.21 o
 -14   4 -17         48.86         15.55       168.90 o
 -12   4 -17       2437.34       2574.69       232.06 o
 -10   4 -17          3.55       -152.71       164.79 o
  -8   4 -17       1299.98       1304.53       123.09 o
  -6   4 -17          0.63         -9.77        64.30 o
  -4   4 -17       6198.66       6613.89       337.58 o
  -2   4 -17         11.86         -1.31        54.03 o
   0   4 -17        866.41       1698.09       138.51 o
   2   4 -17          2.00         11.69        45.38 o
   4   4 -17       7173.02       6807.48       239.58 o
   6   4 -17          0.33         24.45        45.58 o
   8   4 -17       5048.17       4115.06       195.71 o
  10   4 -17         37.83         61.65        64.08 o
  12   4 -17        607.16        803.38       135.34 o
  14   4 -17         26.00        210.89       168.90 o
 -19   5 -17        461.06        354.89       172.54 o
 -17   5 -17        154.75        -20.38       141.28 o
 -15   5 -17       1305.77       1326.84       200.68 o
 -13   5 -17        484.48        522.61       151.17 o
 -11   5 -17        639.61        401.11       134.40 o
  -9   5 -17        244.23        162.96       113.78 o
  -7   5 -17       2806.13       2762.14       165.61 o
  -5   5 -17          3.69         -3.40        77.69 o
  -3   5 -17        773.28        792.57       291.69 o
  -1   5 -17        641.78        700.89        79.87 o
   1   5 -17       1009.18        962.52        90.62 o
   3   5 -17       2276.50       2048.53       109.05 o
   5   5 -17          0.17         -5.30        44.46 o
   7   5 -17        814.22        756.28        85.34 o
   9   5 -17        510.78        505.99        78.98 o
  11   5 -17       3061.19       2878.51       485.70 o
  13   5 -17       2367.82       2308.56       205.09 o
  15   5 -17       1086.48       1253.50       255.63 o
 -18   6 -17        322.34        277.96       168.06 o
 -16   6 -17         19.52        171.14       148.02 o
 -14   6 -17        824.77        940.66       176.57 o
 -12   6 -17         15.30       -113.58       119.01 o
 -10   6 -17        122.88        176.28        95.08 o
  -8   6 -17         11.84         27.99        83.57 o
  -6   6 -17       5015.94       4620.53       642.27 o
  -4   6 -17         15.54         61.72        79.98 o
  -2   6 -17       6568.97       7047.82       292.17 o
   0   6 -17          0.98         53.46        57.96 o
   2   6 -17       2036.18       1998.89       108.17 o
   4   6 -17         19.61         49.02        48.00 o
   6   6 -17         99.76         22.68        58.35 o
   8   6 -17          5.58         22.29        58.56 o
  10   6 -17      17173.79      16885.51       790.63 o
  12   6 -17          4.06        -74.85       256.54 o
  14   6 -17       6548.17       6131.46       524.95 o
  16   6 -17        142.19        220.94       199.03 o
 -19   7 -17         84.85        189.49       171.70 o
 -17   7 -17       2769.63       2491.43       262.28 o
 -15   7 -17        351.67        167.64       144.76 o
 -13   7 -17        852.78        741.02       157.93 o
 -11   7 -17        974.60        867.89       125.34 o
  -9   7 -17        678.87        647.95       105.98 o
  -7   7 -17          0.95         41.80        86.83 o
  -5   7 -17       3549.13       3724.30       237.37 o
  -3   7 -17       1303.63       1227.07       128.79 o
  -1   7 -17        487.62        483.89        74.84 o
   1   7 -17        401.38        404.85        70.45 o
   3   7 -17        605.99        525.75        76.71 o
   5   7 -17        715.42        728.62        85.98 o
   7   7 -17          3.89        -64.53        77.72 o
   9   7 -17       4019.40       3987.11       259.84 o
  11   7 -17       7118.58       6940.84       393.45 o
  13   7 -17        742.12       1122.16       194.00 o
  15   7 -17       3554.52       3461.95       413.57 o
  17   7 -17       1787.02       1517.34       302.19 o
 -18   8 -17         25.80        114.60       167.01 o
 -16   8 -17        859.92       1141.80       196.96 o
 -14   8 -17         18.12         60.58       128.29 o
 -12   8 -17        138.86        221.34       109.85 o
 -10   8 -17         17.11        -80.59        80.59 o
  -8   8 -17       1323.72       1520.33       170.71 o
  -6   8 -17          3.67        -52.61        88.10 o
  -4   8 -17        313.21        286.94        94.56 o
  -2   8 -17          0.34         47.00        64.88 o
   0   8 -17        294.17        193.08        66.90 o
   2   8 -17          8.23         22.97        56.92 o
   4   8 -17       1607.27       1833.04       124.32 o
   6   8 -17         28.75          6.43        80.07 o
   8   8 -17      12539.98      13526.58       630.32 o
  10   8 -17        102.09        166.65       120.05 o
  12   8 -17       6660.59       7473.19       426.06 o
  14   8 -17          9.34        262.28       147.12 o
  16   8 -17       3827.23       4224.28       464.70 o
 -17   9 -17        111.23        425.89       171.59 o
 -15   9 -17       2975.79       2969.09       263.43 o
 -13   9 -17         34.11        -91.91        98.55 o
 -11   9 -17        361.90        478.06       110.42 o
  -9   9 -17         22.65        -49.34       106.99 o
  -7   9 -17        154.31         -4.26       212.72 o
  -5   9 -17        426.36        513.56       112.90 o
  -3   9 -17       3438.38       3451.88       226.46 o
  -1   9 -17        164.78        155.27        58.15 o
   1   9 -17        373.66        310.77        72.82 o
   3   9 -17        754.41        754.84        85.57 o
   5   9 -17        159.72        196.43        91.64 o
   7   9 -17       2057.73       2124.80       185.76 o
   9   9 -17         10.68         62.98       109.74 o
  11   9 -17       1099.99       1308.23       177.75 o
  13   9 -17       7543.68       6844.41       638.16 o
  15   9 -17        524.44        338.71       238.28 o
  17   9 -17       1776.52       1489.95       329.58 o
 -16  10 -17         31.78        -69.77       140.64 o
 -14  10 -17        990.94       1085.78       147.88 o
 -12  10 -17          2.14        -32.89        94.20 o
 -10  10 -17       1120.01       1804.77       194.59 o
  -8  10 -17         21.57         40.91       108.40 o
  -6  10 -17       2322.92       2415.46       204.75 o
  -4  10 -17          2.78        -61.68        84.38 o
  -2  10 -17        747.63        693.42        93.56 o
   0  10 -17          7.22        -27.13        58.57 o
   2  10 -17       1902.22       2305.98       182.68 o
   4  10 -17          8.10        -65.65        80.78 o
   6  10 -17       2875.30       3279.58       225.62 o
   8  10 -17         10.05         46.13       106.02 o
  10  10 -17       4159.21       3758.54       287.92 o
  12  10 -17        135.17        181.25       144.80 o
  14  10 -17       4280.25       4398.09       327.88 o
  16  10 -17         63.88       -158.86       191.72 o
  18  10 -17       1753.52       2304.32       377.05 o
 -17  11 -17        545.23        486.67       152.71 o
 -15  11 -17        119.97        110.15       113.30 o
 -13  11 -17        354.97        230.34       142.10 o
 -11  11 -17          2.57          1.05       148.81 o
  -9  11 -17       1176.40        976.30       159.06 o
  -7  11 -17         65.92        -43.55       100.87 o
  -5  11 -17        186.55        163.37       106.84 o
  -3  11 -17        479.42        331.72       103.07 o
  -1  11 -17        200.33         64.39        93.95 o
   1  11 -17        235.53        172.09        91.23 o
   3  11 -17         91.33        -34.85       190.81 o
   5  11 -17        630.55        689.15       127.40 o
   7  11 -17       2328.11       2313.17       208.10 o
   9  11 -17        917.92        728.79       153.92 o
  11  11 -17         10.49        109.30       140.16 o
  13  11 -17       1941.52       1861.67       219.73 o
  15  11 -17        329.41        378.91       169.35 o
  17  11 -17        209.44        -37.43       224.59 o
 -16  12 -17       1555.54       2046.21       192.17 o
 -14  12 -17         18.79        -24.36       132.73 o
 -12  12 -17        629.11        798.14       162.70 o
 -10  12 -17          1.81        -11.95       114.25 o
  -8  12 -17       1828.99       1955.95       196.08 o
  -6  12 -17         14.49         89.47       140.60 o
  -4  12 -17       2120.79       1933.65       264.76 o
  -2  12 -17         13.63        -21.78       120.05 o
   0  12 -17         54.09        236.93       106.58 o
   2  12 -17         15.66         -4.30        93.85 o
   4  12 -17        264.69        327.90       115.69 o
   6  12 -17         15.23        -58.53       169.35 o
   8  12 -17       4923.56       5018.73       392.12 o
  10  12 -17         13.52        -36.78       138.04 o
  12  12 -17       5170.93       5832.04       377.61 o
  14  12 -17          4.12        -96.30       136.03 o
  16  12 -17         65.46         20.09       220.94 o
  18  12 -17          5.62          6.39       226.41 o
 -15  13 -17        195.07         47.47       193.55 o
 -13  13 -17          3.16        -52.04       164.33 o
 -11  13 -17         36.69        -97.69       154.29 o
  -9  13 -17         65.36        101.34       157.94 o
  -7  13 -17        582.76        599.82       182.59 o
  -5  13 -17        334.64        171.64       162.51 o
  -3  13 -17        141.79         32.19       201.31 o
  -1  13 -17       1119.35        834.97       141.67 o
   1  13 -17        837.76        991.81       143.39 o
   3  13 -17        371.10        397.19       124.47 o
   5  13 -17       2667.07       2169.76       205.21 o
   7  13 -17        461.73        382.75       152.46 o
   9  13 -17        319.99        336.48       148.13 o
  11  13 -17       1845.66       1803.06       295.34 o
  13  13 -17         20.52        106.69       170.72 o
  15  13 -17        125.69        134.24       168.40 o
  17  13 -17         78.39       -163.42       222.76 o
  19  13 -17        448.64        466.52       307.67 o
 -14  14 -17        746.21        779.67       252.89 o
 -12  14 -17          0.75         96.77       174.38 o
 -10  14 -17        169.36        -21.91       156.12 o
  -8  14 -17          4.40        -71.21       155.20 o
  -6  14 -17        677.27        557.82       198.11 o
  -4  14 -17         17.85       -102.62       102.62 o
  -2  14 -17        487.19        875.23       138.68 o
   0  14 -17          2.27         59.27       101.12 o
   2  14 -17         41.22         89.80       104.63 o
   4  14 -17         18.59         -8.87       111.97 o
   6  14 -17        176.38        243.43       132.91 o
   8  14 -17          9.66         94.18       136.85 o
  10  14 -17       1381.30       1412.40       235.54 o
  12  14 -17          7.05         38.19       142.68 o
  14  14 -17       1025.18       1469.93       224.52 o
  16  14 -17          9.62        141.50       174.72 o
  18  14 -17        136.44        293.06       275.71 o
 -13  15 -17        528.09        512.17       214.55 o
 -11  15 -17         30.87       -137.86       184.42 o
  -9  15 -17         92.96        199.94       177.11 o
  -7  15 -17        942.64        957.70       225.50 o
  -5  15 -17        240.18        412.75       130.05 o
  -3  15 -17         93.08        155.70       118.26 o
  -1  15 -17        128.86        231.45       123.18 o
   1  15 -17         55.07         92.73       112.46 o
   3  15 -17        417.22        463.50       136.31 o
   5  15 -17        541.29        695.98       151.10 o
   7  15 -17        330.63        385.39       148.62 o
   9  15 -17         94.66        217.63       147.01 o
  11  15 -17        169.53        282.09       160.00 o
  13  15 -17        366.19        215.84       171.40 o
  15  15 -17          0.26       -151.30       151.30 o
  17  15 -17        300.56        531.34       300.36 o
  19  15 -17        414.08        454.66       312.23 o
 -12  16 -17        472.94        531.34       228.24 o
 -10  16 -17          8.64         48.39       181.68 o
  -8  16 -17        576.77        650.94       213.63 o
  -6  16 -17         14.27         41.29       120.50 o
  -4  16 -17        243.86        337.99       132.87 o
  -2  16 -17         59.44        -13.62       178.94 o
   0  16 -17        542.95        638.56       189.44 o
   2  16 -17         33.17         48.08       122.33 o
   4  16 -17       1243.56       1429.66       185.79 o
   6  16 -17         29.45        178.66       242.85 o
   8  16 -17       5809.00       5972.56       473.37 o
  10  16 -17          5.58        -25.39       143.64 o
  12  16 -17        272.07        366.33       179.40 o
  14  16 -17         21.30         -0.68       162.66 o
  16  16 -17        273.49        199.72       354.23 o
  18  16 -17         34.26        252.89       279.37 o
 -11  17 -17         26.92         85.82       199.94 o
  -9  17 -17         11.09         -2.74       166.16 o
  -7  17 -17        171.90        188.75       129.43 o
  -5  17 -17        263.10        249.81       139.12 o
  -3  17 -17        216.66        102.42       135.12 o
  -1  17 -17        570.18        566.13       147.01 o
   1  17 -17        452.79        419.70       146.84 o
   3  17 -17        474.54        518.45       150.38 o
   5  17 -17       1629.07       1761.38       208.80 o
   7  17 -17        130.39        212.68       147.43 o
   9  17 -17          0.42         25.40       147.39 o
  11  17 -17        134.49        235.08       169.81 o
  13  17 -17          8.61          0.16       163.73 o
  15  17 -17        153.35        265.25       199.80 o
  17  17 -17          1.78        523.13       317.71 o
 -10  18 -17        110.31        414.48       206.33 o
  -8  18 -17          8.25          8.94       134.36 o
  -6  18 -17         77.53        217.93       135.32 o
  -4  18 -17         34.46        -43.02       120.85 o
  -2  18 -17        464.66        503.18       234.17 o
   0  18 -17         59.67         -6.85       129.11 o
   2  18 -17        236.60        608.97       162.02 o
   4  18 -17         46.44        102.12       137.65 o
   6  18 -17        299.99        647.42       176.91 o
   8  18 -17          4.92        291.08       165.74 o
  10  18 -17        790.78       1300.94       231.35 o
  12  18 -17          2.60        -33.90       161.37 o
  14  18 -17          7.05       -154.11       168.24 o
  16  18 -17         22.97         82.41       197.83 o
  -9  19 -17         94.62        -85.74       188.53 o
  -7  19 -17        109.23        213.68       140.13 o
  -5  19 -17          3.75        159.54       133.16 o
  -3  19 -17          4.73       -120.64       120.64 o
  -1  19 -17         38.23        -73.60       132.82 o
   1  19 -17         86.75        141.36       139.45 o
   3  19 -17       1456.84       1361.49       195.92 o
   5  19 -17         22.11        -89.94       188.53 o
   7  19 -17         21.60        156.10       204.50 o
   9  19 -17        536.26        710.23       200.81 o
  11  19 -17         28.97         40.57       451.46 o
  13  19 -17       1242.40       1747.52       267.25 o
  -8  20 -17        147.46        -39.20       137.18 o
  -6  20 -17         13.56         82.35       146.36 o
  -4  20 -17        236.57        -24.45       139.36 o
  -2  20 -17          1.46        -84.08       164.33 o
   0  20 -17        156.37        177.31       157.03 o
   2  20 -17         26.63        234.47       156.16 o
   4  20 -17        488.58        532.44       177.85 o
   6  20 -17          3.34        145.81       154.59 o
   8  20 -17        346.50        527.54       297.17 o
  10  20 -17          6.64       -183.96       183.96 o
  12  20 -17        992.59        679.24       493.00 o
  -5  21 -17        601.08        809.24       175.74 o
  -3  21 -17        123.35        196.05       148.72 o
  -1  21 -17        176.09        327.86       159.42 o
   1  21 -17         37.34         -5.69       150.56 o
   3  21 -17        383.95        355.90       251.98 o
   5  21 -17         86.28         43.90       152.90 o
   7  21 -17        186.75         20.76       157.97 o
   9  21 -17        211.34        114.48       173.42 o
  11  21 -17        822.72        883.47       232.24 o
  -2  22 -17        159.84        246.84       161.30 o
   0  22 -17         21.85         51.92       325.47 o
   2  22 -17        338.48        292.00       205.87 o
   4  22 -17         24.59        123.89       165.55 o
   6  22 -17        631.30        472.16       198.49 o
   8  22 -17         28.12         87.99       175.64 o
 -20   0 -16        472.25        904.75       282.11 o
 -18   0 -16          2.49       -187.16       187.16 o
 -16   0 -16        683.65        932.13       255.63 o
 -14   0 -16         10.70       -146.99       146.99 o
 -12   0 -16        322.09        410.83       179.85 o
 -10   0 -16         10.75        -54.78       111.38 o
  -8   0 -16        755.67        870.05       180.77 o
  -6   0 -16          7.40         48.39       109.56 o
  -4   0 -16       6468.60       6773.63       336.98 o
  -2   0 -16          3.48        -11.87        75.78 o
   0   0 -16         96.60         37.43        82.17 o
   2   0 -16          5.87        -40.79        61.62 o
   4   0 -16      45373.71      45702.10      1862.11 o
   6   0 -16         47.26        102.80        69.50 o
   8   0 -16      57179.34      55023.44      2188.77 o
  10   0 -16         56.51        134.27        76.50 o
  12   0 -16        347.86        283.93       136.94 o
 -19   1 -16        115.16         37.54       153.15 o
 -17   1 -16         92.79         27.87       133.11 o
 -15   1 -16       1393.29       1224.81       185.11 o
 -13   1 -16         95.03        -72.24       109.38 o
 -11   1 -16        562.18        619.13       133.61 o
  -9   1 -16         38.76         14.71       152.01 o
  -7   1 -16          7.97         71.32        85.52 o
  -5   1 -16        658.70        816.64       110.07 o
  -3   1 -16       2009.13       2360.86       122.57 o
  -1   1 -16         53.34         65.91        60.80 o
   1   1 -16         29.51        -12.43        51.63 o
   3   1 -16       1805.02       1857.21        98.41 o
   5   1 -16       2554.25       3323.16       166.83 o
   7   1 -16       5420.16       5651.29       209.60 o
   9   1 -16        331.79        273.35        59.38 o
  11   1 -16        554.58        435.78        89.23 o
  13   1 -16       1207.70       1081.87       134.92 o
 -20   2 -16         33.95        -77.66       149.44 o
 -18   2 -16        932.53        842.36       187.53 o
 -16   2 -16         93.27        197.03       136.31 o
 -14   2 -16       1107.22       1078.18       192.64 o
 -12   2 -16          5.63          6.76       155.20 o
 -10   2 -16         56.83        -72.44        91.30 o
  -8   2 -16          0.87         84.66       120.97 o
  -6   2 -16       4651.63       6039.25       358.79 o
  -4   2 -16          9.31         16.79        55.51 o
  -2   2 -16       9036.92       9007.37       339.25 o
   0   2 -16          3.54         33.26        59.87 o
   2   2 -16       2065.54       2397.41       113.70 o
   4   2 -16         15.47        -16.85        40.49 o
   6   2 -16       8702.60       9383.46       308.41 o
   8   2 -16         36.60         25.79        43.69 o
  10   2 -16      10380.79      10916.64       404.65 o
  12   2 -16         48.12         25.11        63.72 o
  14   2 -16       2283.78       4752.88       415.40 o
 -19   3 -16        176.20        101.49       156.55 o
 -17   3 -16         36.57        -33.84       136.85 o
 -15   3 -16        367.17        413.12       150.00 o
 -13   3 -16         48.20        -37.53       120.97 o
 -11   3 -16         40.06        -86.73       123.71 o
  -9   3 -16       1654.37       1527.41       162.33 o
  -7   3 -16       1184.12       1070.80       183.05 o
  -5   3 -16        848.97        914.62        92.24 o
  -3   3 -16          0.82         50.21        56.30 o
  -1   3 -16       2719.55       2773.06       176.49 o
   1   3 -16       1964.04       2026.84       151.70 o
   3   3 -16         57.11         75.65        44.42 o
   5   3 -16       1332.35       1017.81        74.26 o
   7   3 -16        831.06        760.00        69.35 o
   9   3 -16        754.47        685.47        84.68 o
  11   3 -16       1364.54       1521.95       119.18 o
  13   3 -16       1420.94       1418.74       230.98 o
  15   3 -16      12951.61      12715.74       884.66 o
 -20   4 -16         27.88         27.79       153.64 o
 -18   4 -16         30.82         20.29       136.28 o
 -16   4 -16        339.66        326.33       148.49 o
 -14   4 -16          1.24        -50.02       112.13 o
 -12   4 -16        335.20        669.75       230.98 o
 -10   4 -16          4.16         -1.26        99.42 o
  -8   4 -16        348.39        374.51       103.60 o
  -6   4 -16         13.06        -36.60        85.88 o
  -4   4 -16      16644.16      18903.65       816.19 o
  -2   4 -16          7.30         10.11        52.20 o
   0   4 -16      11187.51      10458.17       457.97 o
   2   4 -16         16.91         14.13        42.59 o
   4   4 -16       9031.13       9404.17       308.02 o
   6   4 -16          8.22         33.31        44.37 o
   8   4 -16        885.84       1255.27       100.21 o
  10   4 -16          1.74         -7.69        58.18 o
  12   4 -16       1898.28       1866.56       177.84 o
  14   4 -16         13.98        398.96       178.03 o
  16   4 -16       4396.26       5705.10       491.17 o
 -19   5 -16        286.96        334.20       171.69 o
 -17   5 -16        159.98        -13.25       138.04 o
 -15   5 -16        722.04        497.15       154.15 o
 -13   5 -16        316.87        283.60       132.53 o
 -11   5 -16        336.02        388.38       125.55 o
  -9   5 -16        595.19        663.18       128.28 o
  -7   5 -16       1472.09       1714.94       128.73 o
  -5   5 -16         40.39         58.20        75.91 o
  -3   5 -16       1339.70       1308.70       127.17 o
  -1   5 -16       2118.31       2152.50       126.50 o
   1   5 -16       3028.18       3528.33       168.82 o
   3   5 -16       1306.09       1211.73        79.52 o
   5   5 -16          9.50        -33.02        40.04 o
   7   5 -16       4193.56       4243.51       199.35 o
   9   5 -16          8.54         57.32        57.45 o
  11   5 -16       3685.21       3814.68       299.00 o
  13   5 -16       3732.98       4305.95       284.36 o
  15   5 -16        297.91        613.51       208.16 o
 -18   6 -16        167.42         36.88       151.68 o
 -16   6 -16          1.95        -53.74       134.39 o
 -14   6 -16        457.34        571.91       209.98 o
 -12   6 -16          4.25        -44.47       104.19 o
 -10   6 -16       3279.55       3412.50       251.42 o
  -8   6 -16         50.93         27.09        70.67 o
  -6   6 -16        548.33        593.51       106.12 o
  -4   6 -16         10.17        -25.89       104.99 o
  -2   6 -16       2038.60       1827.59       120.82 o
   0   6 -16          3.49          8.67        62.26 o
   2   6 -16       3474.64       3079.19       134.11 o
   4   6 -16          2.23         10.86        38.68 o
   6   6 -16        894.20        831.94        87.91 o
   8   6 -16         13.37         56.61        57.60 o
  10   6 -16       1276.92       2079.18       182.69 o
  12   6 -16         21.43         48.38       108.15 o
  14   6 -16       4470.92       4418.15       306.61 o
  16   6 -16         60.10        -56.60       175.29 o
 -19   7 -16        487.63        926.19       201.02 o
 -17   7 -16       1497.29       1586.12       487.98 o
 -15   7 -16        615.70        607.87       162.75 o
 -13   7 -16        760.23        631.22       156.76 o
 -11   7 -16         74.03        -77.37       111.73 o
  -9   7 -16        297.45        332.22        91.23 o
  -7   7 -16         12.09        -62.35        81.38 o
  -5   7 -16        268.08        428.05       100.04 o
  -3   7 -16        950.00        946.90       112.31 o
  -1   7 -16        156.19        130.09        58.37 o
   1   7 -16        566.06        518.02        72.67 o
   3   7 -16        160.93        136.54        46.38 o
   5   7 -16       1434.29       1705.45       118.80 o
   7   7 -16          4.47        -14.94        54.73 o
   9   7 -16       7391.59       6970.11       374.08 o
  11   7 -16      10030.27      10989.90       528.70 o
  13   7 -16        265.32        921.75       158.48 o
  15   7 -16       6924.10       6043.81       572.43 o
  17   7 -16        314.67        167.99       212.72 o
 -18   8 -16          3.39         40.69       154.28 o
 -16   8 -16        452.57        553.34       174.55 o
 -14   8 -16          8.89        -71.74       199.94 o
 -12   8 -16       2205.57       2529.43       227.81 o
 -10   8 -16         12.06        -79.27        79.27 o
  -8   8 -16         12.53        -93.45        93.45 o
  -6   8 -16         20.36        -24.18        80.97 o
  -4   8 -16       2508.06       2513.90       185.76 o
  -2   8 -16          0.97         25.44        69.34 o
   0   8 -16       1147.80       1192.06       101.59 o
   2   8 -16         12.02          8.56        52.83 o
   4   8 -16       2960.50       2801.60       149.84 o
   6   8 -16         32.06        -13.57       128.27 o
   8   8 -16       3689.28       4184.99       262.71 o
  10   8 -16        196.47        239.01       115.20 o
  12   8 -16      20747.64      23731.65      1042.58 o
  14   8 -16        223.63        387.13       143.39 o
  16   8 -16       5265.62       5532.55       543.21 o
  18   8 -16         28.23        -43.82       210.89 o
 -17   9 -16         12.83        162.23       158.38 o
 -15   9 -16        837.59        963.00       235.54 o
 -13   9 -16         19.92        -14.03        95.90 o
 -11   9 -16       1482.25       1697.42       151.44 o
  -9   9 -16          0.49        -77.60       130.55 o
  -7   9 -16       1615.37       1491.26       159.06 o
  -5   9 -16        341.64        223.47        96.50 o
  -3   9 -16       1753.73       1768.71       151.30 o
  -1   9 -16        382.82        385.81        63.16 o
   1   9 -16        228.81        183.09        63.85 o
   3   9 -16       5494.92       5665.66       241.86 o
   5   9 -16        568.03        297.18       102.89 o
   7   9 -16       5470.77       4838.75       296.28 o
   9   9 -16         55.61         17.52       103.88 o
  11   9 -16       3359.15       4159.23       660.53 o
  13   9 -16      15967.29      16449.63      1041.23 o
  15   9 -16        167.38        314.78       158.80 o
  17   9 -16       4076.59       3382.53       445.53 o
 -18  10 -16       1807.51       2396.87       266.03 o
 -16  10 -16          2.34        -37.10       172.09 o
 -14  10 -16         97.75        165.40       109.92 o
 -12  10 -16          0.61        -46.14        92.22 o
 -10  10 -16       3716.42       4513.08       611.23 o
  -8  10 -16         25.86        -49.16       161.59 o
  -6  10 -16       1275.75       1441.91       193.09 o
  -4  10 -16          7.86        -24.58        89.39 o
  -2  10 -16       2346.24       2266.29       175.29 o
   0  10 -16          2.75         -1.73        47.92 o
   2  10 -16       4324.10       4793.82       497.56 o
   4  10 -16         74.24        105.78        86.61 o
   6  10 -16      10952.72      11830.19       567.13 o
   8  10 -16         20.06         19.75       106.98 o
  10  10 -16       5071.05       6084.21       361.51 o
  12  10 -16        253.34        691.00       172.77 o
  14  10 -16       2867.59       4347.77       331.17 o
  16  10 -16         89.23        202.68       227.33 o
  18  10 -16       2180.83       2785.45       398.96 o
 -17  11 -16         26.25        207.38       180.94 o
 -15  11 -16          5.81        -80.58        96.25 o
 -13  11 -16        107.15        153.13       104.33 o
 -11  11 -16          5.14       -101.41       225.05 o
  -9  11 -16       1456.16       1433.63       175.27 o
  -7  11 -16         88.11        117.15       112.34 o
  -5  11 -16       1480.28       1607.19       156.87 o
  -3  11 -16        364.55        194.17        94.53 o
  -1  11 -16        266.02        266.40        64.14 o
   1  11 -16        106.37          2.22        86.42 o
   3  11 -16        223.38        420.36       133.75 o
   5  11 -16       1049.07        831.73       131.03 o
   7  11 -16       6295.99       5933.42       348.24 o
   9  11 -16       1450.97       1322.90       179.75 o
  11  11 -16         47.33        404.65       161.07 o
  13  11 -16       2202.52       2881.53       298.54 o
  15  11 -16        253.71        177.05       153.15 o
  17  11 -16         71.57        140.60       229.15 o
  19  11 -16        336.07        102.25       247.41 o
 -16  12 -16        341.35        477.88       134.47 o
 -14  12 -16          4.27       -119.72       119.72 o
 -12  12 -16        750.25        939.24       226.41 o
 -10  12 -16         14.80         62.50       119.85 o
  -8  12 -16        717.02        912.44       150.31 o
  -6  12 -16          7.28        -94.57        94.57 o
  -4  12 -16        318.91        534.08       175.29 o
  -2  12 -16         20.88         26.91        99.19 o
   0  12 -16        388.38        343.49       108.53 o
   2  12 -16          4.16        140.89        97.10 o
   4  12 -16        720.51        996.62       141.95 o
   6  12 -16         63.44        224.45       110.60 o
   8  12 -16       6796.08       8166.19       623.55 o
  10  12 -16         85.34        300.42       141.01 o
  12  12 -16      23121.75      23710.35      1088.06 o
  14  12 -16          1.43        -97.13       140.92 o
  16  12 -16        519.52        440.96       248.33 o
  18  12 -16          0.35         65.73       229.15 o
 -15  13 -16        252.38        115.95       180.77 o
 -13  13 -16          0.77          9.13       154.29 o
 -11  13 -16        217.75         72.12       168.90 o
  -9  13 -16         93.46        -22.82       151.55 o
  -7  13 -16         47.03        144.25       159.77 o
  -5  13 -16        934.87        779.67       200.85 o
  -3  13 -16        333.79        393.34       136.94 o
  -1  13 -16       1049.52       1129.73       146.50 o
   1  13 -16       2012.13       2271.02       207.24 o
   3  13 -16        228.35        503.21       123.18 o
   5  13 -16       2932.07       2600.22       218.49 o
   7  13 -16       1883.90       1920.30       202.01 o
   9  13 -16       6832.65       6966.18       417.96 o
  11  13 -16       2833.38       3525.19       284.97 o
  13  13 -16          2.15       -145.85       145.85 o
  15  13 -16        181.82        108.03       159.31 o
  17  13 -16        181.57        195.37       241.94 o
  19  13 -16        490.49        328.67       288.50 o
 -16  14 -16          0.77        279.37       201.76 o
 -14  14 -16        374.87        343.27       212.72 o
 -12  14 -16          3.42        -45.65       167.07 o
 -10  14 -16        255.85        429.09       177.11 o
  -8  14 -16          3.64       -133.29       139.68 o
  -6  14 -16        530.73        632.68       193.55 o
  -4  14 -16         16.89        -46.16       123.71 o
  -2  14 -16         11.91        139.97       109.10 o
   0  14 -16          4.92          8.89       106.07 o
   2  14 -16        140.47        248.83       116.55 o
   4  14 -16         15.21        264.19       122.37 o
   6  14 -16       1712.95       1873.86       201.25 o
   8  14 -16         55.92        171.73       131.39 o
  10  14 -16        377.67        779.93       183.04 o
  12  14 -16         22.88       -101.90       138.38 o
  14  14 -16         19.80         18.87       145.49 o
  16  14 -16         18.98        -31.93       203.13 o
  18  14 -16        611.51        419.05       283.02 o
  20  14 -16         36.76        -14.61       269.32 o
 -15  15 -16          1.40       -119.60       188.98 o
 -13  15 -16        504.49        421.79       199.03 o
 -11  15 -16         78.73        124.16       165.25 o
  -9  15 -16        909.09        578.82       203.59 o
  -7  15 -16        477.49        618.08       194.46 o
  -5  15 -16       1038.33       1385.48       170.40 o
  -3  15 -16        206.12         95.83       112.31 o
  -1  15 -16        386.92        345.09       117.95 o
   1  15 -16       1219.21       1209.06       161.43 o
   3  15 -16        508.26        698.18       142.16 o
   5  15 -16       2642.08       2576.67       229.60 o
   7  15 -16       3028.37       3327.08       265.64 o
   9  15 -16        145.57        155.21       194.92 o
  11  15 -16        353.93        471.40       171.66 o
  13  15 -16        148.48         98.63       232.81 o
  15  15 -16          0.21         96.25       191.27 o
  17  15 -16        455.77        151.55       265.67 o
  19  15 -16         45.80        -57.52       264.76 o
 -14  16 -16         38.13        -52.95       184.42 o
 -12  16 -16        113.61        274.80       189.90 o
 -10  16 -16         12.40        304.93       174.38 o
  -8  16 -16        698.64        796.10       219.11 o
  -6  16 -16          3.88        -77.25       108.79 o
  -4  16 -16        327.88        422.46       131.68 o
  -2  16 -16          2.51        -80.91       109.10 o
   0  16 -16          0.80          2.83       115.21 o
   2  16 -16          7.09         94.88       141.05 o
   4  16 -16       2618.01       2919.93       245.63 o
   6  16 -16        124.09        345.91       146.04 o
   8  16 -16       1342.93       1350.61       204.53 o
  10  16 -16          4.22       -113.46       166.16 o
  12  16 -16        519.69        458.98       202.22 o
  14  16 -16          3.67        -78.50       182.14 o
  16  16 -16       2088.31       2405.69       282.92 o
  18  16 -16          0.06       -246.50       246.50 o
 -13  17 -16        594.13        783.32       241.94 o
 -11  17 -16        469.13        589.77       221.85 o
  -9  17 -16         19.02         26.48       155.20 o
  -7  17 -16         60.51       -110.34       119.65 o
  -5  17 -16        212.25        229.68       213.18 o
  -3  17 -16        341.71        540.35       138.76 o
  -1  17 -16        233.09        169.48       123.05 o
   1  17 -16         84.00       -117.44       117.44 o
   3  17 -16        561.67        666.41       156.16 o
   5  17 -16       2504.18       2776.66       250.01 o
   7  17 -16       1168.49       1136.45       193.77 o
   9  17 -16        391.62        398.10       170.98 o
  11  17 -16        127.80        -17.94       161.59 o
  13  17 -16         65.96         62.25       195.37 o
  15  17 -16        235.74          0.76       178.46 o
  17  17 -16          0.43         63.91       277.54 o
 -12  18 -16         12.54        218.20       200.85 o
 -10  18 -16        237.22         30.13       181.68 o
  -8  18 -16          4.89        -77.43       121.32 o
  -6  18 -16         19.80         94.45       126.24 o
  -4  18 -16          0.59        104.92       124.79 o
  -2  18 -16        221.71        188.16       126.45 o
   0  18 -16         20.26        -47.26       125.39 o
   2  18 -16         44.51        363.64       143.21 o
   4  18 -16         34.84        139.67       167.07 o
   6  18 -16       6120.03       6080.55       396.36 o
   8  18 -16         20.57        -43.37       145.25 o
  10  18 -16       3021.05       2839.59       290.45 o
  12  18 -16          5.95         94.82       169.30 o
  14  18 -16        767.37        660.92       211.64 o
  16  18 -16         16.40        -57.20       190.43 o
  -9  19 -16        154.57         42.03       140.14 o
  -7  19 -16         25.68       -116.15       116.15 o
  -5  19 -16         31.32        -42.79       121.90 o
  -3  19 -16        840.38        518.87       154.92 o
  -1  19 -16        176.12         82.77       135.24 o
   1  19 -16         35.78        104.09       138.95 o
   3  19 -16       1423.66       1228.49       188.53 o
   5  19 -16        289.71        465.22       171.07 o
   7  19 -16         91.19        445.29       172.02 o
   9  19 -16        477.63        587.43       186.06 o
  11  19 -16         95.55       -176.73       249.70 o
  13  19 -16        507.02        512.71       215.92 o
  15  19 -16        359.12        223.02       261.56 o
  -8  20 -16        554.19        485.42       161.96 o
  -6  20 -16         15.94         30.26       150.64 o
  -4  20 -16         74.86         34.37       131.03 o
  -2  20 -16         22.08        -70.99       127.72 o
   0  20 -16        829.61        961.90       184.16 o
   2  20 -16          0.12        122.01       146.07 o
   4  20 -16        201.82        394.00       165.37 o
   6  20 -16          0.11         75.11       145.23 o
   8  20 -16       3496.33       3911.24       330.77 o
  10  20 -16          0.26        -85.23       159.22 o
  12  20 -16         68.95        -97.70       187.16 o
  -7  21 -16          0.79       -102.03       136.20 o
  -5  21 -16        364.35        408.84       264.76 o
  -3  21 -16         71.05        124.12       151.91 o
  -1  21 -16        159.67        487.62       163.91 o
   1  21 -16        473.72        461.05       173.66 o
   3  21 -16        714.07        984.02       198.11 o
   5  21 -16         25.55        -72.34       150.08 o
   7  21 -16        159.38        258.21       224.59 o
   9  21 -16         95.63         35.19       173.72 o
  11  21 -16        977.57        977.07       239.44 o
  -4  22 -16         17.33         29.68       230.98 o
  -2  22 -16        338.25        568.25       171.35 o
   0  22 -16         28.36       -121.05       145.25 o
   2  22 -16        640.86        430.26       184.91 o
   4  22 -16         36.91        152.57       163.12 o
   6  22 -16        385.39        569.47       209.52 o
   8  22 -16          9.11         71.82       202.22 o
   1  23 -16        171.71        147.61       169.84 o
   3  23 -16        667.89        521.32       199.12 o
   5  23 -16        321.32        631.77       202.46 o
 -21   1 -15         55.75         16.13       260.19 o
 -19   1 -15        247.77        189.60       194.46 o
 -17   1 -15         36.62       -127.36       127.36 o
 -15   1 -15        586.71        414.51       152.01 o
 -13   1 -15       1005.88        831.51       152.93 o
 -11   1 -15        117.76          7.15       118.23 o
  -9   1 -15         55.91         38.58        87.39 o
  -7   1 -15        384.61        441.23        98.26 o
  -5   1 -15       1922.51       2083.39       160.74 o
  -3   1 -15       1967.66       1838.34       133.88 o
  -1   1 -15          8.07         41.74        51.60 o
   1   1 -15         17.66        -39.75        45.13 o
   3   1 -15       3869.37       4000.19       153.72 o
   5   1 -15       6825.29       7858.42       264.38 o
   7   1 -15        156.27        436.04        61.96 o
   9   1 -15       4530.96       4360.07       179.12 o
  11   1 -15       2501.02       2467.30       129.76 o
  13   1 -15        885.89        791.26       121.50 o
 -20   2 -15         10.18         30.97       152.47 o
 -18   2 -15        170.40         68.17       271.61 o
 -16   2 -15          3.70       -187.16       187.16 o
 -14   2 -15        306.88        470.89       145.14 o
 -12   2 -15         13.12        -95.40        95.40 o
 -10   2 -15        128.67        101.40        99.05 o
  -8   2 -15          1.87          7.91       112.29 o
  -6   2 -15       1602.65       1873.93       231.44 o
  -4   2 -15          1.03        -41.14        48.30 o
  -2   2 -15       2075.21       2605.29       133.86 o
   0   2 -15          8.31         64.17        54.52 o
   2   2 -15       7639.19       8688.63       284.13 o
   4   2 -15          2.95         -2.89        41.73 o
   6   2 -15       4028.19       4580.90       171.45 o
   8   2 -15         18.69         12.56        45.14 o
  10   2 -15       7940.97       7909.81       319.54 o
  12   2 -15         44.83         85.40        85.76 o
  14   2 -15      11970.70      11454.94       762.32 o
 -19   3 -15        479.95        501.68       176.45 o
 -17   3 -15         85.91        217.22       199.03 o
 -15   3 -15        459.72        313.20       274.35 o
 -13   3 -15        141.79        -64.43       154.75 o
 -11   3 -15        311.98        393.63       121.68 o
  -9   3 -15       3184.38       3582.00       422.25 o
  -7   3 -15       1156.95       1117.49       126.53 o
  -5   3 -15       2429.70       2193.12       134.21 o
  -3   3 -15         30.52          7.70        69.39 o
  -1   3 -15       2021.05       1891.27       110.82 o
   1   3 -15       2442.62       2711.71       167.19 o
   3   3 -15          6.30        -22.43        41.90 o
   5   3 -15       1333.12       1194.93        78.02 o
   7   3 -15       2211.34       2313.98       113.47 o
   9   3 -15       3072.87       3511.88       176.73 o
  11   3 -15        667.99        645.75        86.69 o
  13   3 -15       2326.13       1910.68       179.94 o
  15   3 -15       4213.64       4365.79       421.79 o
 -20   4 -15        221.79        194.18       160.95 o
 -18   4 -15          3.75       -165.50       228.70 o
 -16   4 -15       1045.28       1101.69       181.79 o
 -14   4 -15         28.80         26.06       118.40 o
 -12   4 -15       1256.42       1184.21       166.07 o
 -10   4 -15          0.33        -26.02       102.71 o
  -8   4 -15       2551.24       3018.58       206.28 o
  -6   4 -15         13.28         43.61        59.62 o
  -4   4 -15       7138.26       6852.82       341.01 o
  -2   4 -15          7.39         -0.47        45.14 o
   0   4 -15      45538.54      47605.57      1939.26 o
   2   4 -15         19.12         -3.85        46.47 o
   4   4 -15        345.03        393.94        54.70 o
   6   4 -15         32.47          9.85        40.23 o
   8   4 -15       1532.35       2379.53       139.82 o
  10   4 -15         28.11         44.00        61.80 o
  12   4 -15       4150.56       4405.90       419.51 o
  14   4 -15         96.39        292.15       165.25 o
  16   4 -15        236.74        656.42       226.41 o
 -19   5 -15         35.74        128.59       151.86 o
 -17   5 -15        145.71        205.58       143.46 o
 -15   5 -15         23.66         30.74       120.62 o
 -13   5 -15        307.49        218.04       120.02 o
 -11   5 -15       1065.17        770.82       145.74 o
  -9   5 -15        276.08        196.77       101.77 o
  -7   5 -15         61.74        116.42        67.55 o
  -5   5 -15         17.38         35.20        85.82 o
  -3   5 -15       2029.11       1768.21       140.07 o
  -1   5 -15       3255.17       3566.11       189.99 o
   1   5 -15       3104.68       3683.96       172.51 o
   3   5 -15        774.18        818.05        66.22 o
   5   5 -15         32.72         80.28        34.66 o
   7   5 -15       8818.85       8673.14       335.69 o
   9   5 -15       1350.79       1162.72       101.92 o
  11   5 -15         65.02         21.00        91.67 o
  13   5 -15      10141.85      10893.67       544.15 o
  15   5 -15         39.64        175.29       175.29 o
 -20   6 -15         11.01        250.96       163.75 o
 -18   6 -15         45.23         85.50       145.43 o
 -16   6 -15          8.86        -88.82       166.16 o
 -14   6 -15        633.26        404.98       146.07 o
 -12   6 -15          2.38        -25.85       113.18 o
 -10   6 -15       1133.32       1317.54       162.05 o
  -8   6 -15         17.89         59.65        69.21 o
  -6   6 -15       1169.01       1605.18       119.60 o
  -4   6 -15          2.20         36.94        67.10 o
  -2   6 -15       3403.74       3310.46       196.22 o
   0   6 -15         33.69         38.16        64.31 o
   2   6 -15       1711.56       2638.41       119.42 o
   4   6 -15          6.39        -19.55        46.77 o
   6   6 -15       4044.63       4430.12       202.58 o
   8   6 -15         12.77         39.24        56.79 o
  10   6 -15        377.49        461.00       123.71 o
  12   6 -15         81.03        144.14       107.16 o
  14   6 -15       3590.86       3978.10       289.11 o
  16   6 -15         90.96        196.29       194.46 o
 -19   7 -15        202.80        128.37       158.63 o
 -17   7 -15        264.97        283.85       156.12 o
 -15   7 -15        720.27        668.56       160.50 o
 -13   7 -15         21.24        -22.72       117.12 o
 -11   7 -15        157.19         58.71       195.37 o
  -9   7 -15       2297.57       2577.85       167.03 o
  -7   7 -15          4.87        -24.16        64.41 o
  -5   7 -15        603.23        488.89        98.90 o
  -3   7 -15        257.46        275.38        79.68 o
  -1   7 -15       2401.69       2552.57       140.71 o
   1   7 -15       4490.48       4285.54       189.83 o
   3   7 -15        663.62        575.86        81.94 o
   5   7 -15       6850.07       6665.64       265.45 o
   7   7 -15          3.21        -15.32        47.90 o
   9   7 -15       7213.25       7499.91       390.56 o
  11   7 -15       6947.57       7056.53       387.61 o
  13   7 -15        183.63        636.50       152.02 o
  15   7 -15      14808.91      15748.60      1059.04 o
  17   7 -15        147.36        132.38       202.68 o
 -18   8 -15          9.41        -97.00       136.40 o
 -16   8 -15        122.21        263.64       320.45 o
 -14   8 -15          4.88         13.10       225.96 o
 -12   8 -15        585.95        789.54       152.43 o
 -10   8 -15          3.03        -81.24        81.24 o
  -8   8 -15       1220.55       1555.67       128.53 o
  -6   8 -15         46.42         94.05        81.99 o
  -4   8 -15       1733.29       1883.27       178.03 o
  -2   8 -15         15.22        -56.77        56.77 o
   0   8 -15      13986.24      12173.81       392.86 o
   2   8 -15         10.31         34.66        53.60 o
   4   8 -15       2575.70       2836.20       195.95 o
   6   8 -15         18.18          4.02        43.04 o
   8   8 -15       1227.18       1561.72       157.19 o
  10   8 -15        127.41        238.53       115.47 o
  12   8 -15      15437.32      16123.33       735.60 o
  14   8 -15        416.96       1052.00       223.68 o
  16   8 -15        749.36        749.54       255.63 o
  18   8 -15         14.80        125.99       228.24 o
 -19   9 -15         44.16         98.53       157.46 o
 -17   9 -15         43.09        -72.00       135.51 o
 -15   9 -15         97.90        173.87       225.05 o
 -13   9 -15        136.44        276.73       133.71 o
 -11   9 -15        584.06        549.60       115.38 o
  -9   9 -15          3.43       -199.03       199.03 o
  -7   9 -15       2003.33       2447.64       303.10 o
  -5   9 -15         32.39         33.88        81.31 o
  -3   9 -15       2454.17       2554.75       180.11 o
  -1   9 -15         96.86         56.29        47.08 o
   1   9 -15         83.81         28.40        56.63 o
   3   9 -15       4255.20       4013.42       186.01 o
   5   9 -15          0.55         33.51        82.91 o
   7   9 -15       7570.48       7935.79       408.93 o
   9   9 -15        153.51        175.38       106.59 o
  11   9 -15       3293.60       4750.41       304.41 o
  13   9 -15       9991.13      11947.42       594.97 o
  15   9 -15        288.03        599.36       162.31 o
  17   9 -15       4546.11       3939.43       464.70 o
 -18  10 -15          2.16        277.94       159.67 o
 -16  10 -15          0.64         54.47       215.92 o
 -14  10 -15        284.44        507.83       132.18 o
 -12  10 -15          0.16         23.59       106.77 o
 -10  10 -15        994.12       1321.97       426.35 o
  -8  10 -15          0.95       -160.80       226.87 o
  -6  10 -15       1604.91       2046.81       262.48 o
  -4  10 -15          2.91        -41.47       108.64 o
  -2  10 -15       4390.13       4878.52       267.91 o
   0  10 -15         32.29         75.85        49.56 o
   2  10 -15         19.35        -15.22        56.37 o
   4  10 -15         36.54         20.07        88.64 o
   6  10 -15       7371.90       6512.31       359.47 o
   8  10 -15        192.19        166.27       150.64 o
  10  10 -15      16281.84      17101.61       790.12 o
  12  10 -15        240.42        803.43       172.68 o
  14  10 -15       6344.42       5880.29       376.62 o
  16  10 -15        175.81        198.11       225.50 o
  18  10 -15       2475.36       2053.25       365.18 o
 -17  11 -15        354.07        342.39       158.44 o
 -15  11 -15         91.57        117.81       105.69 o
 -13  11 -15        715.85        752.40       123.16 o
 -11  11 -15          1.76       -104.64       107.03 o
  -9  11 -15         18.55         35.65       105.06 o
  -7  11 -15        413.27        311.92       257.46 o
  -5  11 -15       1255.78       1315.25       144.80 o
  -3  11 -15          9.65        -32.27        89.93 o
  -1  11 -15        262.13        257.15        67.21 o
   1  11 -15        294.95        197.53        91.77 o
   3  11 -15       1185.04       1207.34       139.42 o
   5  11 -15       4447.11       4638.97       305.84 o
   7  11 -15      11790.13      11709.07       559.06 o
   9  11 -15       4400.74       5556.32       472.46 o
  11  11 -15        105.43        445.95       166.46 o
  13  11 -15        739.52        597.15       170.06 o
  15  11 -15       1219.03        827.13       185.84 o
  17  11 -15        220.75         37.43       219.11 o
  19  11 -15        314.85         74.86       231.89 o
 -16  12 -15        145.99        241.87       121.44 o
 -14  12 -15          0.69        -52.37        92.13 o
 -12  12 -15        811.09        705.08       275.71 o
 -10  12 -15          4.27        -36.44       110.31 o
  -8  12 -15         28.57        -90.40       106.20 o
  -6  12 -15          0.09         34.57       102.55 o
  -4  12 -15        185.31        225.48       104.90 o
  -2  12 -15         10.06        -12.25        90.11 o
   0  12 -15       2931.66       2584.75       203.30 o
   2  12 -15         99.88        113.39        93.28 o
   4  12 -15       3581.07       3449.06       240.13 o
   6  12 -15         52.18        123.56       108.41 o
   8  12 -15      23564.82      24057.55      1171.79 o
  10  12 -15        242.12        557.29       286.67 o
  12  12 -15       5317.89       6383.28       405.73 o
  14  12 -15         17.50          3.36       148.79 o
  16  12 -15        325.56        278.09       164.31 o
  18  12 -15          0.90        -69.39       219.11 o
 -17  13 -15        607.55        830.75       149.60 o
 -15  13 -15        366.23        482.90       257.00 o
 -13  13 -15          5.91        -57.21       217.74 o
 -11  13 -15        519.76        448.17       139.05 o
  -9  13 -15         89.69        -23.41       178.94 o
  -7  13 -15        396.50        291.23       164.33 o
  -5  13 -15       2014.43       2023.12       255.63 o
  -3  13 -15        345.46        327.94       144.25 o
  -1  13 -15       3603.23       3964.31       250.36 o
   1  13 -15       5387.19       5743.80       323.10 o
   3  13 -15       1139.46       1347.34       167.99 o
   5  13 -15       2648.80       2578.27       453.74 o
   7  13 -15       1608.26       1870.33       194.26 o
   9  13 -15      16661.17      17461.23       791.13 o
  11  13 -15        683.40       1112.19       213.18 o
  13  13 -15         18.22        335.90       451.92 o
  15  13 -15        270.01        435.04       202.22 o
  17  13 -15         92.53       -204.50       204.50 o
  19  13 -15        228.58        327.75       268.41 o
 -16  14 -15          0.89       -177.11       178.03 o
 -14  14 -15         88.18        198.11       180.77 o
 -12  14 -15          0.80       -136.94       136.94 o
 -10  14 -15        734.43        610.77       188.07 o
  -8  14 -15         33.56         44.74       145.16 o
  -6  14 -15        431.10        549.60       182.59 o
  -4  14 -15         43.37        -94.95       150.64 o
  -2  14 -15        165.05        378.83       119.00 o
   0  14 -15         11.86        168.96       106.84 o
   2  14 -15       8826.75       8615.07       441.24 o
   4  14 -15         19.10        175.73       114.86 o
   6  14 -15       4349.56       4521.19       301.07 o
   8  14 -15        123.69        311.46       146.81 o
  10  14 -15       9985.31      10357.19       552.90 o
  12  14 -15          6.08        344.20       155.38 o
  14  14 -15        254.33        519.53       180.06 o
  16  14 -15          5.83        -46.33       160.85 o
  18  14 -15        133.97        139.68       257.46 o
  20  14 -15         11.04        -31.04       283.02 o
 -15  15 -15          6.92        -62.99       182.59 o
 -13  15 -15        125.80        150.64       187.16 o
 -11  15 -15        122.79        118.69       166.16 o
  -9  15 -15       1193.00        958.61       205.42 o
  -7  15 -15        753.79        608.03       187.16 o
  -5  15 -15        525.54        683.86       154.29 o
  -3  15 -15        530.47        482.19       125.81 o
  -1  15 -15       1940.55       1892.13       184.93 o
   1  15 -15       2382.24       2270.45       197.83 o
   3  15 -15       1446.17       1775.62       184.14 o
   5  15 -15       1801.38       2087.25       202.90 o
   7  15 -15       4502.88       4510.68       654.14 o
   9  15 -15        337.34        494.50       160.60 o
  11  15 -15        159.75        298.89       162.20 o
  13  15 -15        469.86        479.59       179.34 o
  15  15 -15          3.20       -156.47       156.47 o
  17  15 -15       1203.83       1232.50       341.45 o
  19  15 -15        102.85         89.47       273.89 o
 -14  16 -15         14.72        235.54       188.98 o
 -12  16 -15        446.90        506.69       202.68 o
 -10  16 -15          4.03        166.16       169.81 o
  -8  16 -15        521.05        664.64       194.46 o
  -6  16 -15         51.93        177.01       215.92 o
  -4  16 -15       1110.94       1455.11       239.20 o
  -2  16 -15         27.89        233.05       121.01 o
   0  16 -15        532.22       1084.00       158.46 o
   2  16 -15         17.58        -23.75       193.09 o
   4  16 -15       3872.66       3929.24       284.04 o
   6  16 -15         99.15         86.34       131.96 o
   8  16 -15       3114.70       3154.33       278.24 o
  10  16 -15         33.42        -67.80       139.11 o
  12  16 -15        435.23        294.48       173.65 o
  14  16 -15         18.40        -92.58       156.54 o
  16  16 -15        228.29        533.36       199.17 o
  18  16 -15         16.61       -149.73       248.33 o
 -13  17 -15        451.48        538.65       209.07 o
 -11  17 -15        500.79        692.94       219.11 o
  -9  17 -15         58.40        175.29       174.38 o
  -7  17 -15         28.11        -91.90       116.52 o
  -5  17 -15        699.97        607.82       328.21 o
  -3  17 -15        458.51        540.86       139.76 o
  -1  17 -15        104.33         73.31       118.45 o
   1  17 -15        796.78        660.56       148.15 o
   3  17 -15       1617.42       2082.36       234.63 o
   5  17 -15       1478.38       1558.73       202.38 o
   7  17 -15       1461.26       1547.56       270.24 o
   9  17 -15       1692.09       1242.29       312.23 o
  11  17 -15        281.94        224.72       266.58 o
  13  17 -15         96.34        128.40       158.02 o
  15  17 -15        937.31        808.43       227.88 o
  17  17 -15          2.02       -103.16       233.72 o
 -12  18 -15          8.77         49.30       177.11 o
 -10  18 -15       1931.88       2500.60       317.71 o
  -8  18 -15         13.17         64.97       124.35 o
  -6  18 -15        121.50        212.13       125.28 o
  -4  18 -15         33.29         80.28       120.24 o
  -2  18 -15         92.90         63.75       119.59 o
   0  18 -15          3.75        221.39       144.25 o
   2  18 -15       5123.08       6243.51       379.25 o
   4  18 -15          1.11         11.95       173.46 o
   6  18 -15        815.04       1586.18       213.09 o
   8  18 -15         62.98        239.97       160.50 o
  10  18 -15       1229.22       1141.75       284.84 o
  12  18 -15         18.11        -63.32       392.12 o
  14  18 -15        296.99         84.15       182.35 o
  16  18 -15          2.74       -157.04       188.47 o
 -11  19 -15        226.23        352.40       206.33 o
  -9  19 -15         24.50       -128.78       128.78 o
  -7  19 -15         24.41         52.45       118.63 o
  -5  19 -15         15.98          9.30       123.62 o
  -3  19 -15       1818.63       1544.58       187.39 o
  -1  19 -15        133.30        118.07       157.49 o
   1  19 -15        530.93        645.83       159.26 o
   3  19 -15        584.24        515.61       160.07 o
   5  19 -15       2591.22       2263.97       245.29 o
   7  19 -15       1284.22       1262.00       216.06 o
   9  19 -15        736.50        741.56       190.17 o
  11  19 -15         95.73         50.55       219.57 o
  13  19 -15        470.68         38.63       191.39 o
  15  19 -15         49.57       -138.26       183.02 o
 -10  20 -15          7.00        -36.87       136.34 o
  -8  20 -15        120.67         83.45       134.46 o
  -6  20 -15         13.13        136.27       130.89 o
  -4  20 -15        530.89        422.15       147.53 o
  -2  20 -15         42.87        -23.23       206.33 o
   0  20 -15       3452.88       4063.53       310.51 o
   2  20 -15         15.17        169.80       151.38 o
   4  20 -15       1290.39       1716.17       223.35 o
   6  20 -15         13.82        104.66       154.28 o
   8  20 -15       1628.42       2144.25       262.40 o
  10  20 -15         22.53         63.83       314.52 o
  12  20 -15         83.05        -92.78       226.41 o
  14  20 -15          0.17       -174.05       174.05 o
  -7  21 -15         28.69         21.75       166.62 o
  -5  21 -15        161.50        186.64       336.43 o
  -3  21 -15        508.56        536.03       297.63 o
  -1  21 -15        887.47        925.87       241.93 o
   1  21 -15       1321.58       1211.31       258.82 o
   3  21 -15        822.78        889.55       195.59 o
   5  21 -15        171.31        299.52       168.84 o
   7  21 -15        349.85        454.44       188.17 o
   9  21 -15        252.68        748.65       212.99 o
  11  21 -15        521.28        195.08       344.19 o
  -6  22 -15        192.21        152.57       150.13 o
  -4  22 -15          4.13         61.66       140.37 o
  -2  22 -15        668.65        922.75       186.35 o
   0  22 -15         98.25        262.61       159.78 o
   2  22 -15        560.00        724.55       192.15 o
   4  22 -15         12.36        182.53       166.54 o
   6  22 -15       2641.19       2494.73       283.07 o
   8  22 -15         15.43       -242.12       278.91 o
  10  22 -15        675.79        612.06       225.11 o
  -1  23 -15        341.57        406.94       238.28 o
   1  23 -15        142.88        319.11       178.18 o
   3  23 -15       1220.90       1150.13       238.28 o
   5  23 -15        142.15        317.29       187.78 o
 -20   0 -14       2317.66       2748.02       383.44 o
 -18   0 -14          1.58       -176.20       194.46 o
 -16   0 -14        177.94        119.60       203.59 o
 -14   0 -14         85.32        165.25       178.03 o
 -12   0 -14        930.86        891.96       214.55 o
 -10   0 -14          5.94        -11.87       104.08 o
  -8   0 -14        700.71        770.54       160.68 o
  -6   0 -14          9.45        -93.12        93.12 o
  -4   0 -14      42686.98      46088.16      2661.29 o
  -2   0 -14          3.17        -36.51        86.27 o
   0   0 -14       2678.69       2029.52       192.64 o
   2   0 -14          9.92        -48.35        48.35 o
   4   0 -14      62533.05      61812.29      2467.00 o
   6   0 -14         65.48         59.43        79.43 o
   8   0 -14      25055.63      21762.88       904.43 o
  10   0 -14         21.20        134.61        81.31 o
  12   0 -14       5826.72       6614.09       336.00 o
  14   0 -14         54.74        138.77       130.55 o
 -21   1 -14        262.20        138.28       162.08 o
 -19   1 -14        153.95        386.84       167.07 o
 -17   1 -14        248.50        469.72       212.26 o
 -15   1 -14        368.08        105.56       175.75 o
 -13   1 -14       1421.22        957.29       165.70 o
 -11   1 -14        421.37        579.34       122.41 o
  -9   1 -14        391.37        324.83        99.39 o
  -7   1 -14        512.83        494.20       100.43 o
  -5   1 -14       3529.76       3382.77       293.06 o
  -3   1 -14       2679.46       2853.21       145.12 o
  -1   1 -14         10.39         48.63        51.25 o
   1   1 -14         80.68        125.01        54.07 o
   3   1 -14       5930.47       7084.93       235.64 o
   5   1 -14      27907.83      29917.64       864.34 o
   7   1 -14      19411.65      21563.42       651.96 o
   9   1 -14      19820.52      18163.34       562.49 o
  11   1 -14       2347.66       2616.97       150.62 o
  13   1 -14        905.03       1291.72       167.99 o
 -20   2 -14         13.48       -118.59       144.02 o
 -18   2 -14         98.06         63.16       140.05 o
 -16   2 -14         52.17        -38.45       120.29 o
 -14   2 -14        970.19       1223.60       175.66 o
 -12   2 -14         16.66         34.54       108.40 o
 -10   2 -14       2429.60       2821.10       207.00 o
  -8   2 -14          2.68         35.31        78.37 o
  -6   2 -14        718.79       1053.13       115.53 o
  -4   2 -14         25.50         28.63        49.23 o
  -2   2 -14       7482.02       8049.30       309.40 o
   0   2 -14          7.47        -85.82        85.82 o
   2   2 -14      22809.65      26807.71       791.42 o
   4   2 -14          8.97         28.70        40.59 o
   6   2 -14      10132.07      12431.67       383.28 o
   8   2 -14         30.20        132.38        48.51 o
  10   2 -14       1692.67       2967.91       161.42 o
  12   2 -14         16.64         53.89        64.44 o
  14   2 -14       2837.99       2962.56       324.10 o
 -21   3 -14         25.72         -5.02       149.77 o
 -19   3 -14        394.19        293.38       159.75 o
 -17   3 -14        201.19          5.19       136.85 o
 -15   3 -14        123.66         -6.03       129.07 o
 -13   3 -14         74.44        -51.30       106.14 o
 -11   3 -14        323.54        267.09       146.99 o
  -9   3 -14        339.92        379.17       101.98 o
  -7   3 -14        334.63        291.59        88.19 o
  -5   3 -14       1548.37       1382.33       101.35 o
  -3   3 -14         16.05        102.54        78.51 o
  -1   3 -14       3295.55       3877.70       219.14 o
   1   3 -14       5536.72       6185.66       293.05 o
   3   3 -14         96.40        127.64        43.17 o
   5   3 -14       7088.29       8060.29       262.92 o
   7   3 -14       2323.37       2473.06       140.23 o
   9   3 -14       1612.17       1909.70       124.23 o
  11   3 -14         67.03         34.20        62.69 o
  13   3 -14       3490.27       3416.02       307.67 o
  15   3 -14       3931.94       3788.79       396.23 o
 -20   4 -14          2.30        -99.65       141.45 o
 -18   4 -14         40.94       -124.92       124.92 o
 -16   4 -14        499.77        488.08       159.49 o
 -14   4 -14         46.23       -121.88       121.88 o
 -12   4 -14       1603.08       1448.18       170.93 o
 -10   4 -14          3.16         21.09        88.98 o
  -8   4 -14       1903.98       2326.62       177.24 o
  -6   4 -14         11.47         34.89        56.43 o
  -4   4 -14       9008.17       9786.08       362.05 o
  -2   4 -14         19.65         53.72        58.40 o
   0   4 -14      13628.83      14347.60       608.07 o
   2   4 -14         16.35         10.24        69.67 o
   4   4 -14      23231.85      24959.92       740.45 o
   6   4 -14          7.80        -11.14        29.71 o
   8   4 -14      11258.45      12162.71       439.43 o
  10   4 -14         10.20        -37.59        55.89 o
  12   4 -14        545.89       1104.42       139.76 o
  14   4 -14        145.75         69.39       156.12 o
  16   4 -14       6338.53       7006.99       569.69 o
 -21   5 -14        178.26        183.94       180.77 o
 -19   5 -14         11.90         26.04       151.01 o
 -17   5 -14        316.67        182.16       214.55 o
 -15   5 -14        805.63        640.65       160.25 o
 -13   5 -14       1138.22       1211.90       167.02 o
 -11   5 -14       1474.75       1402.47       225.05 o
  -9   5 -14         23.56        -46.40        81.43 o
  -7   5 -14        818.89        796.83       111.29 o
  -5   5 -14         10.16          4.90        49.51 o
  -3   5 -14       1014.87       1143.13       108.66 o
  -1   5 -14       3527.99       3951.18       173.74 o
   1   5 -14       7997.58       7840.75       301.42 o
   3   5 -14       3405.02       3501.80       136.52 o
   5   5 -14         14.33         99.39        51.65 o
   7   5 -14      11034.78      10045.48       405.38 o
   9   5 -14       2164.77       2036.76       152.12 o
  11   5 -14       4048.63       4280.26       266.94 o
  13   5 -14      10402.13      11556.66       564.11 o
  15   5 -14        454.79        734.93       211.81 o
  17   5 -14       7842.99       8081.54       679.24 o
 -20   6 -14          1.51         83.62       153.73 o
 -18   6 -14        121.39       -136.94       136.94 o
 -16   6 -14          2.18         36.19       120.95 o
 -14   6 -14        195.15         83.84       130.23 o
 -12   6 -14         14.44       -102.56       104.19 o
 -10   6 -14       2076.70       2236.50       194.84 o
  -8   6 -14          4.00        -14.51        77.09 o
  -6   6 -14        102.01         69.57        59.34 o
  -4   6 -14          4.66        -53.88        53.88 o
  -2   6 -14       1398.18       2751.86       288.50 o
   0   6 -14         13.07         70.16        47.30 o
   2   6 -14       5332.44       4398.38       195.71 o
   4   6 -14         11.82        -31.08        46.06 o
   6   6 -14      13778.04      17900.48       621.96 o
   8   6 -14          8.66         24.17        40.07 o
  10   6 -14      15261.19      18519.13       799.18 o
  12   6 -14         26.59        132.78       103.24 o
  14   6 -14       4733.71       5395.02       522.67 o
  16   6 -14        188.00        329.58       208.16 o
 -19   7 -14        211.78        170.30       182.14 o
 -17   7 -14         97.81        -25.17       127.44 o
 -15   7 -14        421.06        395.72       148.42 o
 -13   7 -14        294.24        176.07       121.48 o
 -11   7 -14        611.84        510.45       241.02 o
  -9   7 -14        932.62        759.43       127.35 o
  -7   7 -14         13.57       -108.00       109.81 o
  -5   7 -14        916.28        935.91       114.48 o
  -3   7 -14        290.48        347.95        79.08 o
  -1   7 -14       4300.50       4358.52       190.23 o
   1   7 -14       2634.96       3041.29       149.89 o
   3   7 -14       2059.70       1966.07       121.69 o
   5   7 -14       9463.04       9943.56       369.68 o
   7   7 -14         25.26         15.12        33.04 o
   9   7 -14       7885.63       7901.21       400.57 o
  11   7 -14       1538.99       1556.57       173.83 o
  13   7 -14        186.00        280.74       130.40 o
  15   7 -14      11461.95      12596.32       630.07 o
  17   7 -14        599.80        201.76       209.98 o
 -20   8 -14        264.48         36.06       157.91 o
 -18   8 -14         29.39        -72.67       139.43 o
 -16   8 -14        938.73       1028.11       183.66 o
 -14   8 -14          3.06        -19.55       119.54 o
 -12   8 -14         35.05        -87.53       176.66 o
 -10   8 -14          5.19        -36.20        80.73 o
  -8   8 -14       1156.73       1396.40       122.01 o
  -6   8 -14          2.58        -20.48       123.25 o
  -4   8 -14       3176.97       3017.72       194.91 o
  -2   8 -14         71.01        117.64        75.78 o
   0   8 -14       3083.61       9929.44       310.85 o
   2   8 -14         33.60          1.87        51.36 o
   4   8 -14       7473.79       7697.15       305.52 o
   6   8 -14          5.74         23.65        43.88 o
   8   8 -14       2524.04       2496.13       229.61 o
  10   8 -14         25.84         -6.99        91.03 o
  12   8 -14       2717.32       2591.64       226.25 o
  14   8 -14        233.76        594.49       161.07 o
  16   8 -14       4645.08       5110.76       495.74 o
  18   8 -14          7.03        302.19       231.89 o
 -19   9 -14         92.57       -234.17       234.17 o
 -17   9 -14         19.20       -126.96       126.96 o
 -15   9 -14        870.94        739.83       300.36 o
 -13   9 -14        125.53         43.58       122.19 o
 -11   9 -14        257.76        185.21        95.51 o
  -9   9 -14          5.81         35.15        89.73 o
  -7   9 -14        820.73        908.24       124.62 o
  -5   9 -14        325.30        232.53       173.01 o
  -3   9 -14       7528.24       6640.48       334.72 o
  -1   9 -14        295.82        222.49        63.22 o
   1   9 -14        770.71        673.63        79.91 o
   3   9 -14        456.52        579.07        72.33 o
   5   9 -14       1642.06       1715.13       154.53 o
   7   9 -14       7183.61       7313.31       722.61 o
   9   9 -14         67.84         18.47       113.21 o
  11   9 -14        823.96       1033.43       163.60 o
  13   9 -14       2689.18       3166.54       273.97 o
  15   9 -14        483.71        626.15       169.90 o
  17   9 -14       3581.25       3069.38       426.35 o
 -18  10 -14         41.53         33.27       142.14 o
 -16  10 -14          6.95         -5.00       133.12 o
 -14  10 -14         51.84        403.63       141.09 o
 -12  10 -14         11.31        116.51        92.17 o
 -10  10 -14       6394.15       7632.91       331.29 o
  -8  10 -14          8.04        -87.46       188.53 o
  -6  10 -14       2597.86       2964.92       207.08 o
  -4  10 -14          1.25         43.64        77.18 o
  -2  10 -14          5.76        142.36        79.28 o
   0  10 -14         43.44         88.60        45.68 o
   2  10 -14      11585.62      13005.41       487.13 o
   4  10 -14          4.54         17.29        76.30 o
   6  10 -14       1300.96       1047.07       312.69 o
   8  10 -14        147.80         33.81       101.37 o
  10  10 -14      36059.59      40036.17      1660.05 o
  12  10 -14          8.21         70.53       131.62 o
  14  10 -14       6003.31       5891.18       388.19 o
  16  10 -14         74.26        209.98       230.98 o
  18  10 -14       2132.98       2400.18       378.88 o
 -17  11 -14        288.60        253.21       151.94 o
 -15  11 -14        184.82        258.43       111.03 o
 -13  11 -14        360.26        247.28        98.32 o
 -11  11 -14         14.86        -39.67       114.58 o
  -9  11 -14        542.78        416.79       129.41 o
  -7  11 -14       1366.45       1297.15       152.85 o
  -5  11 -14         29.57        -20.35        79.92 o
  -3  11 -14        723.74        669.81       106.37 o
  -1  11 -14        301.85        344.41        71.84 o
   1  11 -14        350.54        384.91        67.70 o
   3  11 -14       1593.88       1519.87       150.73 o
   5  11 -14        479.87        670.57       153.38 o
   7  11 -14       6806.46       6315.92       361.37 o
   9  11 -14        472.47       1603.60       587.03 o
  11  11 -14         36.84         -4.16       202.22 o
  13  11 -14       2016.10       2276.41       377.97 o
  15  11 -14       4052.09       3732.92       316.00 o
  17  11 -14        127.10        660.07       265.67 o
  19  11 -14        223.73        283.93       247.41 o
 -18  12 -14         15.97       -119.24       119.24 o
 -16  12 -14        152.44        104.22       129.15 o
 -14  12 -14          1.97         15.57        94.75 o
 -12  12 -14        707.45        857.50       246.04 o
 -10  12 -14          6.85         15.60       182.59 o
  -8  12 -14        675.98        891.64       149.17 o
  -6  12 -14          0.23         -5.69       100.47 o
  -4  12 -14        678.43       1015.01       132.65 o
  -2  12 -14          7.44         -7.54       104.08 o
   0  12 -14        155.83        151.38        86.61 o
   2  12 -14         13.46         24.24        85.13 o
   4  12 -14       1604.74       1596.31       220.94 o
   6  12 -14        123.20        282.72       236.00 o
   8  12 -14      13020.11      14342.18       680.74 o
  10  12 -14        335.94        520.71       160.08 o
  12  12 -14      45818.13      49312.48      2035.11 o
  14  12 -14         35.09        -40.44       139.29 o
  16  12 -14        116.89         23.98       146.19 o
  18  12 -14          1.52        -86.73       211.81 o
 -17  13 -14        398.04        395.57       129.62 o
 -15  13 -14        233.93        250.03       141.21 o
 -13  13 -14         16.21       -110.94       110.94 o
 -11  13 -14         82.71         98.62       157.49 o
  -9  13 -14        177.10        202.08       115.16 o
  -7  13 -14        240.20        175.15       114.42 o
  -5  13 -14       2584.84       2797.32       282.11 o
  -3  13 -14        616.84        763.12       137.86 o
  -1  13 -14       5461.05       6136.01       323.19 o
   1  13 -14       4186.88       4136.64       329.12 o
   3  13 -14       1279.34       1439.87       154.83 o
   5  13 -14       4191.41       4123.50       274.73 o
   7  13 -14        820.46        765.56       157.94 o
   9  13 -14      11101.09      10996.02       564.44 o
  11  13 -14        904.04       1458.57       210.61 o
  13  13 -14          2.69        -42.78       153.31 o
  15  13 -14       1017.16       1005.19       205.26 o
  17  13 -14        167.54        389.83       263.85 o
  19  13 -14         52.96        100.43       250.15 o
 -16  14 -14          8.07        -75.78       171.64 o
 -14  14 -14        141.34        125.99       170.72 o
 -12  14 -14          0.45        230.07       172.55 o
 -10  14 -14        195.54        199.03       153.38 o
  -8  14 -14          8.69         16.43       148.81 o
  -6  14 -14        196.41        235.54       164.33 o
  -4  14 -14         37.84       -105.90       105.90 o
  -2  14 -14       8047.55       8310.22       429.58 o
   0  14 -14        173.30        249.93       115.00 o
   2  14 -14        589.20       2790.94       262.93 o
   4  14 -14        149.04        449.53       128.78 o
   6  14 -14       3702.32       4415.67       300.19 o
   8  14 -14         54.01        218.09       135.92 o
  10  14 -14       1739.46       2282.34       290.78 o
  12  14 -14          1.44       -137.77       137.77 o
  14  14 -14       1327.96       1487.85       225.30 o
  16  14 -14          0.75         38.58       162.20 o
  18  14 -14        123.96        247.41       262.93 o
  20  14 -14          0.16        -68.47       256.54 o
 -15  15 -14          1.40        -69.39       170.72 o
 -13  15 -14        238.54        112.29       164.33 o
 -11  15 -14        118.35        207.24       159.77 o
  -9  15 -14        225.44        395.31       171.64 o
  -7  15 -14        177.86        136.94       154.29 o
  -5  15 -14       1452.56       1432.52       249.24 o
  -3  15 -14        280.36        463.55       154.75 o
  -1  15 -14       2394.50       2651.73       208.84 o
   1  15 -14       2187.60       2275.26       200.45 o
   3  15 -14       9313.87       8878.96       472.83 o
   5  15 -14        730.72        785.52       156.08 o
   7  15 -14       5648.25       6141.18       386.05 o
   9  15 -14        181.74        139.01       147.68 o
  11  15 -14        997.78        717.62       186.23 o
  13  15 -14        683.44        768.34       187.10 o
  15  15 -14          4.47        -37.92       157.91 o
  17  15 -14       1614.24       1287.28       329.58 o
  19  15 -14        386.60        965.91       334.14 o
 -14  16 -14          9.31         87.64       170.72 o
 -12  16 -14         16.55         11.87       169.81 o
 -10  16 -14          1.61         11.87       145.16 o
  -8  16 -14        590.34       1051.73       208.16 o
  -6  16 -14         42.66        114.03       204.05 o
  -4  16 -14       2964.91       3364.46       402.62 o
  -2  16 -14         40.50        150.19       113.57 o
   0  16 -14       2932.56       3405.17       255.62 o
   2  16 -14        304.59        498.74       143.58 o
   4  16 -14       2527.90       3346.56       557.36 o
   6  16 -14         64.74        235.83       140.92 o
   8  16 -14       3191.14       4166.77       313.24 o
  10  16 -14         14.58        179.22       155.58 o
  12  16 -14        454.35        611.22       187.53 o
  14  16 -14         12.10       -153.71       154.61 o
  16  16 -14       2654.91       2693.82       364.73 o
  18  16 -14         22.11        128.73       278.45 o
 -13  17 -14        158.41        397.14       193.55 o
 -11  17 -14         74.63         89.47       168.90 o
  -9  17 -14          2.55         65.73       157.94 o
  -7  17 -14         17.47        -42.75       219.57 o
  -5  17 -14       2523.37       2615.37       213.92 o
  -3  17 -14        940.43        846.54       149.06 o
  -1  17 -14       2514.08       2530.90       225.50 o
   1  17 -14       3600.59       3678.79       269.51 o
   3  17 -14       2072.18       2383.33       227.78 o
   5  17 -14       6349.22       5998.57       379.86 o
   7  17 -14        672.88        719.12       174.30 o
   9  17 -14       3275.92       2787.56       279.18 o
  11  17 -14         79.43        125.53       155.58 o
  13  17 -14         44.64         50.21       164.22 o
  15  17 -14       1414.95       1267.31       234.77 o
  17  17 -14          8.48       -124.23       184.16 o
 -12  18 -14         19.08        155.20       185.33 o
 -10  18 -14        452.76        533.17       199.03 o
  -8  18 -14          2.34        -85.66       161.14 o
  -6  18 -14        374.01        787.58       184.87 o
  -4  18 -14         65.63        169.13       210.44 o
  -2  18 -14       4739.58       5654.12       344.72 o
   0  18 -14         81.66        266.98       133.30 o
   2  18 -14        343.60        548.05       151.60 o
   4  18 -14        384.64        423.43       155.85 o
   6  18 -14       3642.17       4571.96       328.57 o
   8  18 -14          0.88        -33.92       146.50 o
  10  18 -14       1916.45       1410.21       294.43 o
  12  18 -14          7.24        -13.46       314.52 o
  14  18 -14         77.04        155.53       184.30 o
  16  18 -14          0.20         -5.18       179.98 o
 -11  19 -14        328.72        806.15       220.94 o
  -9  19 -14        134.12        -37.71       126.58 o
  -7  19 -14         56.86         50.34       119.38 o
  -5  19 -14        189.50        166.25       126.84 o
  -3  19 -14        729.12        755.38       264.30 o
  -1  19 -14        381.18        524.09       147.68 o
   1  19 -14        116.14         -8.85       130.40 o
   3  19 -14        430.71        722.35       172.00 o
   5  19 -14       4688.22       4931.38       349.68 o
   7  19 -14       2448.47       2311.67       256.56 o
   9  19 -14         20.08       -122.95       180.31 o
  11  19 -14        395.60        443.32       192.05 o
  13  19 -14        316.88        286.19       280.74 o
  15  19 -14         62.50         63.55       190.41 o
 -10  20 -14          8.12        -89.21       129.03 o
  -8  20 -14        163.62        143.51       136.79 o
  -6  20 -14         16.67        -77.78       118.68 o
  -4  20 -14        252.63        484.84       150.08 o
  -2  20 -14         77.19        392.09       149.47 o
   0  20 -14        444.36        317.08       183.05 o
   2  20 -14         94.34         83.93       178.03 o
   4  20 -14        366.58        938.82       186.09 o
   6  20 -14         65.43         96.10       163.65 o
   8  20 -14        510.28       1118.19       218.77 o
  10  20 -14          4.77       -152.31       152.31 o
  12  20 -14         87.64        139.39       183.00 o
  14  20 -14         25.07         44.74       199.48 o
  -9  21 -14        120.96        -21.99       136.21 o
  -7  21 -14         98.82         39.06       137.83 o
  -5  21 -14         22.28          7.31       133.81 o
  -3  21 -14        784.40       1430.77       531.80 o
  -1  21 -14       1136.64       1094.55       186.23 o
   1  21 -14        727.15       1093.75       187.35 o
   3  21 -14        614.87       1037.63       195.15 o
   5  21 -14        462.55        411.55       194.46 o
   7  21 -14        287.09        500.75       187.88 o
   9  21 -14        369.18        206.94       176.66 o
  11  21 -14         51.31         94.54       194.31 o
  13  21 -14        520.46        403.11       214.39 o
  -6  22 -14        606.84        713.25       214.55 o
  -4  22 -14          8.58        -62.92       139.22 o
  -2  22 -14        394.40        549.93       168.84 o
   0  22 -14         58.29        173.22       156.19 o
   2  22 -14        416.35        339.90       165.86 o
   4  22 -14          2.73         97.23       168.55 o
   6  22 -14        430.38        627.91       201.34 o
   8  22 -14          0.64        128.34       330.49 o
  10  22 -14       1368.55       1517.12       260.10 o
  -3  23 -14       1004.15       1028.70       195.15 o
  -1  23 -14         61.93        125.11       161.01 o
   1  23 -14        116.21        180.88       174.83 o
   3  23 -14       1293.14       1005.20       218.74 o
   5  23 -14        500.64        413.26       194.80 o
   7  23 -14        652.21        920.84       222.37 o
 -21   1 -13        117.57        288.23       168.90 o
 -19   1 -13          5.15        -16.30       146.99 o
 -17   1 -13        565.09        519.91       152.35 o
 -15   1 -13         23.96       -114.52       114.52 o
 -13   1 -13        947.23        904.95       151.80 o
 -11   1 -13        141.12         76.47        95.22 o
  -9   1 -13         82.96        -70.30       110.01 o
  -7   1 -13       4155.62       3519.69       224.25 o
  -5   1 -13       2387.13       2600.92       180.43 o
  -3   1 -13       4770.12       4871.73       203.46 o
  -1   1 -13          6.10        -30.09        71.43 o
   1   1 -13         26.89          0.65        45.13 o
   3   1 -13       3203.78       4087.20       149.58 o
   5   1 -13      31804.83      35182.03      1006.19 o
   7   1 -13      67681.59      70390.89      1995.26 o
   9   1 -13      26005.46      27570.36       809.96 o
  11   1 -13       1081.08        846.92        76.84 o
  13   1 -13       2224.23       2613.86       213.63 o
  15   1 -13       1897.90       1787.58       251.98 o
 -20   2 -13          6.05        -12.08       148.97 o
 -18   2 -13          2.84        -43.32       234.17 o
 -16   2 -13         13.85       -109.90       109.90 o
 -14   2 -13         64.78       -116.40       116.40 o
 -12   2 -13          3.00        -72.91        94.15 o
 -10   2 -13       3351.79       3917.08       247.21 o
  -8   2 -13          7.49         18.20        70.87 o
  -6   2 -13       9189.76       9939.42       590.23 o
  -4   2 -13          3.94        -21.19        46.09 o
  -2   2 -13      21203.51      26857.51       900.98 o
   0   2 -13          4.65        -41.02        41.02 o
   2   2 -13      64600.59      73916.04      2104.36 o
   4   2 -13         25.65         64.25        41.35 o
   6   2 -13      39346.86      44045.05      1229.05 o
   8   2 -13         93.74        124.15        49.62 o
  10   2 -13      17740.66      18804.19       653.91 o
  12   2 -13          0.07        -50.54        58.57 o
  14   2 -13       1187.66       1978.39       257.46 o
 -21   3 -13        215.54        122.18       176.20 o
 -19   3 -13          5.96       -100.31       221.85 o
 -17   3 -13         94.71        -72.08       143.34 o
 -15   3 -13        194.31         21.79       175.29 o
 -13   3 -13        274.30        174.69       162.96 o
 -11   3 -13         33.12        -30.27        92.48 o
  -9   3 -13       5892.36       6337.61       427.27 o
  -7   3 -13        250.00        308.58        87.15 o
  -5   3 -13       1058.78       1103.83       136.94 o
  -3   3 -13         13.73         21.43        45.83 o
  -1   3 -13       6168.00       6426.74       251.89 o
   1   3 -13       3978.78       5462.08       259.49 o
   3   3 -13        182.39        158.05        46.14 o
   5   3 -13      17882.11      18407.49       553.85 o
   7   3 -13       2928.97       2876.75       150.26 o
   9   3 -13       6635.12       6892.16       288.75 o
  11   3 -13        295.60        302.98        70.77 o
  13   3 -13       2119.90       2036.94       220.94 o
  15   3 -13       6871.81       6666.45       555.99 o
 -20   4 -13         43.39       -108.84       139.40 o
 -18   4 -13          2.61       -125.85       125.85 o
 -16   4 -13        727.92        898.53       169.48 o
 -14   4 -13         13.24       -101.77       101.77 o
 -12   4 -13        149.80        169.34       113.45 o
 -10   4 -13          7.85        -58.69        86.68 o
  -8   4 -13       4585.75       3931.59       243.36 o
  -6   4 -13         18.27          8.67       115.49 o
  -4   4 -13        387.38        422.80        63.64 o
  -2   4 -13         27.65         50.04        59.71 o
   0   4 -13      21305.10      27739.63       930.85 o
   2   4 -13         12.81         51.24        48.68 o
   4   4 -13     103158.96     117575.67      3291.07 o
   6   4 -13         34.90         36.23        47.41 o
   8   4 -13       2780.50       3931.71       179.89 o
  10   4 -13          5.97        -60.90        60.90 o
  12   4 -13       3588.82       4378.77       267.25 o
  14   4 -13         60.30        158.05       105.93 o
  16   4 -13       3506.56       4141.20       408.09 o
 -21   5 -13        483.99        746.30       190.23 o
 -19   5 -13          3.51       -139.51       139.51 o
 -17   5 -13        301.03        269.42       153.38 o
 -15   5 -13       1027.44        981.42       284.84 o
 -13   5 -13       2217.37       1676.26       244.22 o
 -11   5 -13        441.81        456.33       121.39 o
  -9   5 -13        361.40        339.26       102.35 o
  -7   5 -13       1623.09       1569.30       143.76 o
  -5   5 -13         11.46         80.19        50.58 o
  -3   5 -13       1349.38       1182.98       106.84 o
  -1   5 -13      15882.17      16943.86       587.18 o
   1   5 -13      28110.41      29627.21       979.30 o
   3   5 -13      15079.67      14997.13       446.25 o
   5   5 -13          8.81         20.63        57.76 o
   7   5 -13       3140.42       3196.43       159.44 o
   9   5 -13        372.84        223.43       119.27 o
  11   5 -13       3578.43       3877.71       294.89 o
  13   5 -13       3116.68       3071.59       235.94 o
  15   5 -13        161.22        358.79       200.85 o
  17   5 -13       4245.10       4549.29       458.31 o
 -20   6 -13          1.58       -137.70       137.70 o
 -18   6 -13        225.63       -131.31       131.31 o
 -16   6 -13         21.55       -112.93       112.93 o
 -14   6 -13        329.40        152.35       292.15 o
 -12   6 -13         32.12       -104.99       104.99 o
 -10   6 -13       1455.43       1977.46       323.19 o
  -8   6 -13          2.74        -56.04        73.43 o
  -6   6 -13        890.35        976.65        90.27 o
  -4   6 -13          9.03         27.91        60.80 o
  -2   6 -13       4720.30       4358.26       234.34 o
   0   6 -13         10.24         -7.22        45.11 o
   2   6 -13      21774.48      21181.97       735.22 o
   4   6 -13          2.47         21.34        46.26 o
   6   6 -13       5257.98       6602.42       259.62 o
   8   6 -13          0.25        -19.43        54.93 o
  10   6 -13      14447.54      16241.93       747.55 o
  12   6 -13         13.87         56.02        98.61 o
  14   6 -13      10390.78      12431.54       600.36 o
  16   6 -13        102.13        -15.52       186.24 o
 -21   7 -13          8.36       -135.22       135.22 o
 -19   7 -13         25.83       -100.58       133.15 o
 -17   7 -13         62.67         68.65       133.23 o
 -15   7 -13        572.04        560.26       148.49 o
 -13   7 -13        144.83        122.23       118.32 o
 -11   7 -13       1415.90       1328.70       408.09 o
  -9   7 -13       2009.60       2053.66       217.74 o
  -7   7 -13         19.69        -28.46        80.87 o
  -5   7 -13       3234.10       3332.99       281.19 o
  -3   7 -13       1308.84       1265.69       114.18 o
  -1   7 -13        279.55        360.13        74.96 o
   3   7 -13       2885.50       2888.70       145.60 o
   5   7 -13       6376.42       6339.19       296.41 o
   7   7 -13         26.85        -11.13        45.64 o
   9   7 -13       6948.58       7308.59       388.62 o
  11   7 -13        462.53        202.74       109.65 o
  13   7 -13        972.00       1242.84       286.21 o
  15   7 -13       3123.32       2893.22       247.43 o
  17   7 -13         93.72        309.49       213.63 o
 -20   8 -13        531.91        502.89       174.69 o
 -18   8 -13          2.86       -131.79       131.79 o
 -16   8 -13        195.07        337.23       287.13 o
 -14   8 -13         35.93        -93.60       114.93 o
 -12   8 -13       1755.59       1841.51       194.27 o
 -10   8 -13         50.06        -73.96        93.39 o
  -8   8 -13      13423.47      14193.08       525.14 o
  -6   8 -13          5.44        -48.31        67.83 o
  -4   8 -13       2494.08       2806.41       181.28 o
  -2   8 -13          0.72         -3.23        61.57 o
   0   8 -13      54482.83      47673.28      1411.86 o
   2   8 -13         27.79          2.67        50.66 o
   4   8 -13        791.87       2328.60       124.45 o
   6   8 -13         76.96         94.85        51.14 o
   8   8 -13        933.81       1165.85       139.11 o
  10   8 -13         14.54         79.65        99.19 o
  12   8 -13       6156.14       6666.83       385.69 o
  14   8 -13         52.77        157.16       158.86 o
  16   8 -13        879.99       1104.68       278.45 o
  18   8 -13         14.09        -91.30       188.07 o
 -19   9 -13        168.07        262.52       156.18 o
 -17   9 -13         79.07          2.53       135.57 o
 -15   9 -13        661.03        746.35       162.35 o
 -13   9 -13        366.72        201.66       129.98 o
 -11   9 -13         79.09        104.30       117.31 o
  -9   9 -13         31.21        -64.32        76.40 o
  -7   9 -13       3644.93       3975.20       433.66 o
  -5   9 -13        165.40        131.47        80.70 o
  -3   9 -13        695.77        700.99        98.75 o
  -1   9 -13       1539.80       1569.51       109.71 o
   1   9 -13       3533.72       3466.46       163.40 o
   3   9 -13       4255.11       4547.29       200.43 o
   5   9 -13       1805.69       2042.77       116.15 o
   7   9 -13       7231.58       7670.47       394.69 o
   9   9 -13          0.85        -31.53        88.64 o
  11   9 -13       1205.65       1626.95       177.36 o
  13   9 -13       9435.49       9113.88       516.28 o
  15   9 -13        492.30        792.40       175.64 o
  17   9 -13       2698.15       2295.19       366.10 o
 -18  10 -13       1444.80       1624.17       217.32 o
 -16  10 -13          3.86       -123.75       123.75 o
 -14  10 -13         76.11        155.49       124.90 o
 -12  10 -13         27.96          8.83       195.03 o
 -10  10 -13       5056.56       4776.38       239.95 o
  -8  10 -13         31.95        -67.07       111.38 o
  -6  10 -13      11019.29      13064.37       597.72 o
  -4  10 -13         22.21        -67.35        67.35 o
  -2  10 -13      12157.70      13101.49       656.88 o
   0  10 -13         26.13         13.81        57.98 o
   2  10 -13       1909.26       2919.80       152.29 o
   4  10 -13        103.22        134.55        49.65 o
   6  10 -13      13529.64      16588.88       743.03 o
   8  10 -13         24.73        126.31        98.71 o
  10  10 -13      15016.82      16168.91       748.52 o
  12  10 -13        122.72        334.60       153.64 o
  14  10 -13       2857.08       5154.92       565.12 o
  16  10 -13         47.31         30.95       146.31 o
  18  10 -13       1563.00       1271.76       307.67 o
 -19  11 -13        132.11        -43.32       153.03 o
 -17  11 -13        227.10        361.74       160.13 o
 -15  11 -13        153.28        -66.33       115.94 o
 -13  11 -13        102.82        107.42       100.42 o
 -11  11 -13         18.63        -11.46        86.31 o
  -9  11 -13        525.44        337.39       122.41 o
  -7  11 -13       3366.17       3425.78       232.28 o
  -5  11 -13       2496.89       2396.33       182.23 o
  -3  11 -13       1394.09       1659.97       142.96 o
  -1  11 -13        523.07        571.79        80.26 o
   1  11 -13       1086.13       1135.51        95.95 o
   3  11 -13        520.53        484.89       105.72 o
   5  11 -13       1458.21       1366.86       145.21 o
   7  11 -13        920.94        782.29       137.77 o
   9  11 -13        837.69       1265.18       169.95 o
  11  11 -13         17.13        166.15       146.13 o
  13  11 -13        561.12        979.59       190.79 o
  15  11 -13       5887.81       5320.34       384.17 o
  17  11 -13        106.90       -198.11       198.11 o
  19  11 -13        341.15        312.23       251.06 o
 -18  12 -13          0.30        148.95       145.17 o
 -16  12 -13          1.13        -94.03        94.03 o
 -14  12 -13          1.66        -51.55        87.94 o
 -12  12 -13        385.20        935.11       275.71 o
 -10  12 -13          3.34       -100.90       100.90 o
  -8  12 -13       4935.45       4723.44       293.48 o
  -6  12 -13          8.10        -29.95        93.79 o
  -4  12 -13       3937.73       3249.23       217.23 o
  -2  12 -13          9.73         66.35        66.08 o
   0  12 -13        245.12        185.05        88.84 o
   2  12 -13         31.39          8.41        81.99 o
   4  12 -13       2400.94       2459.04       196.57 o
   6  12 -13         10.55         32.73        91.50 o
   8  12 -13        472.58        811.21       183.51 o
  10  12 -13         78.63         65.99       141.61 o
  12  12 -13       6533.68       8549.23       475.38 o
  14  12 -13         29.15         57.26       151.80 o
  16  12 -13        806.02        664.98       184.58 o
  18  12 -13          4.28        -95.86       209.98 o
 -17  13 -13        122.69          4.36       108.62 o
 -15  13 -13        265.86        294.90       111.56 o
 -13  13 -13          3.71          7.71       171.64 o
 -11  13 -13        487.31        328.27       127.47 o
  -9  13 -13         43.60        -14.35       131.01 o
  -7  13 -13       1047.29        830.10       227.78 o
  -5  13 -13       2487.38       2439.44       261.11 o
  -3  13 -13       1090.99       1144.59       137.83 o
  -1  13 -13       2031.60       2015.94       164.27 o
   1  13 -13       1416.70       1156.18       137.82 o
   3  13 -13       1298.96       1384.03       150.04 o
   5  13 -13      11601.00      10904.51       552.92 o
   7  13 -13        380.05        669.60       159.31 o
   9  13 -13       3161.82       2879.41       268.02 o
  11  13 -13       1806.12       1760.92       274.35 o
  13  13 -13         19.06        166.27       169.45 o
  15  13 -13        328.91        288.72       169.62 o
  17  13 -13        388.66        511.26       267.50 o
  19  13 -13        220.33         30.13       243.76 o
 -16  14 -13          6.01       -157.94       157.94 o
 -14  14 -13         49.30        408.09       177.11 o
 -12  14 -13         12.27         94.04       153.38 o
 -10  14 -13       1445.85       1776.62       237.37 o
  -8  14 -13         20.00        109.56       145.16 o
  -6  14 -13       1885.04       2302.49       262.93 o
  -4  14 -13         98.39        -11.25        99.39 o
  -2  14 -13        589.80       2545.68       195.75 o
   0  14 -13         65.83        132.43       141.51 o
   2  14 -13      17526.88      17411.56       799.53 o
   4  14 -13        406.35        476.02       122.98 o
   6  14 -13       3732.97       3654.69       272.54 o
   8  14 -13         85.45        623.58       159.13 o
  10  14 -13        458.88       1179.82       239.20 o
  12  14 -13         37.48        210.92       158.78 o
  14  14 -13       1296.70       1526.41       224.82 o
  16  14 -13          4.60         -2.88       160.79 o
  18  14 -13        411.40        234.63       256.54 o
  20  14 -13         23.15       -145.16       251.06 o
 -15  15 -13          0.97         44.74       162.51 o
 -13  15 -13         77.95        238.28       165.25 o
 -11  15 -13         98.01         40.17       141.51 o
  -9  15 -13        124.50        119.60       150.64 o
  -7  15 -13       1751.34       1621.42       240.11 o
  -5  15 -13       3394.73       3161.47       233.67 o
  -3  15 -13       5662.38       5552.32       312.10 o
  -1  15 -13       1056.58       1160.51       155.58 o
   1  15 -13        200.78        360.39       122.12 o
   3  15 -13      12055.21      11821.47       587.42 o
   5  15 -13        124.73        340.38       161.59 o
   7  15 -13      15025.31      14306.99       724.44 o
   9  15 -13        541.43        299.98       156.84 o
  11  15 -13       3746.21       4493.22       499.85 o
  13  15 -13        564.45        645.14       176.53 o
  15  15 -13          9.31        -22.72       151.69 o
  17  15 -13       1364.62       1571.80       249.63 o
  19  15 -13        488.38        220.94       284.84 o
 -16  16 -13       1567.19       1615.03       283.93 o
 -14  16 -13          2.42        -61.17       167.99 o
 -12  16 -13        288.38        372.49       186.24 o
 -10  16 -13          6.11         88.56       152.46 o
  -8  16 -13       5465.68       6191.71       477.48 o
  -6  16 -13         28.05        138.74       259.28 o
  -4  16 -13       3614.95       4363.88       428.64 o
  -2  16 -13        109.37        172.94       120.98 o
   0  16 -13       5217.43       5492.82       326.22 o
   2  16 -13        256.52        411.29       139.44 o
   4  16 -13       3765.14       3992.69       285.98 o
   6  16 -13        288.78        445.62       241.48 o
   8  16 -13       2407.33       2228.70       245.96 o
  10  16 -13         81.42         91.33       150.18 o
  12  16 -13        353.14        145.95       173.92 o
  14  16 -13          9.00        -96.37       159.39 o
  16  16 -13         22.69        -15.53       209.07 o
  18  16 -13          8.14        283.93       277.54 o
 -15  17 -13         74.85        149.73       183.51 o
 -13  17 -13         31.02        -30.13       167.99 o
 -11  17 -13         74.81        122.34       164.33 o
  -9  17 -13         13.45        203.59       155.20 o
  -7  17 -13        491.97        466.53       140.57 o
  -5  17 -13        848.43       1285.24       181.68 o
  -3  17 -13       2154.82       1848.28       187.81 o
  -1  17 -13       3062.93       3470.66       245.27 o
   1  17 -13       2175.20       2037.62       357.88 o
   3  17 -13       2771.40       3477.27       368.38 o
   5  17 -13       2953.44       3472.08       273.33 o
   7  17 -13        133.38         28.52       142.42 o
   9  17 -13       4658.56       4260.42       334.67 o
  11  17 -13         46.11        -61.08       147.76 o
  13  17 -13        144.19        128.63       164.29 o
  15  17 -13       1808.16       2238.88       274.46 o
  17  17 -13          6.24       -168.40       168.40 o
 -14  18 -13          1.58        -80.34       176.20 o
 -12  18 -13          9.02        122.34       171.64 o
 -10  18 -13       1719.95       1948.26       269.32 o
  -8  18 -13          2.63        -39.29       127.81 o
  -6  18 -13       6583.36       5788.76       502.13 o
  -4  18 -13        132.90        220.00       125.76 o
  -2  18 -13        326.54        564.18       141.05 o
   0  18 -13        142.56        130.06       170.72 o
   2  18 -13       6028.35       6437.12       385.39 o
   4  18 -13          3.92        123.83       142.21 o
   6  18 -13        970.78        977.78       262.02 o
   8  18 -13         38.82        -61.89       144.53 o
  10  18 -13       1798.97       1797.43       245.49 o
  12  18 -13          4.49        -26.84       150.86 o
  14  18 -13        302.49        108.22       179.30 o
  16  18 -13         12.10        148.40       191.61 o
 -11  19 -13        191.41        239.20       180.77 o
  -9  19 -13        270.07        208.74       188.07 o
  -7  19 -13         28.57        143.69       121.66 o
  -5  19 -13        844.37        709.02       149.77 o
  -3  19 -13        594.38        678.42       153.00 o
  -1  19 -13        397.35        368.68       145.62 o
   1  19 -13        221.90        209.41       132.57 o
   3  19 -13        266.01        366.39       152.32 o
   5  19 -13       5313.16       5852.23       394.40 o
   7  19 -13        800.15        782.74       192.26 o
   9  19 -13        218.48         12.75       209.07 o
  11  19 -13        316.98         71.40       165.34 o
  13  19 -13        316.51        293.81       188.15 o
  15  19 -13        333.53        408.04       206.55 o
 -10  20 -13          3.54        -55.98       241.02 o
  -8  20 -13        333.24        279.97       145.56 o
  -6  20 -13          3.02        -97.02       122.34 o
  -4  20 -13       1583.98       1840.68       198.82 o
  -2  20 -13         44.62        126.67       134.74 o
   0  20 -13       2203.41       3180.10       259.87 o
   2  20 -13         23.26         48.16       263.85 o
   4  20 -13       2675.51       2551.77       436.85 o
   6  20 -13         24.35        121.45       164.17 o
   8  20 -13       1136.58       1509.20       316.34 o
  10  20 -13         45.73         65.11       170.27 o
  12  20 -13        134.73        202.11       184.14 o
  14  20 -13         33.56        196.21       201.72 o
  -9  21 -13        213.90        177.23       238.74 o
  -7  21 -13        145.05        156.40       162.51 o
  -5  21 -13        127.93         84.37       275.26 o
  -3  21 -13        504.82        615.22       165.47 o
  -1  21 -13         88.37        -36.99       159.31 o
   1  21 -13         34.93        -55.72       145.04 o
   3  21 -13       1431.25       1399.87       214.55 o
   5  21 -13       1321.15       1026.51       346.01 o
   7  21 -13         12.16        182.48       314.97 o
   9  21 -13        228.67        449.62       198.16 o
  11  21 -13        218.08         75.94       186.14 o
  13  21 -13        343.77        337.15       210.12 o
  -8  22 -13         17.14        -84.21       132.92 o
  -6  22 -13        449.13        291.06       246.50 o
  -4  22 -13          5.44         28.52       144.17 o
  -2  22 -13        498.22        497.05       191.72 o
   0  22 -13         15.42       -204.68       273.43 o
   2  22 -13       1132.47       1264.57       212.78 o
   4  22 -13         75.19       -266.54       318.17 o
   6  22 -13       3234.39       2941.20       297.78 o
   8  22 -13         34.02        381.92       192.76 o
  10  22 -13       1129.25       1062.54       235.60 o
  -5  23 -13        289.00        343.28       157.84 o
  -3  23 -13       1397.90       1295.98       202.63 o
  -1  23 -13        208.48        132.18       159.78 o
   1  23 -13        150.19         12.65       209.52 o
   3  23 -13        755.56        695.75       204.90 o
   5  23 -13        175.72        298.22       211.81 o
   7  23 -13       1047.67        820.27       218.80 o
   9  23 -13        428.39        400.54       197.45 o
   0  24 -13        172.46         76.37       162.54 o
   2  24 -13         34.90        -75.69       170.27 o
   4  24 -13       2000.13       1474.34       247.87 o
 -22   0 -12          9.98        254.72       234.63 o
 -20   0 -12        147.64        -16.43       188.07 o
 -18   0 -12         11.41       -166.16       167.07 o
 -16   0 -12        320.21        -34.69       180.77 o
 -14   0 -12        105.12        129.64       164.33 o
 -12   0 -12       2654.33       3248.32       304.93 o
 -10   0 -12         69.49        -99.51        99.51 o
  -8   0 -12      57105.63      56318.82      3150.63 o
  -6   0 -12         13.10        -29.21        90.38 o
  -4   0 -12      61390.18      61864.15      3394.39 o
  -2   0 -12          0.11        -43.54        43.54 o
   0   0 -12      12442.02      11760.78       704.81 o
   2   0 -12         29.36         -1.69        43.12 o
   4   0 -12       9862.11      12557.37       533.55 o
   6   0 -12         92.79        108.43        67.92 o
   8   0 -12       7571.70       8366.78       379.59 o
  10   0 -12          8.64        -66.67        70.63 o
  12   0 -12       6385.59       6241.78       315.55 o
  14   0 -12         24.55         95.86       124.16 o
 -21   1 -12        186.65        113.97       191.72 o
 -19   1 -12        149.81        200.99       144.54 o
 -17   1 -12         63.52         71.13       130.02 o
 -15   1 -12       1030.89       1018.71       171.02 o
 -13   1 -12       3720.28       3666.53       259.70 o
 -11   1 -12        422.10        544.93       113.29 o
  -9   1 -12         47.35         66.66        80.46 o
  -7   1 -12       3466.49       3603.95       272.98 o
  -5   1 -12      16521.16      17170.92       754.98 o
  -3   1 -12       5853.60       6843.49       265.12 o
  -1   1 -12         14.92          0.96        38.12 o
   1   1 -12          1.51        -35.53        35.53 o
   3   1 -12       3243.35       3080.53       121.58 o
   5   1 -12      11233.27      12097.73       375.10 o
   7   1 -12      38747.07      40683.36      1168.57 o
   9   1 -12      15696.72      14650.57       575.40 o
  11   1 -12       3646.97       3543.45       179.35 o
  13   1 -12        896.33       1022.90       103.53 o
  15   1 -12        254.76        126.90       140.60 o
 -22   2 -12        189.30        204.04       162.68 o
 -20   2 -12         13.41          7.21       225.96 o
 -18   2 -12        290.57        276.47       229.15 o
 -16   2 -12          0.71        -63.01       117.44 o
 -14   2 -12       1183.71        907.11       257.46 o
 -12   2 -12          3.11        -45.70       174.38 o
 -10   2 -12         11.04         62.26        98.14 o
  -8   2 -12         30.96        -62.79        71.20 o
  -6   2 -12       4141.82       4181.13       234.34 o
  -4   2 -12         42.59          5.77        61.53 o
  -2   2 -12      62619.95      74560.48      2991.53 o
   0   2 -12          3.99        -40.16        40.16 o
   2   2 -12      91101.06      98982.49      2801.28 o
   4   2 -12          0.67          0.30        36.82 o
   6   2 -12      38830.53      45257.17      1267.50 o
   8   2 -12         45.20         -0.39        40.67 o
  10   2 -12       6414.21       7068.60       282.06 o
  12   2 -12          9.21         -4.84        83.56 o
  14   2 -12       2007.37       2386.48       273.89 o
 -21   3 -12         40.68       -140.07       140.07 o
 -19   3 -12        756.63        605.58       165.82 o
 -17   3 -12        391.21        266.16       355.60 o
 -15   3 -12        729.67        447.51       142.10 o
 -13   3 -12        819.83        891.88       161.14 o
 -11   3 -12        939.50        682.66       152.01 o
  -9   3 -12       3761.36       3314.93       221.05 o
  -7   3 -12       1456.71       1482.45       133.46 o
  -5   3 -12       2857.19       3265.83       195.19 o
  -3   3 -12        139.39        114.56        53.19 o
  -1   3 -12       3361.18       3701.45       159.16 o
   1   3 -12       2369.19       2744.58       157.62 o
   3   3 -12         32.27         41.36        37.55 o
   5   3 -12      15777.22      16053.16       475.67 o
   7   3 -12       8648.01       8889.07       337.53 o
   9   3 -12      23816.53      25318.69       870.82 o
  11   3 -12       1005.67        847.72        91.22 o
  13   3 -12       1462.59       1513.54       155.78 o
  15   3 -12       2762.31       2506.99       308.58 o
 -22   4 -12          3.35       -167.99       167.99 o
 -20   4 -12        395.03        316.35       177.57 o
 -18   4 -12         37.12       -106.60       136.49 o
 -16   4 -12        229.85        304.12       178.03 o
 -14   4 -12          0.90       -159.31       159.31 o
 -12   4 -12       2947.88       3068.95       225.84 o
 -10   4 -12         29.55        -30.69        79.02 o
  -8   4 -12        863.09       1171.10       128.15 o
  -6   4 -12         12.20         -1.42        63.82 o
  -4   4 -12      23436.13      25447.32       860.56 o
  -2   4 -12        106.61         98.06        63.23 o
   0   4 -12      24617.56      24641.93       846.51 o
   2   4 -12        169.51        187.24        51.12 o
   4   4 -12     176348.84     199766.56      6402.76 o
   6   4 -12          1.85        -37.63        46.29 o
   8   4 -12       4100.17       4286.69       186.06 o
  10   4 -12          1.59         45.98        53.94 o
  12   4 -12        197.45        133.36       110.81 o
  14   4 -12          2.40         -3.97        95.21 o
  16   4 -12       2959.74       3396.22       377.97 o
 -21   5 -12        413.57        563.56       220.94 o
 -19   5 -12         26.34       -137.84       182.59 o
 -17   5 -12        663.27        772.88       174.13 o
 -15   5 -12        313.14        330.90       182.59 o
 -13   5 -12       2106.40       2001.83       198.45 o
 -11   5 -12        505.78        503.50       120.05 o
  -9   5 -12        263.59        267.86        88.10 o
  -7   5 -12       6114.13       6239.59       414.03 o
  -5   5 -12         33.84         15.10        49.23 o
  -3   5 -12       7653.78       7196.14       339.54 o
  -1   5 -12      32497.17      33284.75      1304.35 o
   1   5 -12      29393.30      31427.20      1034.12 o
   3   5 -12      19116.37      18969.96       641.85 o
   5   5 -12         10.44        -43.62        43.62 o
   7   5 -12       2642.82       2515.34       176.23 o
   9   5 -12       1178.04       1212.54       134.46 o
  11   5 -12       1994.26       1888.50       126.24 o
  13   5 -12         21.24        -21.34        97.38 o
  15   5 -12        149.34        296.71       185.33 o
  17   5 -12         60.30        -68.47       178.03 o
 -20   6 -12          3.03        -30.51       190.35 o
 -18   6 -12         51.79        -78.30       137.34 o
 -16   6 -12         13.67       -122.01       122.01 o
 -14   6 -12         48.42        -81.44       114.25 o
 -12   6 -12        103.56        -82.27       103.52 o
 -10   6 -12      16997.00      18239.29       793.66 o
  -8   6 -12         13.35        -67.14        67.14 o
  -6   6 -12       4467.87       4558.85       204.20 o
  -4   6 -12          3.20         67.85        60.03 o
  -2   6 -12      21713.64      22255.11       947.36 o
   0   6 -12        238.22        316.51        70.65 o
   2   6 -12      41218.97      44903.23      1492.15 o
   4   6 -12          4.37        -37.59        44.54 o
   6   6 -12      11852.84      11597.49       536.13 o
   8   6 -12          7.88        -45.37        45.37 o
  10   6 -12       7046.55       8635.34       428.62 o
  12   6 -12          6.69          5.35        92.79 o
  14   6 -12       5184.43       5651.19       341.18 o
  16   6 -12          4.77       -169.81       169.81 o
 -21   7 -12         25.61        -66.79       154.93 o
 -19   7 -12         72.51       -116.90       140.94 o
 -17   7 -12         68.18        -81.24       131.47 o
 -15   7 -12        121.54       -165.29       190.35 o
 -13   7 -12       1091.01        926.17       153.84 o
 -11   7 -12       3997.51       4639.73       833.53 o
  -9   7 -12       4701.07       4077.77       274.35 o
  -7   7 -12         13.76        -30.78        58.37 o
  -5   7 -12       8456.04       7850.65       374.74 o
  -3   7 -12       2632.57       2644.05       191.72 o
  -1   7 -12      20332.77      20176.68       867.61 o
   1   7 -12      47108.71      49269.74      1612.15 o
   3   7 -12       3071.27       3205.80       148.00 o
   5   7 -12       1425.24       1472.99       132.84 o
   7   7 -12          9.24        -54.76        64.71 o
   9   7 -12       4363.60       4690.54       278.80 o
  11   7 -12        743.74        603.77       187.16 o
  13   7 -12        487.26        531.03       134.16 o
  15   7 -12       1222.70       1057.73       196.74 o
  17   7 -12        195.18        202.68       200.85 o
 -20   8 -12        265.69         62.99       163.42 o
 -18   8 -12         10.56       -132.00       132.00 o
 -16   8 -12       2799.96       2450.72       233.10 o
 -14   8 -12          7.64       -110.98       110.98 o
 -12   8 -12       2137.09       3019.24       315.43 o
 -10   8 -12         85.32         28.02       106.80 o
  -8   8 -12       3341.35       4226.84       204.14 o
  -6   8 -12          0.63        -74.41        74.41 o
  -4   8 -12       8815.53       7992.07       389.76 o
  -2   8 -12         45.48         64.95        59.78 o
   0   8 -12       5053.49       7378.16       246.04 o
   2   8 -12        146.45        107.53        55.81 o
   4   8 -12       3260.50       4081.32       232.72 o
   6   8 -12         17.85        -24.90        72.73 o
   8   8 -12        884.40        920.14       172.55 o
  10   8 -12         29.67        -43.86        87.17 o
  12   8 -12      20066.23      23336.31      1032.87 o
  14   8 -12         41.84        135.45       137.93 o
  16   8 -12       1302.25       1348.45       287.58 o
  18   8 -12          0.07       -174.38       174.38 o
 -19   9 -12         25.80       -140.60       140.60 o
 -17   9 -12          6.23       -120.30       120.30 o
 -15   9 -12        217.12         -6.53       133.75 o
 -13   9 -12         77.07        -14.69       118.18 o
 -11   9 -12        573.76        560.60       137.74 o
  -9   9 -12         25.29        -73.59        73.59 o
  -7   9 -12       6604.80       5934.07       310.56 o
  -5   9 -12        446.71        540.61        94.49 o
  -3   9 -12       2712.11       2997.18       190.44 o
  -1   9 -12       9321.85       9629.99       347.11 o
   1   9 -12      18374.83      17221.52       513.55 o
   3   9 -12        372.11        403.30       122.28 o
   5   9 -12        384.31        448.47        97.16 o
   7   9 -12       5316.13       6400.32       330.84 o
   9   9 -12          0.45        111.78       104.08 o
  11   9 -12        499.89        790.68       143.96 o
  13   9 -12      11621.92      11755.56       603.57 o
  15   9 -12        434.06        239.50       151.93 o
  17   9 -12       1824.00       2011.26       345.10 o
  19   9 -12        434.83        451.92       258.37 o
 -20  10 -12          2.08         25.66       147.86 o
 -18  10 -12       1408.50       1143.12       191.06 o
 -16  10 -12          3.01         24.55       123.17 o
 -14  10 -12        887.92        785.11       153.98 o
 -12  10 -12         22.34          1.61       115.31 o
 -10  10 -12       3775.02       3609.41       204.40 o
  -8  10 -12        145.20          8.35        93.44 o
  -6  10 -12       7083.65       7136.02       571.51 o
  -4  10 -12         69.95        -23.32        69.50 o
  -2  10 -12       1921.24       2859.56       212.26 o
   0  10 -12         29.48        118.74        45.98 o
   2  10 -12      12234.77      11226.35       505.61 o
   4  10 -12         39.26         68.13        97.23 o
   6  10 -12      14002.33      15663.97       717.85 o
   8  10 -12         14.60        -86.32        86.32 o
  10  10 -12      24084.31      27223.77      1164.21 o
  12  10 -12         74.18        126.62       142.51 o
  14  10 -12       6967.21       6442.96       472.91 o
  16  10 -12         26.82        156.54       161.70 o
  18  10 -12        376.04        528.61       264.76 o
 -19  11 -12        351.98        325.38       176.66 o
 -17  11 -12         68.86       -140.14       140.14 o
 -15  11 -12         87.27        -70.69       110.04 o
 -13  11 -12       1321.36       1540.10       144.04 o
 -11  11 -12          5.49        -41.99        92.32 o
  -9  11 -12        941.11        657.05       144.25 o
  -7  11 -12       8358.81       8979.03       471.55 o
  -5  11 -12       3989.82       3793.97       232.31 o
  -3  11 -12        709.99        801.57       130.55 o
  -1  11 -12       1835.86       2035.34       124.97 o
   1  11 -12       3048.37       3014.70       126.36 o
   3  11 -12        223.38        369.09       101.30 o
   5  11 -12       4092.90       4178.23       256.93 o
   7  11 -12        365.73        166.00       104.58 o
   9  11 -12       1127.39       1506.57       175.54 o
  11  11 -12         37.42        148.96       146.50 o
  13  11 -12        440.90        411.59       170.36 o
  15  11 -12       4229.40       4141.08       327.94 o
  17  11 -12          8.07       -199.94       199.94 o
  19  11 -12        233.78          2.74       221.85 o
 -18  12 -12          0.33        -39.47       188.98 o
 -16  12 -12        289.80        152.56       359.71 o
 -14  12 -12         11.49        -44.58       100.02 o
 -12  12 -12       1150.62       1256.88       310.45 o
 -10  12 -12         15.75        106.47       115.29 o
  -8  12 -12       6900.19       7671.11       413.18 o
  -6  12 -12         16.41         47.40       114.12 o
  -4  12 -12       1419.58       1459.86       145.79 o
  -2  12 -12          4.85         52.74        61.20 o
   0  12 -12        141.71        105.73        61.07 o
   2  12 -12         30.53          5.41        79.68 o
   4  12 -12       2729.67       2765.16       205.92 o
   6  12 -12        156.86        113.86       102.43 o
   8  12 -12       1712.77       2406.28       216.08 o
  10  12 -12        208.32        468.93       156.81 o
  12  12 -12      31866.23      34217.49      1473.46 o
  14  12 -12         41.28       -121.81       151.28 o
  16  12 -12        870.26       1076.88       200.66 o
  18  12 -12          4.30         73.04       222.76 o
  20  12 -12         34.51        143.34       241.94 o
 -17  13 -12         81.12        -95.40       129.87 o
 -15  13 -12        104.11         50.57        98.27 o
 -13  13 -12          3.74        -50.07       133.75 o
 -11  13 -12       1311.39       1492.84       170.85 o
  -9  13 -12       2097.37       2068.69       191.50 o
  -7  13 -12       1721.16       2169.29       193.01 o
  -5  13 -12       2686.46       2520.07       248.33 o
  -3  13 -12       1268.59       1191.35       133.21 o
  -1  13 -12        537.20        449.39       102.99 o
   1  13 -12        561.78        623.78       112.95 o
   3  13 -12       3824.09       3867.98       245.96 o
   5  13 -12      10492.61       9721.33       507.15 o
   7  13 -12       1218.78       1634.50       180.63 o
   9  13 -12      10242.72      10957.28       555.46 o
  11  13 -12       1201.53       1485.98       218.52 o
  13  13 -12         13.91       -115.07       148.18 o
  15  13 -12        144.15         69.84       320.45 o
  17  13 -12        433.33        334.46       202.68 o
  19  13 -12        482.71        132.38       247.41 o
 -18  14 -12         88.07         51.82       136.20 o
 -16  14 -12          1.22         92.45       196.74 o
 -14  14 -12        675.98        367.87       138.39 o
 -12  14 -12         10.03        -51.67       110.74 o
 -10  14 -12       1130.18       1537.43       226.41 o
  -8  14 -12         31.58         -2.74       146.07 o
  -6  14 -12       3471.21       4218.80       366.10 o
  -4  14 -12         82.01         52.73       155.20 o
  -2  14 -12      18013.18      17114.93       846.32 o
   0  14 -12         15.46         20.98       220.94 o
   2  14 -12        718.19       2097.53       181.08 o
   4  14 -12        480.33        399.92       122.47 o
   6  14 -12       3470.82       3711.45       277.14 o
   8  14 -12        307.96        513.07       173.92 o
  10  14 -12      14623.05      15423.88       732.37 o
  12  14 -12         53.75        460.85       168.17 o
  14  14 -12        177.04        400.50       174.14 o
  16  14 -12          9.85         20.05       162.24 o
  18  14 -12        307.40        284.84       272.06 o
  20  14 -12          1.26        277.54       285.76 o
 -17  15 -12         45.43        -48.39       167.99 o
 -15  15 -12          3.21        -35.61       158.86 o
 -13  15 -12        334.51        340.53       175.29 o
 -11  15 -12        251.27         82.17       146.07 o
  -9  15 -12        387.44        433.66       166.16 o
  -7  15 -12       4532.61       4615.02       390.75 o
  -5  15 -12        965.48        929.74       138.38 o
  -3  15 -12      11377.01      12662.15       551.30 o
  -1  15 -12        161.63        189.48       110.85 o
   1  15 -12        971.65        976.85       144.90 o
   3  15 -12       3562.44       3567.63       258.20 o
   5  15 -12        884.15        861.24       222.31 o
   7  15 -12      10963.15      11813.93       597.14 o
   9  15 -12        234.30        583.13       171.49 o
  11  15 -12       6175.25       6308.39       415.39 o
  13  15 -12        177.72        198.76       164.02 o
  15  15 -12          0.38        -48.41       144.82 o
  17  15 -12        229.04        444.86       195.73 o
  19  15 -12        223.52        105.90       268.41 o
 -16  16 -12       1142.48       1243.45       253.80 o
 -14  16 -12          6.18       -146.99       146.99 o
 -12  16 -12        649.33        828.06       209.07 o
 -10  16 -12          9.05        -32.87       141.51 o
  -8  16 -12       1370.59       1479.00       226.41 o
  -6  16 -12        252.52        226.19       136.49 o
  -4  16 -12       2358.71       2842.02       352.86 o
  -2  16 -12        290.05        362.74       123.94 o
   0  16 -12      26978.89      27612.05      1211.72 o
   2  16 -12          7.49        189.67       128.14 o
   4  16 -12       2727.22       3061.49       248.72 o
   6  16 -12        137.54        304.23       246.04 o
   8  16 -12       4681.32       4945.20       355.75 o
  10  16 -12        101.27        175.66       160.72 o
  12  16 -12        416.66        416.39       191.27 o
  14  16 -12          4.58        203.25       164.17 o
  16  16 -12          8.39       -162.47       196.29 o
  18  16 -12         11.13       -119.60       247.41 o
 -15  17 -12        253.60        447.35       198.11 o
 -13  17 -12        111.50        261.11       173.46 o
 -11  17 -12         21.92         35.61       153.38 o
  -9  17 -12        149.60         88.56       148.81 o
  -7  17 -12       1686.24       1954.97       530.43 o
  -5  17 -12       4057.19       4758.59       656.42 o
  -3  17 -12       2509.80       3116.25       236.27 o
  -1  17 -12       1415.23       1483.46       172.43 o
   1  17 -12       1100.77       1261.14       171.40 o
   3  17 -12       1073.87       1326.54       185.28 o
   5  17 -12       2012.52       2250.59       225.90 o
   7  17 -12        303.80        296.96       159.98 o
   9  17 -12       3453.60       3571.53       846.77 o
  11  17 -12        289.92        337.16       313.15 o
  13  17 -12        573.48        699.78       195.28 o
  15  17 -12        587.04        777.52       373.40 o
  17  17 -12          2.26        124.79       201.90 o
 -14  18 -12        312.20        207.24       183.51 o
 -12  18 -12          0.32         59.34       167.99 o
 -10  18 -12       1007.69       1410.53       233.72 o
  -8  18 -12          2.03       -118.23       118.23 o
  -6  18 -12        733.43       1855.19       504.41 o
  -4  18 -12        130.42         50.78       121.28 o
  -2  18 -12       5989.96       5988.62       360.08 o
   0  18 -12         58.46         60.84       202.22 o
   2  18 -12       2741.18       4163.70       305.22 o
   4  18 -12         66.60        305.96       156.52 o
   6  18 -12        468.78        220.87       165.17 o
   8  18 -12         13.12        -82.20       145.25 o
  10  18 -12       2980.49       3218.32       302.05 o
  12  18 -12          4.93       -147.82       147.82 o
  14  18 -12        186.81        129.21       180.18 o
  16  18 -12          5.14       -125.67       181.38 o
 -13  19 -12        482.63        875.53       222.76 o
 -11  19 -12          6.78        391.66       182.59 o
  -9  19 -12        634.34        712.18       149.57 o
  -7  19 -12        280.64        198.55       193.09 o
  -5  19 -12       4291.16       4260.12       284.03 o
  -3  19 -12        120.46        112.18       132.32 o
  -1  19 -12         83.18        290.33       136.10 o
   1  19 -12          9.55         92.71       130.93 o
   3  19 -12        165.69        299.88       148.57 o
   5  19 -12       5834.13       5652.58       384.05 o
   7  19 -12        435.42        338.52       171.93 o
   9  19 -12         96.89         27.63       157.98 o
  11  19 -12        307.67        164.52       280.74 o
  13  19 -12        293.93        164.98       187.88 o
  15  19 -12        494.09        411.52       213.97 o
 -12  20 -12        172.25         88.56       183.51 o
 -10  20 -12         28.65       -218.65       218.65 o
  -8  20 -12       3341.50       3485.65       381.16 o
  -6  20 -12         51.90         86.93       197.66 o
  -4  20 -12        274.95        695.68       162.36 o
  -2  20 -12         93.82        136.49       134.92 o
   0  20 -12       2118.75       2188.18       226.49 o
   2  20 -12         67.68        103.69       139.17 o
   4  20 -12       1386.81       1834.47       231.11 o
   6  20 -12         63.26         89.49       163.03 o
   8  20 -12        964.40       1043.44       216.83 o
  10  20 -12          5.86       -152.34       152.34 o
  12  20 -12        120.17         16.99       176.23 o
  14  20 -12          4.11        -18.36       182.91 o
  -9  21 -12         90.67        -32.14       232.81 o
  -7  21 -12        213.08        175.69       135.23 o
  -5  21 -12        231.31        179.60       135.99 o
  -3  21 -12       1371.24       1160.50       184.51 o
  -1  21 -12        583.04        517.24       165.56 o
   1  21 -12        595.68        472.25       162.35 o
   3  21 -12       2156.79       2122.67       242.38 o
   5  21 -12       1644.83       1623.86       231.04 o
   7  21 -12        106.39         55.19       214.55 o
   9  21 -12        665.16        666.54       205.76 o
  11  21 -12        302.83        136.66       187.29 o
  13  21 -12         32.89        119.88       190.33 o
  -8  22 -12         21.03        -57.70       173.01 o
  -6  22 -12       2526.03       2191.08       458.31 o
  -4  22 -12         24.80         82.83       144.75 o
  -2  22 -12        950.50       1357.36       219.11 o
   0  22 -12         13.45       -100.22       140.62 o
   2  22 -12       2324.46       2379.16       263.80 o
   4  22 -12        162.07        105.82       331.41 o
   6  22 -12       2672.76       2465.36       280.03 o
   8  22 -12         44.84        286.79       194.42 o
  10  22 -12        464.65        696.68       220.03 o
  12  22 -12          0.76        -63.98       190.19 o
  -5  23 -12        194.18        118.09       165.70 o
  -3  23 -12        895.31        881.51       182.93 o
  -1  23 -12        166.18         76.27       198.57 o
   1  23 -12        241.02        165.90       264.30 o
   3  23 -12        358.08        157.21       176.19 o
   5  23 -12         27.85       -167.66       167.66 o
   7  23 -12       1391.44       1189.08       244.59 o
   9  23 -12        686.73        946.63       233.37 o
  -2  24 -12          1.63       -229.15       229.15 o
   0  24 -12          6.13        -21.60       159.75 o
   2  24 -12         10.47         -9.43       157.84 o
   4  24 -12         50.49       -144.67       171.75 o
   6  24 -12         25.37          6.85       182.05 o
 -21   1 -11         96.36        -56.27       142.88 o
 -19   1 -11        107.82       -115.29       115.29 o
 -17   1 -11        275.28         -0.32       146.07 o
 -15   1 -11       1859.42       2162.04       366.10 o
 -13   1 -11       5763.25       5007.88       357.42 o
 -11   1 -11        466.72        676.63       113.06 o
  -9   1 -11       1385.83       1380.03       137.15 o
  -7   1 -11       4431.04       4698.72       261.39 o
  -5   1 -11      32761.31      32291.32      1292.41 o
  -3   1 -11       2280.60       2235.51       400.79 o
  -1   1 -11          0.73        -11.26        32.14 o
   1   1 -11          0.18         26.94        37.08 o
   3   1 -11       5325.85       4838.73       164.77 o
   5   1 -11       5103.67       4932.02       177.39 o
   7   1 -11       2812.82       2754.54       124.46 o
   9   1 -11       4443.62       4329.46       168.80 o
  11   1 -11       5156.08       5434.72       232.80 o
  13   1 -11       1234.59       1207.82       107.60 o
  15   1 -11        319.62        353.32       152.46 o
 -22   2 -11        721.97        832.91       192.51 o
 -20   2 -11         32.31        -22.40       175.75 o
 -18   2 -11        264.91         10.53       226.87 o
 -16   2 -11         41.72       -118.05       118.05 o
 -14   2 -11       3255.21       4164.95       286.31 o
 -12   2 -11         55.86         30.04       180.77 o
 -10   2 -11       9403.16      11212.60       511.25 o
  -8   2 -11          5.91        -66.15        66.15 o
  -6   2 -11      10220.60      12206.01       545.79 o
  -4   2 -11          9.15         75.45        60.30 o
  -2   2 -11      89624.73      99308.81      3216.71 o
   0   2 -11          0.14        -19.89        36.91 o
   2   2 -11      26182.20      27139.22       783.19 o
   4   2 -11          1.59         13.02        30.88 o
   6   2 -11      12326.98      14144.02       414.97 o
   8   2 -11          5.87        -46.00        46.00 o
  10   2 -11        515.73        425.90       102.75 o
  12   2 -11         15.58        -49.15        57.94 o
  14   2 -11       2376.74       2535.30       283.02 o
  16   2 -11          5.28       -123.25       123.25 o
 -21   3 -11        283.58        123.19       158.56 o
 -19   3 -11       1597.89       1364.55       202.06 o
 -17   3 -11        781.48        744.57       163.60 o
 -15   3 -11        378.56        252.26       141.30 o
 -13   3 -11       1090.17       1030.28       153.97 o
 -11   3 -11       1212.53       1185.39       144.20 o
  -9   3 -11        645.91        882.86       114.19 o
  -7   3 -11       2384.95       2208.98       160.71 o
  -5   3 -11      10819.66      10383.20       481.21 o
  -3   3 -11        106.07        151.34        51.09 o
  -1   3 -11       2646.90       2592.96       149.44 o
   1   3 -11       3101.02       3321.40       169.35 o
   3   3 -11         17.31         -7.75        29.42 o
   5   3 -11       2289.65       2288.66       119.52 o
   7   3 -11      15643.68      15128.52       536.40 o
   9   3 -11      11442.22      11600.27       428.26 o
  11   3 -11       1256.52       1040.97        94.01 o
  13   3 -11       1611.29       1285.37       177.73 o
  15   3 -11        216.71        168.90       154.29 o
 -22   4 -11          9.34        -76.92       141.95 o
 -20   4 -11        265.43        172.27       151.04 o
 -18   4 -11         55.82       -127.78       127.78 o
 -16   4 -11       1299.52       1842.51       208.15 o
 -14   4 -11         60.44        -63.90       200.40 o
 -12   4 -11        613.69        777.62       133.49 o
 -10   4 -11          3.77        -63.49       119.14 o
  -8   4 -11       1256.29       2299.83       171.11 o
  -6   4 -11          1.32        -19.11        70.75 o
  -4   4 -11     102939.86     118378.66      3848.87 o
  -2   4 -11         53.61        136.03        58.10 o
   0   4 -11       7349.73       9149.12       330.64 o
   2   4 -11         34.73         32.02        32.39 o
   4   4 -11      84472.09      92501.55      2975.22 o
   6   4 -11          4.83        -23.66        41.48 o
   8   4 -11      10758.55      13446.26       586.79 o
  10   4 -11          9.49        -35.91        40.74 o
  12   4 -11         52.55        117.50        79.04 o
  14   4 -11          3.77        -66.36        89.37 o
  16   4 -11       1831.99       2063.29       293.97 o
 -21   5 -11        141.10         58.41       159.36 o
 -19   5 -11         21.49       -127.35       127.35 o
 -17   5 -11       2548.73       2854.76       258.93 o
 -15   5 -11       2127.28       2058.12       207.70 o
 -13   5 -11       2441.89       2312.87       208.57 o
 -11   5 -11       5565.89       4832.85       288.00 o
  -9   5 -11        421.77        451.55       101.34 o
  -7   5 -11       9837.03       9237.85       434.14 o
  -5   5 -11          8.59         -5.44        48.05 o
  -3   5 -11      23043.50      21388.42       890.22 o
  -1   5 -11      19971.07      21206.25       858.92 o
   1   5 -11      10377.16      11944.11       408.50 o
   3   5 -11       7201.13       8267.85       297.30 o
   5   5 -11          6.28        -41.01        41.01 o
   7   5 -11       4115.61       4201.19       239.16 o
   9   5 -11       2618.22       2267.87       135.55 o
  11   5 -11       1293.82       1158.29       158.40 o
  13   5 -11        263.38        171.72       233.72 o
  15   5 -11        439.27        395.42       132.63 o
  17   5 -11       1336.74       1247.11       264.76 o
 -22   6 -11        238.21        -46.44       205.87 o
 -20   6 -11         10.89       -140.16       140.16 o
 -18   6 -11       1597.45       1628.45       210.31 o
 -16   6 -11         34.34       -122.31       122.31 o
 -14   6 -11        437.73        539.98       145.57 o
 -12   6 -11         56.90          7.36       126.45 o
 -10   6 -11       1065.40       1659.73       156.76 o
  -8   6 -11          0.05        -68.19        68.19 o
  -6   6 -11      14510.18      18365.59       898.08 o
  -4   6 -11         53.26         29.97        53.83 o
  -2   6 -11      41445.30      44982.49      1848.57 o
   0   6 -11        444.81        539.35        61.66 o
   2   6 -11      22203.35      26801.77       900.89 o
   4   6 -11          6.72        -39.41        39.41 o
   6   6 -11       5447.93       6521.31       320.13 o
   8   6 -11         39.14         47.37        79.88 o
  10   6 -11       1752.58       1368.08       146.21 o
  12   6 -11          9.31        -22.66       104.53 o
  14   6 -11       3911.23       3930.45       421.79 o
  16   6 -11         10.06       -155.20       157.94 o
  18   6 -11          1.44        -33.78       191.72 o
 -21   7 -11         30.51       -140.30       143.50 o
 -19   7 -11         81.84       -110.79       133.59 o
 -17   7 -11         96.61       -126.72       126.72 o
 -15   7 -11       1344.84       1206.02       263.85 o
 -13   7 -11       1812.63       1741.66       182.59 o
 -11   7 -11       8689.11       8323.07       406.39 o
  -9   7 -11       8579.54       7879.68       394.02 o
  -7   7 -11         13.59         80.34        57.39 o
  -5   7 -11       9006.37       9059.91       412.47 o
  -3   7 -11       2740.71       2504.92       163.96 o
  -1   7 -11      68731.48      67315.96      2704.58 o
   1   7 -11      62391.24      66216.30      1837.27 o
   3   7 -11      11343.77      12351.96       434.58 o
   5   7 -11       4929.18       4378.59       242.09 o
   7   7 -11         45.97        -69.86        77.60 o
   9   7 -11       3073.85       3669.83       412.66 o
  11   7 -11        229.24         48.73       100.38 o
  13   7 -11       1433.50       1234.27       165.88 o
  15   7 -11       1407.16       1449.87       342.36 o
  17   7 -11        155.15        -63.91       179.85 o
 -20   8 -11        277.37        -36.78       147.32 o
 -18   8 -11         11.10        -10.61       133.14 o
 -16   8 -11       4267.77       4211.54       304.89 o
 -14   8 -11          4.03       -107.88       107.88 o
 -12   8 -11       6070.09       7606.49       402.45 o
 -10   8 -11         78.22        309.14       110.09 o
  -8   8 -11       1104.32       1610.79       118.19 o
  -6   8 -11         51.31        -46.74       121.42 o
  -4   8 -11        668.98       2349.33       153.03 o
  -2   8 -11        343.98        379.52        76.10 o
   0   8 -11        600.45        468.77        64.20 o
   2   8 -11        470.48        522.88        64.68 o
   4   8 -11        694.63        854.16       108.82 o
   6   8 -11          7.44        -44.52        68.73 o
   8   8 -11       2269.04       2391.43       181.99 o
  10   8 -11         31.73         18.61        96.81 o
  12   8 -11       2394.79       2848.74       233.66 o
  14   8 -11          4.84        -43.31       125.85 o
  16   8 -11         37.25         -4.56       195.37 o
  18   8 -11          3.20       -167.07       188.07 o
 -21   9 -11         58.95          4.11       250.15 o
 -19   9 -11        205.34        185.24       149.15 o
 -17   9 -11         24.87       -198.57       198.57 o
 -15   9 -11        327.70        392.03       137.97 o
 -13   9 -11       2727.30       2704.25       718.96 o
 -11   9 -11       1291.96       1311.71       166.92 o
  -9   9 -11         65.69         64.87       100.05 o
  -7   9 -11       6510.65       7264.01       358.58 o
  -5   9 -11       1972.35       2376.18       167.99 o
  -3   9 -11       1747.35       1961.47       145.74 o
  -1   9 -11      23573.44      24458.01       808.71 o
   1   9 -11      27913.48      27720.75       794.69 o
   3   9 -11      19520.09      21003.62       894.42 o
   5   9 -11       1472.25       1425.01       176.66 o
   7   9 -11       3359.74       4193.05       254.57 o
   9   9 -11          5.29         51.07        89.85 o
  11   9 -11        133.89        271.63       122.98 o
  13   9 -11       6403.11       7029.69       415.33 o
  15   9 -11        825.40        690.47       172.66 o
  17   9 -11        862.57        814.36       265.67 o
  19   9 -11        135.78        230.07       243.76 o
 -20  10 -11          2.41        -30.02       152.23 o
 -18  10 -11        203.03        172.16       142.01 o
 -16  10 -11         15.33       -107.91       107.91 o
 -14  10 -11       2456.25       2901.61       283.02 o
 -12  10 -11         63.02       -111.08       111.08 o
 -10  10 -11       5326.20       5533.16       259.39 o
  -8  10 -11         94.53         58.01        87.75 o
  -6  10 -11       1712.47       1394.05       281.19 o
  -4  10 -11         39.20        104.11        70.58 o
  -2  10 -11      13359.94      12049.20       549.36 o
   0  10 -11         75.31        126.87        56.18 o
   2  10 -11       7170.77       9051.95       437.69 o
   4  10 -11         64.39         31.70        76.05 o
   6  10 -11       6612.73       8577.73       431.76 o
   8  10 -11         52.27         66.69        98.45 o
  10  10 -11       3217.73       4139.23       274.93 o
  12  10 -11         51.24        -58.43       124.59 o
  14  10 -11       3485.63       3232.96       286.02 o
  16  10 -11          0.10       -135.15       135.15 o
  18  10 -11        362.94        426.35       257.46 o
 -19  11 -11        172.92         96.06       147.19 o
 -17  11 -11        148.61         73.94       135.79 o
 -15  11 -11        160.63         49.50       118.45 o
 -13  11 -11       1246.40       1136.35       251.52 o
 -11  11 -11         54.46        190.41        97.65 o
  -9  11 -11       3383.50       3584.86       283.93 o
  -7  11 -11       8936.25       9227.22       439.96 o
  -5  11 -11        188.87        132.26        80.02 o
  -3  11 -11        289.77        346.04        85.52 o
  -1  11 -11       2927.36       3136.06       155.98 o
   1  11 -11       1317.79       1344.27        80.08 o
   3  11 -11        172.00         48.46        85.01 o
   5  11 -11       2498.40       2449.38       188.49 o
   7  11 -11        776.75        438.97       118.74 o
   9  11 -11        461.64        437.53       130.67 o
  11  11 -11          3.58       -131.69       131.69 o
  13  11 -11       1644.39       1510.69       222.54 o
  15  11 -11       2026.17       1714.96       228.24 o
  17  11 -11         61.84        308.58       241.02 o
  19  11 -11         81.39       -194.46       194.46 o
 -18  12 -11          4.59          3.42       206.33 o
 -16  12 -11        413.79        559.25       152.21 o
 -14  12 -11          7.34          2.23        83.28 o
 -12  12 -11       5297.14       5143.57       253.77 o
 -10  12 -11        153.62        320.30       124.38 o
  -8  12 -11      23171.43      26360.20      1602.25 o
  -6  12 -11        188.58        160.43       103.18 o
  -4  12 -11       2129.45       2319.20       186.24 o
  -2  12 -11          2.97         21.13        59.83 o
   0  12 -11       5849.19       5694.58       245.65 o
   2  12 -11         72.17         82.70        90.38 o
   4  12 -11       3518.44       3835.62       246.04 o
   6  12 -11         35.77         49.78        95.22 o
   8  12 -11      23660.66      24353.08      1085.17 o
  10  12 -11         12.02       -129.73       129.73 o
  12  12 -11       1148.40       1088.39       340.08 o
  14  12 -11          3.00       -170.27       170.27 o
  16  12 -11         54.48        299.26       160.36 o
  18  12 -11         15.94        104.99       223.68 o
  20  12 -11        134.95        -41.08       229.15 o
 -19  13 -11        168.27        -29.38       145.61 o
 -17  13 -11        104.10       -128.30       128.30 o
 -15  13 -11        518.33        748.96       120.05 o
 -13  13 -11          4.53        137.29       168.90 o
 -11  13 -11       1930.46       2038.37       197.20 o
  -9  13 -11      12400.70      12977.05       595.50 o
  -7  13 -11        447.14        461.75       132.96 o
  -5  13 -11       7221.62       7975.39       390.71 o
  -3  13 -11       2219.14       2243.06       157.75 o
  -1  13 -11        783.77        932.63       119.43 o
   1  13 -11       1410.59       1542.33       145.57 o
   3  13 -11       2094.88       1974.43       171.72 o
   5  13 -11       3527.11       3651.30       566.04 o
   7  13 -11        171.60        534.87       135.75 o
   9  13 -11      13057.65      12457.29       845.86 o
  11  13 -11        311.97        330.06       169.35 o
  13  13 -11          7.21       -146.74       146.74 o
  15  13 -11        283.52        361.10       166.83 o
  17  13 -11        265.41        429.19       183.86 o
  19  13 -11         54.82        -72.12       237.37 o
 -18  14 -11         25.80         -7.02       108.51 o
 -16  14 -11         10.23        181.56       101.34 o
 -14  14 -11       1403.45       1806.59       281.19 o
 -12  14 -11          2.74       -137.86       137.86 o
 -10  14 -11        508.36        856.93       148.00 o
  -8  14 -11        234.51         53.86       156.12 o
  -6  14 -11       3644.58       4002.43       353.32 o
  -4  14 -11          2.63        149.14       102.89 o
  -2  14 -11        846.78       2243.91       174.62 o
   0  14 -11         11.38        -66.47        84.87 o
   2  14 -11       3151.48       3167.07       229.78 o
   4  14 -11         52.25        174.68       135.12 o
   6  14 -11      12410.84      11613.12       583.77 o
   8  14 -11         85.33         60.29       135.17 o
  10  14 -11        891.09       1738.88       270.24 o
  12  14 -11         17.52        -78.96       151.95 o
  14  14 -11       2854.04       3090.18       292.10 o
  16  14 -11         19.80       -110.93       175.29 o
  18  14 -11         93.30         18.26       243.76 o
  20  14 -11          0.55        157.03       271.15 o
 -17  15 -11        312.25        237.37       184.42 o
 -15  15 -11          6.82        149.73       152.46 o
 -13  15 -11        350.90        319.54       163.42 o
 -11  15 -11        336.77        267.50       142.42 o
  -9  15 -11         63.68        -22.82       139.68 o
  -7  15 -11       4696.05       4840.53       386.18 o
  -5  15 -11        313.32        127.40       139.68 o
  -3  15 -11       7831.21       8147.73       393.47 o
  -1  15 -11       2208.27       2292.23       192.37 o
   1  15 -11       1698.62       2104.28       307.67 o
   3  15 -11       4675.96       4240.90       279.04 o
   5  15 -11        107.73        187.63       125.19 o
   7  15 -11       3489.36       3193.76       417.22 o
   9  15 -11        337.21        211.16       166.16 o
  11  15 -11       3941.56       4056.11       337.29 o
  13  15 -11        483.41        436.85       179.07 o
  15  15 -11          7.39       -145.26       145.26 o
  17  15 -11        793.85       1047.27       226.90 o
  19  15 -11        198.32         98.60       260.19 o
 -16  16 -11       1079.29       1195.07       235.54 o
 -14  16 -11          4.05        -12.78       149.73 o
 -12  16 -11        279.49        315.88       152.46 o
 -10  16 -11         56.03         16.43       140.60 o
  -8  16 -11       2845.85       3431.83       336.88 o
  -6  16 -11        317.66        154.43       114.93 o
  -4  16 -11       2937.77       3652.72       245.90 o
  -2  16 -11        293.52        329.25       121.97 o
   0  16 -11        471.77        962.33       158.33 o
   2  16 -11         31.74        328.45       148.81 o
   4  16 -11       2406.74       3161.44       255.05 o
   6  16 -11        112.80        249.91       149.21 o
   8  16 -11       2789.16       2591.35       267.57 o
  10  16 -11        122.11         72.45       150.80 o
  12  16 -11        841.91        903.59       202.03 o
  14  16 -11         18.99         55.64       160.36 o
  16  16 -11        981.69       1426.14       238.25 o
  18  16 -11          5.98        -56.60       248.33 o
 -15  17 -11        108.57        -34.69       160.68 o
 -13  17 -11         47.90       -131.47       149.73 o
 -11  17 -11        190.52        143.34       157.03 o
  -9  17 -11        975.06       1040.78       203.59 o
  -7  17 -11        956.52        534.07       133.40 o
  -5  17 -11       5320.16       5309.59       312.43 o
  -3  17 -11       2355.17       3116.33       233.56 o
  -1  17 -11       1999.63       1981.93       190.40 o
   1  17 -11       2230.55       2438.01       223.32 o
   3  17 -11       1083.84       1192.50       272.98 o
   5  17 -11       8942.68       8620.06       726.26 o
   7  17 -11        354.43        185.94       155.14 o
   9  17 -11       2425.39       2544.05       266.22 o
  11  17 -11          1.98        -85.04       200.85 o
  13  17 -11        510.46        639.71       193.31 o
  15  17 -11        501.79        452.33       196.99 o
  17  17 -11          8.45        102.83       194.95 o
  19  17 -11         35.46       -230.07       257.46 o
 -14  18 -11        447.16        839.01       215.46 o
 -12  18 -11          5.54         94.95       157.03 o
 -10  18 -11       3243.65       3298.53       332.32 o
  -8  18 -11        158.46        193.55       183.51 o
  -6  18 -11       3483.42       3146.84       238.73 o
  -4  18 -11         89.59         35.83       163.42 o
  -2  18 -11       2983.70       4118.14       282.08 o
   0  18 -11         96.37        197.10       129.40 o
   2  18 -11       8234.47       7889.63       448.99 o
   4  18 -11        281.13        273.95       163.88 o
   6  18 -11       1503.27       1623.58       222.19 o
   8  18 -11          9.94        143.49       155.09 o
  10  18 -11       1031.13       1019.60       212.36 o
  12  18 -11          4.07       -125.47       125.47 o
  14  18 -11        372.31        306.60       226.41 o
  16  18 -11          2.52       -161.68       180.89 o
  18  18 -11        281.53        109.56       291.23 o
 -13  19 -11       1085.28       1238.89       235.54 o
 -11  19 -11         63.39        266.58       174.38 o
  -9  19 -11        425.88        428.33       271.61 o
  -7  19 -11       2589.64       2535.57       211.60 o
  -5  19 -11       4401.47       4474.09       302.72 o
  -3  19 -11        227.75        456.46       206.79 o
  -1  19 -11         58.71         65.87       139.09 o
   1  19 -11       1186.55       1339.75       179.46 o
   3  19 -11        466.44        503.68       160.79 o
   5  19 -11       3715.04       4684.90       339.34 o
   7  19 -11       2533.79       2331.46       256.28 o
   9  19 -11        212.96         88.73       164.60 o
  11  19 -11        381.25        172.54       178.69 o
  13  19 -11        392.95        328.03       192.01 o
  15  19 -11        267.07         43.32       199.94 o
 -12  20 -11        988.38        908.40       215.46 o
 -10  20 -11         11.96        -58.69       119.06 o
  -8  20 -11       1843.92       1729.47       191.96 o
  -6  20 -11        159.00         41.73       125.01 o
  -4  20 -11       2691.34       2268.81       497.11 o
  -2  20 -11         23.68        -24.50       164.79 o
   0  20 -11        368.36        375.47       154.22 o
   2  20 -11        121.35        459.36       157.79 o
   4  20 -11        990.54       1022.60       200.32 o
   6  20 -11        129.42         18.56       168.69 o
   8  20 -11        266.61        429.10       182.02 o
  10  20 -11          4.56         40.07       168.12 o
  12  20 -11        184.24        225.28       328.67 o
  14  20 -11          1.68        -35.51       189.70 o
 -11  21 -11        974.04        855.75       163.08 o
  -9  21 -11        218.39        150.32       351.95 o
  -7  21 -11        404.51        459.17       149.17 o
  -5  21 -11        983.78        969.24       170.43 o
  -3  21 -11       1460.32       1498.34       222.31 o
  -1  21 -11        224.80        214.53       142.69 o
   1  21 -11         24.09       -139.33       139.33 o
   3  21 -11       4425.93       5148.37       356.31 o
   5  21 -11        875.82       1443.84       228.82 o
   7  21 -11        812.95        941.87       206.18 o
   9  21 -11        506.82        541.69       230.07 o
  11  21 -11        441.97        298.30       185.07 o
  13  21 -11         25.14         53.28       184.16 o
  -8  22 -11          5.44        -28.48       139.67 o
  -6  22 -11        467.09        751.81       161.36 o
  -4  22 -11          8.55         20.31       138.76 o
  -2  22 -11       2343.96       2631.12       248.53 o
   0  22 -11          0.76        193.82       153.31 o
   2  22 -11        240.98        235.62       312.69 o
   4  22 -11         30.82         78.14       167.40 o
   6  22 -11       2651.06       3201.21       809.34 o
   8  22 -11         11.95        304.78       183.75 o
  10  22 -11        526.06        474.50       210.68 o
  12  22 -11         21.93        -36.97       275.26 o
  -7  23 -11        272.40        400.01       154.38 o
  -5  23 -11        678.30        631.77       168.61 o
  -3  23 -11        433.37        132.92       230.52 o
  -1  23 -11        376.53        497.31       174.71 o
   1  23 -11        217.35        122.19       225.50 o
   3  23 -11        254.86        139.11       325.93 o
   5  23 -11        184.81         78.40       172.87 o
   7  23 -11        688.70        810.10       230.67 o
   9  23 -11        530.64        534.21       404.44 o
  -4  24 -11       1970.15       2089.72       236.90 o
  -2  24 -11         51.91       -133.15       148.80 o
   0  24 -11        282.03        107.66       190.35 o
   2  24 -11         11.55       -146.21       146.21 o
   4  24 -11        349.90        220.44       188.10 o
   6  24 -11         46.51        120.44       190.14 o
 -22   0 -10         71.77       -169.81       169.81 o
 -20   0 -10       3358.31       4222.45       444.61 o
 -18   0 -10        168.37        271.15       209.07 o
 -16   0 -10       6812.64       7950.08       616.25 o
 -14   0 -10        200.10         87.64       150.64 o
 -12   0 -10        450.03        390.75       152.46 o
 -10   0 -10         43.56         49.30       104.99 o
  -8   0 -10      23096.23      22456.13      1292.75 o
  -6   0 -10        400.92        306.76       118.69 o
  -4   0 -10      10398.25      12581.53       733.11 o
  -2   0 -10          9.12         15.52        57.52 o
   0   0 -10      25418.66      26859.35      1532.86 o
   2   0 -10          9.54          6.91        37.56 o
   4   0 -10      52852.16      57474.15      2242.02 o
   6   0 -10         14.53        -43.63        43.63 o
   8   0 -10      14436.40      16178.95       664.92 o
  10   0 -10         10.88        -57.41        57.41 o
  12   0 -10       8339.09       7969.57       547.78 o
  14   0 -10         68.92        -19.17       104.08 o
 -23   1 -10         22.67         22.64       151.09 o
 -21   1 -10        940.03        950.88       187.20 o
 -19   1 -10        308.83        195.48       139.44 o
 -17   1 -10       2156.87       1780.93       208.78 o
 -15   1 -10       1227.01       1036.80       187.61 o
 -13   1 -10       2634.94       1980.21       275.26 o
 -11   1 -10       1130.80       1180.47       135.88 o
  -9   1 -10       9895.47       9930.25       491.26 o
  -7   1 -10      44359.31      45651.44      1866.96 o
  -5   1 -10      23666.47      24437.92      1040.32 o
  -3   1 -10       4047.37       4032.89       373.86 o
  -1   1 -10         22.73         37.30        30.61 o
   1   1 -10         41.82         10.04        35.51 o
   3   1 -10       4509.58       4554.92       153.26 o
   5   1 -10      17020.56      15053.75       456.02 o
   7   1 -10       7227.82       6277.42       212.42 o
   9   1 -10        595.68        417.74        53.12 o
  11   1 -10       3673.67       3644.72       176.00 o
  13   1 -10       3892.74       3896.83       195.46 o
  15   1 -10        475.23        303.10       157.03 o
 -22   2 -10        333.63        158.09       154.94 o
 -20   2 -10         13.00         -9.72       140.28 o
 -18   2 -10       5166.09       5689.17       786.06 o
 -16   2 -10        254.37        204.58       135.11 o
 -14   2 -10      12690.31      13705.45       641.30 o
 -12   2 -10         56.23        -74.65        79.77 o
 -10   2 -10       7699.22       8331.94       393.11 o
  -8   2 -10         89.55         74.74        78.92 o
  -6   2 -10      37505.77      44616.70      2092.51 o
  -4   2 -10         20.36         53.25        94.95 o
  -2   2 -10      25851.77      26922.45       896.24 o
   0   2 -10          2.13          3.96        27.76 o
   2   2 -10      12559.36      12929.30       387.98 o
   4   2 -10         35.27         78.77        30.51 o
   6   2 -10       5521.16       8045.89       289.04 o
   8   2 -10         14.14        -73.04        73.04 o
  10   2 -10       1624.80       1982.11       120.46 o
  12   2 -10          3.52        -33.66        58.12 o
  14   2 -10       2768.23       3094.29       215.13 o
  16   2 -10         10.84        -57.52       128.73 o
 -21   3 -10        861.11        869.37       238.74 o
 -19   3 -10        736.82        480.80       162.78 o
 -17   3 -10       1878.99       2197.53       221.79 o
 -15   3 -10       4288.34       3572.52       270.21 o
 -13   3 -10       1546.22       1686.43       301.28 o
 -11   3 -10        911.90       1138.99       131.36 o
  -9   3 -10       3989.96       3844.16       231.11 o
  -7   3 -10       2381.62       2503.92       250.15 o
  -5   3 -10      25041.45      22317.08       976.72 o
  -3   3 -10          8.58        -35.51        52.96 o
  -1   3 -10       4653.10       4235.52       220.94 o
   1   3 -10       4940.04       5364.26       196.65 o
   3   3 -10          0.41         -9.67        26.74 o
   5   3 -10        570.26        488.93        55.03 o
   7   3 -10      14598.11      13990.71       697.53 o
   9   3 -10       1129.06       1072.19       134.36 o
  11   3 -10        255.06        219.07        64.40 o
  13   3 -10        345.39        288.73        70.15 o
  15   3 -10       1025.13        801.58       198.11 o
 -22   4 -10         11.69         76.37       151.06 o
 -20   4 -10        151.77        198.33       152.68 o
 -18   4 -10        103.25       -244.37       380.71 o
 -16   4 -10       5716.47       6253.32       378.87 o
 -14   4 -10         89.11         91.26       157.03 o
 -12   4 -10       1808.83       1981.04       177.81 o
 -10   4 -10         15.10        120.94        82.53 o
  -8   4 -10      10935.31      12026.28       748.63 o
  -6   4 -10         16.16        -11.91        61.65 o
  -4   4 -10     172899.73     202776.55      6492.80 o
  -2   4 -10         43.97         80.16        48.30 o
   0   4 -10      13947.80      10253.59       370.00 o
   2   4 -10          4.55         -8.38        27.98 o
   4   4 -10      26890.70      31209.28      1014.91 o
   6   4 -10          7.26        -22.08        39.63 o
   8   4 -10        681.72        653.02        98.13 o
  10   4 -10          0.54        -35.19        59.28 o
  12   4 -10       3736.63       3356.62       356.86 o
  14   4 -10         21.60         50.59        90.04 o
  16   4 -10        677.44       1271.76       241.02 o
 -21   5 -10         32.05        -83.79       142.81 o
 -19   5 -10        562.37        281.95       154.62 o
 -17   5 -10       1475.51       2053.68       364.27 o
 -15   5 -10       2937.46       2679.24       230.19 o
 -13   5 -10       2253.29       2091.34       198.87 o
 -11   5 -10        688.83        554.50       113.55 o
  -9   5 -10       2507.54       2271.96       391.20 o
  -7   5 -10       7726.93       7215.19       425.90 o
  -5   5 -10         46.75        146.59       128.27 o
  -3   5 -10      12992.79      12222.60       525.76 o
  -1   5 -10       5420.19       5400.98       390.75 o
   1   5 -10       7180.76       5798.78       215.13 o
   3   5 -10        871.13       1055.19       141.55 o
   5   5 -10          5.42        -69.99        69.99 o
   7   5 -10       1905.03       1626.47       140.32 o
   9   5 -10       2188.27       2346.29       190.76 o
  11   5 -10        235.32        294.25        97.72 o
  13   5 -10         46.65         46.00        91.35 o
  15   5 -10         79.92        -44.67       104.08 o
  17   5 -10         62.26       -170.72       170.72 o
 -22   6 -10        609.60        381.43       182.09 o
 -20   6 -10          2.18       -138.60       138.60 o
 -18   6 -10       1985.02       2938.80       268.62 o
 -16   6 -10         28.82         21.85       129.18 o
 -14   6 -10       6059.99       5664.27       461.05 o
 -12   6 -10         87.66         12.18       110.01 o
 -10   6 -10        257.49        369.50        97.99 o
  -8   6 -10         86.22        127.55        76.33 o
  -6   6 -10       5549.50       7132.48       343.73 o
  -4   6 -10         43.59         15.00       154.75 o
  -2   6 -10      22314.97      26909.49      1119.08 o
   0   6 -10          5.21         24.53        89.47 o
   2   6 -10      15904.99      17371.56       606.69 o
   4   6 -10         27.12         22.91        50.76 o
   6   6 -10      14539.25      14118.29       488.24 o
   8   6 -10         13.94        -67.10        76.23 o
  10   6 -10       4861.63       5893.70       327.95 o
  12   6 -10          9.36         82.87        90.31 o
  14   6 -10        723.42       1242.81       204.50 o
  16   6 -10          5.39       -147.90       147.90 o
  18   6 -10         25.81        175.29       191.72 o
 -21   7 -10         91.87         90.23       159.42 o
 -19   7 -10         14.32         20.57       151.09 o
 -17   7 -10        933.99        618.36       165.15 o
 -15   7 -10       3775.86       3542.59       402.16 o
 -13   7 -10        504.80        835.85       179.40 o
 -11   7 -10       9198.40      10012.40       471.23 o
  -9   7 -10       6878.82       6504.69       343.91 o
  -7   7 -10         26.34         93.92        71.07 o
  -5   7 -10       3061.83       3102.50       284.84 o
  -3   7 -10       6726.34       7417.44       339.14 o
  -1   7 -10      43202.92      45620.00      1746.89 o
   1   7 -10      12810.04      14834.65       423.20 o
   3   7 -10      14794.19      14560.17       614.90 o
   5   7 -10       3520.77       3256.16       146.98 o
   7   7 -10         23.11        -67.99        67.99 o
   9   7 -10       3132.36       3141.87       219.81 o
  11   7 -10        341.23        151.84        96.43 o
  13   7 -10        619.77        561.23       130.07 o
  15   7 -10       1781.52       1693.63       200.43 o
  17   7 -10        630.42        503.04       225.50 o
 -20   8 -10        640.11        480.84       272.98 o
 -18   8 -10         11.24       -112.78       128.54 o
 -16   8 -10        533.73        655.81       159.69 o
 -14   8 -10        232.87        223.43       129.86 o
 -12   8 -10      20139.87      23180.69      1009.50 o
 -10   8 -10         24.59        -85.23        85.23 o
  -8   8 -10       2066.44       2612.12       184.32 o
  -6   8 -10         38.93         39.31        52.44 o
  -4   8 -10       2831.95       3993.96       218.72 o
  -2   8 -10         98.30        160.83        61.33 o
   0   8 -10       4963.17       5130.78       212.74 o
   2   8 -10        136.46        113.74        64.65 o
   4   8 -10      18631.32      18709.51       646.77 o
   6   8 -10          0.19        -18.94        68.20 o
   8   8 -10       2088.35       2271.35       176.83 o
  10   8 -10          2.95        -64.03        79.29 o
  12   8 -10        570.82       1597.29       225.05 o
  14   8 -10         36.71       -104.96       104.96 o
  16   8 -10        420.72        194.86       147.80 o
  18   8 -10          2.63        -49.30       188.07 o
 -21   9 -10        222.74         18.68       161.79 o
 -19   9 -10        449.60        422.89       161.66 o
 -17   9 -10         79.97        120.66       227.78 o
 -15   9 -10        279.49        384.85       139.67 o
 -13   9 -10      12136.36      13579.17       806.15 o
 -11   9 -10       4020.98       4667.67       292.43 o
  -9   9 -10        100.90        -23.61        85.98 o
  -7   9 -10       8333.33       8032.22       385.33 o
  -5   9 -10       1192.93       1239.20       169.81 o
  -3   9 -10       5983.72       7112.48       328.24 o
  -1   9 -10      22736.79      22517.03       747.39 o
   1   9 -10      15660.51      14768.69       427.78 o
   3   9 -10      24369.97      22860.71       944.78 o
   5   9 -10       2550.16       2099.04       168.49 o
   7   9 -10       3519.21       3570.11       238.53 o
   9   9 -10          4.00        -37.45        86.44 o
  11   9 -10        117.93         74.72       111.69 o
  13   9 -10       3764.62       3736.48       301.57 o
  15   9 -10        278.90         79.88       141.31 o
  17   9 -10        171.10       -165.25       199.03 o
  19   9 -10         16.09        313.15       235.54 o
 -20  10 -10         21.95        106.10       152.43 o
 -18  10 -10       2057.54       1856.35       326.84 o
 -16  10 -10          3.08        -38.98       121.25 o
 -14  10 -10       4039.55       3765.51       275.55 o
 -12  10 -10        250.56        430.91       235.54 o
 -10  10 -10      15857.64      17744.57       634.79 o
  -8  10 -10         17.35        110.16       161.59 o
  -6  10 -10      14029.26      16944.88       804.78 o
  -4  10 -10         14.45         14.48        64.55 o
  -2  10 -10       6859.13       9289.23       424.78 o
   0  10 -10         25.67        -20.96        50.23 o
   2  10 -10       8197.61       7318.42       380.56 o
   4  10 -10         58.01         19.12        78.98 o
   6  10 -10       1062.46       1046.11       133.63 o
   8  10 -10          3.23        -78.75        78.75 o
  10  10 -10        626.66        719.45       139.28 o
  12  10 -10         45.62        114.89       135.23 o
  14  10 -10       1679.17       1801.58       219.65 o
  16  10 -10          5.62       -133.33       133.33 o
  18  10 -10        346.51        664.64       269.32 o
 -19  11 -10          6.11         99.68       207.24 o
 -17  11 -10         46.50        -58.33       129.58 o
 -15  11 -10        317.45         34.79       119.75 o
 -13  11 -10       3470.51       3758.40       267.58 o
 -11  11 -10        247.92        581.94       110.60 o
  -9  11 -10       2529.73       3251.28       300.82 o
  -7  11 -10       2748.18       2739.94       194.85 o
  -5  11 -10       3390.85       3072.08       193.68 o
  -3  11 -10        106.42        249.21       131.47 o
  -1  11 -10        752.39        897.61        80.06 o
   1  11 -10       2038.71       2375.55       215.00 o
   3  11 -10        892.44        682.83       107.41 o
   5  11 -10       2589.85       2272.48       182.28 o
   7  11 -10        216.90         87.84        98.02 o
   9  11 -10        182.62         85.03       114.90 o
  11  11 -10          3.18       -127.70       127.70 o
  13  11 -10       3046.70       2500.92       253.00 o
  15  11 -10        304.71         59.55       164.18 o
  17  11 -10         77.14        121.42       209.98 o
  19  11 -10        252.06        222.76       232.81 o
 -20  12 -10        399.55         40.43       161.59 o
 -18  12 -10          9.09       -107.43       132.27 o
 -16  12 -10        756.09        553.23       147.18 o
 -14  12 -10          2.46       -106.87       106.87 o
 -12  12 -10      22465.59      24272.96       864.63 o
 -10  12 -10        195.33        432.66       132.84 o
  -8  12 -10      12701.78      14496.33      1059.04 o
  -6  12 -10        331.29        328.95        92.65 o
  -4  12 -10       2822.14       3072.70       199.02 o
  -2  12 -10          2.81         12.98        53.71 o
   0  12 -10       2964.42       2722.90       145.87 o
   2  12 -10          2.60         51.22        81.57 o
   4  12 -10        459.83        394.24        98.74 o
   6  12 -10         41.33        -80.32        80.32 o
   8  12 -10        580.58       1171.33       169.45 o
  10  12 -10          0.47       -127.51       127.51 o
  12  12 -10       2709.90       3227.01       278.66 o
  14  12 -10         19.21       -150.64       207.24 o
  16  12 -10         65.14         77.05       149.22 o
  18  12 -10          4.17        215.46       233.72 o
  20  12 -10        269.52       -209.98       220.94 o
 -19  13 -10       1117.28       1051.83       196.55 o
 -17  13 -10         23.49          1.73       128.69 o
 -15  13 -10        388.39        334.20       122.64 o
 -13  13 -10          4.37        124.16        87.31 o
 -11  13 -10       3523.65       3095.97       284.39 o
  -9  13 -10      14769.29      14480.28       651.42 o
  -7  13 -10       1217.54       1404.58       236.46 o
  -5  13 -10      12897.09      12436.21       545.89 o
  -3  13 -10       3595.51       3663.01       177.51 o
  -1  13 -10       1919.61       2106.72       164.94 o
   1  13 -10       1777.09       2392.89       178.82 o
   3  13 -10       1365.84       1486.20       147.18 o
   5  13 -10         82.33         19.26        91.06 o
   7  13 -10       1503.63       1841.83       188.42 o
   9  13 -10       6481.67       6640.66       407.77 o
  11  13 -10       2906.22       2698.19       261.89 o
  13  13 -10          4.26       -145.18       145.18 o
  15  13 -10        145.59        530.70       178.94 o
  17  13 -10        204.26        310.20       170.35 o
  19  13 -10        290.32        243.76       257.46 o
 -18  14 -10        201.46        248.47       117.16 o
 -16  14 -10          9.50         54.85        99.11 o
 -14  14 -10       1077.25       1217.67       202.22 o
 -12  14 -10          1.53        -94.28        94.28 o
 -10  14 -10      10284.83      10363.85       515.91 o
  -8  14 -10        539.78        528.17       125.83 o
  -6  14 -10       3238.28       3231.89       322.28 o
  -4  14 -10        119.98        222.92       181.22 o
  -2  14 -10       2920.21       2768.65       201.73 o
   0  14 -10        101.66         13.91        86.32 o
   2  14 -10       5073.48       4529.31       280.74 o
   4  14 -10         28.34         62.51        98.45 o
   6  14 -10       5016.33       5693.90       472.91 o
   8  14 -10         15.32        -34.36       131.01 o
  10  14 -10       2633.05       2541.76       260.05 o
  12  14 -10          0.04       -140.78       140.78 o
  14  14 -10        154.04        204.34       164.95 o
  16  14 -10          3.42        -18.31       159.44 o
  18  14 -10        250.73         10.96       236.46 o
  20  14 -10          0.23       -157.03       237.37 o
 -17  15 -10         48.58        180.77       173.46 o
 -15  15 -10          1.66         11.87       139.68 o
 -13  15 -10        196.00         62.99       143.34 o
 -11  15 -10        196.51        -53.86       128.73 o
  -9  15 -10        174.13         95.86       155.20 o
  -7  15 -10      10142.85      10675.27       699.33 o
  -5  15 -10        122.02         47.54       100.35 o
  -3  15 -10       2418.40       2361.71       188.98 o
  -1  15 -10       1366.98       1437.07       234.63 o
   1  15 -10       1648.29       1688.74       159.91 o
   3  15 -10       8107.21       6938.79       507.61 o
   5  15 -10        440.22        375.96       136.21 o
   7  15 -10       1556.51       1114.75       191.37 o
   9  15 -10        401.19        367.22       165.89 o
  11  15 -10       1716.21       1504.12       233.37 o
  13  15 -10         30.97         28.52       156.57 o
  15  15 -10          0.33        -99.18       151.43 o
  17  15 -10        810.21        904.93       211.98 o
  19  15 -10        250.14         51.13       256.54 o
 -16  16 -10        529.07        657.33       193.55 o
 -14  16 -10          3.35         53.86       138.77 o
 -12  16 -10        522.03        731.28       167.07 o
 -10  16 -10         93.71       -131.47       131.47 o
  -8  16 -10       3071.64       3778.75       354.23 o
  -6  16 -10        274.59         78.56       114.57 o
  -4  16 -10       2806.66       2968.36       296.26 o
  -2  16 -10         21.91        117.93       115.88 o
   0  16 -10      36290.61      37679.09      1612.29 o
   2  16 -10        235.97        281.16       125.71 o
   4  16 -10       6593.28       6083.31       383.14 o
   6  16 -10         70.22         33.70       137.50 o
   8  16 -10        120.73        145.14       155.09 o
  10  16 -10         38.52       -265.85       322.73 o
  12  16 -10        157.35        -44.30       211.81 o
  14  16 -10          8.17        -36.84       177.57 o
  16  16 -10         32.63         25.71       170.41 o
  18  16 -10          7.82         45.65       251.06 o
  20  16 -10          1.76       -245.59       245.59 o
 -15  17 -10         28.95       -136.03       136.03 o
 -13  17 -10          5.03        129.64       151.55 o
 -11  17 -10        182.64         31.95       142.42 o
  -9  17 -10       2419.04       2483.26       270.24 o
  -7  17 -10        539.84        485.78       123.94 o
  -5  17 -10       1100.26       1214.92       150.41 o
  -3  17 -10       1114.05       1059.03       150.41 o
  -1  17 -10       1805.02       2045.31       203.13 o
   1  17 -10       2274.87       2076.38       208.86 o
   3  17 -10       1735.99       1759.41       246.50 o
   5  17 -10       4576.74       3969.37       306.35 o
   7  17 -10        170.35        125.84       154.08 o
   9  17 -10       1963.47       2358.47       324.10 o
  11  17 -10         31.37       -144.27       144.27 o
  13  17 -10        261.61        182.80       175.07 o
  15  17 -10       1344.12       1351.52       252.89 o
  17  17 -10          7.57       -139.88       176.89 o
  19  17 -10          6.84       -140.60       245.59 o
 -14  18 -10          6.74         58.43       163.42 o
 -12  18 -10          0.87       -133.29       133.29 o
 -10  18 -10        784.85       1300.97       206.33 o
  -8  18 -10        162.06         13.85       110.19 o
  -6  18 -10       1015.06        635.19       139.06 o
  -4  18 -10          5.13        -75.51       112.25 o
  -2  18 -10       7998.76       7797.24       448.26 o
   0  18 -10         89.77        231.89       190.81 o
   2  18 -10       1134.59       1949.75       209.80 o
   4  18 -10         26.29         20.63       153.83 o
   6  18 -10       2180.78       2957.95       271.12 o
   8  18 -10         43.97         58.86       149.87 o
  10  18 -10        374.91        285.84       179.99 o
  12  18 -10          8.82       -129.75       160.26 o
  14  18 -10        353.57        224.94       215.46 o
  16  18 -10         12.68       -176.24       176.24 o
  18  18 -10        331.33        394.40       313.15 o
 -13  19 -10        973.00        921.18       209.07 o
 -11  19 -10         65.56        109.56       157.03 o
  -9  19 -10        584.08        396.66       126.41 o
  -7  19 -10       1470.00       1315.51       160.65 o
  -5  19 -10       6554.89       6340.91       363.13 o
  -3  19 -10        226.84        337.69       138.31 o
  -1  19 -10       2358.09       2494.47       230.25 o
   1  19 -10       2602.71       2687.70       239.48 o
   3  19 -10       2920.15       3632.67       288.82 o
   5  19 -10       3083.35       2775.93       274.56 o
   7  19 -10       3099.98       3336.15       297.86 o
   9  19 -10        287.69        476.80       179.38 o
  11  19 -10        314.23        120.52       177.01 o
  13  19 -10        285.47        242.26       214.09 o
  15  19 -10        137.10         42.81       198.42 o
  17  19 -10         18.03        -36.98       226.87 o
 -12  20 -10        109.97         31.95       169.81 o
 -10  20 -10          7.01        -77.51       116.76 o
  -8  20 -10        491.80        663.37       191.72 o
  -6  20 -10        186.49        225.96       276.63 o
  -4  20 -10       1395.56       1565.08       192.68 o
  -2  20 -10         71.80         10.51       132.63 o
   0  20 -10       5392.85       6763.61       398.62 o
   2  20 -10        444.78        806.48       169.72 o
   4  20 -10       2001.03       1945.32       242.73 o
   6  20 -10        227.29        295.77       169.75 o
   8  20 -10       2354.91       2259.64       275.65 o
  10  20 -10         23.44         28.07       204.05 o
  12  20 -10         39.64         53.34       176.94 o
  14  20 -10          3.57       -119.08       178.67 o
 -11  21 -10        677.32        656.73       154.14 o
  -9  21 -10        193.72        219.74       128.68 o
  -7  21 -10        228.53        186.24       137.64 o
  -5  21 -10       1351.06       1474.05       182.69 o
  -3  21 -10       3788.30       2924.50       253.58 o
  -1  21 -10         95.55        125.62       140.69 o
   1  21 -10        235.50        358.48       159.42 o
   3  21 -10       3612.01       3810.17       310.01 o
   5  21 -10        567.51        407.28       207.70 o
   7  21 -10        425.34        449.16       197.66 o
   9  21 -10        608.59        687.16       214.61 o
  11  21 -10        495.41        647.41       209.45 o
  13  21 -10          8.63         90.59       189.43 o
 -10  22 -10        635.97        691.66       156.08 o
  -8  22 -10         70.89        116.11       142.20 o
  -6  22 -10       3006.11       3297.07       260.31 o
  -4  22 -10        178.38         55.12       138.76 o
  -2  22 -10        338.00        331.52       157.83 o
   0  22 -10         30.18       -163.47       178.48 o
   2  22 -10        729.67        676.69       330.49 o
   4  22 -10        120.85         52.04       159.17 o
   6  22 -10       2922.35       3356.69       337.34 o
   8  22 -10         54.02        512.87       197.85 o
  10  22 -10        373.24        256.45       206.03 o
  12  22 -10         19.30        -29.21       262.02 o
  -7  23 -10        920.58        663.70       171.04 o
  -5  23 -10         26.64         71.18       161.14 o
  -3  23 -10        388.37        323.37       155.90 o
  -1  23 -10        161.96         35.56       283.02 o
   1  23 -10        181.46         68.03       158.48 o
   3  23 -10        165.04         56.42       168.69 o
   5  23 -10        202.49        298.02       193.49 o
   7  23 -10        753.83       1266.62       439.13 o
   9  23 -10        261.65        553.58       217.47 o
  -4  24 -10         21.71       -104.36       146.47 o
  -2  24 -10          4.14       -143.16       143.16 o
   0  24 -10        162.17        204.05       164.29 o
   2  24 -10          3.59        -83.50       159.63 o
   4  24 -10        304.09        519.43       202.75 o
   6  24 -10          4.28         47.92       191.00 o
 -23   1  -9         38.98        148.07       158.44 o
 -21   1  -9       1307.75       1345.83       206.53 o
 -19   1  -9         27.17        -45.48       132.57 o
 -17   1  -9       3676.25       3410.36       273.71 o
 -15   1  -9        823.23        962.83       158.16 o
 -13   1  -9        406.60        235.29       102.15 o
 -11   1  -9       2561.35       2463.91       252.43 o
  -9   1  -9      23075.93      22627.74      1000.94 o
  -7   1  -9      61471.37      59679.56      3745.88 o
  -5   1  -9       4272.61       4491.70       231.07 o
  -3   1  -9       4904.30       4337.75       279.37 o
  -1   1  -9          8.82        -12.06        23.49 o
   1   1  -9         13.08         17.22        31.55 o
   3   1  -9       2423.37       2350.88        92.91 o
   5   1  -9      27189.52      25084.42       737.90 o
   7   1  -9       2740.12       2829.35       160.21 o
   9   1  -9         23.37        -20.68        32.40 o
  11   1  -9        843.34        822.71        86.06 o
  13   1  -9       1179.48        968.49        97.81 o
  15   1  -9       1589.62       1408.70       220.02 o
 -22   2  -9        317.46        521.21       216.83 o
 -20   2  -9         14.37        -24.68       205.42 o
 -18   2  -9        400.92        366.01       149.72 o
 -16   2  -9        213.68        295.04       211.81 o
 -14   2  -9       2006.66       4125.43       329.58 o
 -12   2  -9          5.09         31.85        82.53 o
 -10   2  -9       1613.82       3174.92       248.78 o
  -8   2  -9        176.67        108.81        71.65 o
  -6   2  -9      38483.56      46950.74      1823.38 o
  -4   2  -9          1.53         63.13        72.58 o
  -2   2  -9      14038.17      13131.37       449.79 o
   0   2  -9          1.06         -0.54        25.63 o
   2   2  -9      14801.13      14865.11       432.27 o
   4   2  -9         14.22         15.36        26.58 o
   6   2  -9      30168.49      33410.05      1066.46 o
   8   2  -9          0.79        -47.94        47.94 o
  10   2  -9       7718.79       8049.55       304.64 o
  12   2  -9         17.82        -53.64        53.64 o
  14   2  -9        501.53        798.49        95.22 o
  16   2  -9          2.77        -51.13       129.64 o
 -23   3  -9       1166.83       1100.04       213.01 o
 -21   3  -9        824.28        912.35       300.36 o
 -19   3  -9       1114.35       1065.85       184.62 o
 -17   3  -9       2334.46       2438.13       231.62 o
 -15   3  -9      14240.99      12019.93       597.33 o
 -13   3  -9       2020.12       1534.42       163.79 o
 -11   3  -9        315.51        222.16       161.14 o
  -9   3  -9        228.23        296.58        89.29 o
  -7   3  -9       4302.28       4709.54       249.67 o
  -5   3  -9       5514.08       5820.78       289.99 o
  -3   3  -9          3.09        -13.93        31.06 o
  -1   3  -9       4664.53       4932.86       301.73 o
   1   3  -9       3355.60       3456.05       136.09 o
   3   3  -9         10.06         -8.56        26.04 o
   5   3  -9       1405.30       1340.26        91.88 o
   7   3  -9       5548.04       4834.49       207.81 o
   9   3  -9       3935.57       3545.44       389.18 o
  11   3  -9        568.48        394.23        78.15 o
  13   3  -9        260.02        173.35        67.60 o
  15   3  -9       2173.47       1961.04       262.93 o
 -22   4  -9          6.14       -147.08       147.08 o
 -20   4  -9       1276.23       1341.71       208.62 o
 -18   4  -9        181.46        238.17       147.12 o
 -16   4  -9       1649.95       2093.99       281.19 o
 -14   4  -9        300.08        268.13       115.36 o
 -12   4  -9       3797.04       4355.05       265.44 o
 -10   4  -9         38.66         -2.63        72.73 o
  -8   4  -9       2899.29       3879.25       220.30 o
  -6   4  -9         11.73          5.56        56.11 o
  -4   4  -9      80713.45      93823.12      3700.66 o
  -2   4  -9        141.50        205.27        46.40 o
   0   4  -9      26249.44      32761.14      1101.99 o
   2   4  -9         11.57          2.85        26.54 o
   4   4  -9      18752.06      21284.50       704.39 o
   6   4  -9          4.70        -30.24        30.24 o
   8   4  -9       1895.81       1898.15       149.44 o
  10   4  -9         11.05        -42.28        45.55 o
  12   4  -9       3939.71       5143.24       225.48 o
  14   4  -9         26.57        -42.06        82.95 o
  16   4  -9        678.31        767.80       208.16 o
 -21   5  -9         75.82        163.19       178.48 o
 -19   5  -9       1386.09       1625.61       216.03 o
 -17   5  -9       2541.66       2735.77       245.29 o
 -15   5  -9        315.37        306.45       132.17 o
 -13   5  -9       6515.88       5743.20       336.97 o
 -11   5  -9       1161.08       1336.99       142.79 o
  -9   5  -9       1014.17       1041.40       117.34 o
  -7   5  -9       1729.08       1717.35       134.79 o
  -5   5  -9         21.17        -34.28        49.05 o
  -3   5  -9       3471.10       3597.40       182.12 o
  -1   5  -9      10730.46       9749.50       465.15 o
   1   5  -9      15881.31      15493.00       432.89 o
   3   5  -9       1184.09        884.83        63.38 o
   5   5  -9          1.78        -25.30        25.30 o
   7   5  -9       6157.10       5701.98       256.63 o
   9   5  -9        453.46        473.94        93.91 o
  11   5  -9       2631.48       2624.28       200.07 o
  13   5  -9        318.98        289.64       104.22 o
  15   5  -9         29.25         97.58       100.96 o
  17   5  -9        498.38        254.72       194.46 o
 -22   6  -9        578.84        298.11       172.21 o
 -20   6  -9         17.24         52.45       358.79 o
 -18   6  -9       6153.21       5398.22       357.48 o
 -16   6  -9        125.21        436.40       213.63 o
 -14   6  -9       4456.22       4663.05       296.90 o
 -12   6  -9         81.23         97.59       101.26 o
 -10   6  -9      15822.24      19089.78       817.18 o
  -8   6  -9          6.19        -53.65        61.93 o
  -6   6  -9      11659.67      13047.29       862.29 o
  -4   6  -9         61.58         90.98        53.23 o
  -2   6  -9      17255.80      17459.50       750.14 o
   0   6  -9          1.54         26.20        34.53 o
   2   6  -9      13267.19      13940.31       496.70 o
   4   6  -9          5.80          3.73        29.28 o
   6   6  -9       5601.60       5846.17       298.57 o
   8   6  -9          0.95        -65.33        65.33 o
  10   6  -9        213.49        150.06        91.79 o
  12   6  -9          2.86       -115.03       115.03 o
  14   6  -9       1623.13       1896.17       192.01 o
  16   6  -9         16.30       -151.55       151.55 o
  18   6  -9       3109.49       3386.18       395.31 o
 -21   7  -9        267.71        294.71       165.88 o
 -19   7  -9        335.89        311.38       160.50 o
 -17   7  -9        900.34        634.16       160.92 o
 -15   7  -9       4355.19       4267.36       296.88 o
 -13   7  -9        410.22        727.12       147.90 o
 -11   7  -9       3452.77       3865.93       240.46 o
  -9   7  -9       8154.49       7666.91       381.23 o
  -7   7  -9         39.79         19.14        61.24 o
  -5   7  -9       2678.78       2760.58       181.57 o
  -3   7  -9      14356.02      13865.28       575.47 o
  -1   7  -9       1526.74       1831.40       163.42 o
   1   7  -9       2604.63       2753.71       101.78 o
   3   7  -9      14318.17      12945.40       563.25 o
   5   7  -9       2213.43       2093.87       159.78 o
   7   7  -9         39.49         10.89        64.67 o
   9   7  -9       1537.34       1222.23       141.61 o
  11   7  -9         44.58          4.51       100.88 o
  13   7  -9        532.04        639.70       175.75 o
  15   7  -9       1221.50       1227.59       173.14 o
  17   7  -9        189.75         -0.91       172.55 o
 -22   8  -9          9.66       -153.15       153.15 o
 -20   8  -9       3412.63       3803.02       309.36 o
 -18   8  -9          7.80        -90.81       127.65 o
 -16   8  -9       4017.58       4550.55       315.26 o
 -14   8  -9        264.52        207.37       208.61 o
 -12   8  -9      14599.63      15014.13       683.65 o
 -10   8  -9         37.56         81.44        82.62 o
  -8   8  -9       1141.97       1242.15       123.25 o
  -6   8  -9         48.05        102.96        50.08 o
  -4   8  -9        688.56       1026.21        99.01 o
  -2   8  -9         30.06         -4.22        49.70 o
   0   8  -9      11410.59      11499.08       425.10 o
   2   8  -9          2.28         19.40        72.58 o
   4   8  -9        358.40        198.58        79.40 o
   6   8  -9         22.15         -1.37        68.43 o
   8   8  -9      10261.83      10339.95       487.08 o
  10   8  -9          1.55         57.89        95.01 o
  12   8  -9       5200.02       5102.16       370.66 o
  14   8  -9         33.11        -59.02       117.10 o
  16   8  -9       1893.37       1789.74       217.29 o
  18   8  -9         11.10         -5.48       192.64 o
 -21   9  -9        129.46        170.16       163.41 o
 -19   9  -9        574.75        561.23       162.98 o
 -17   9  -9        716.24        937.13       163.41 o
 -15   9  -9          2.24        203.93       173.46 o
 -13   9  -9      15083.68      15917.95       844.49 o
 -11   9  -9       2563.75       2875.49       225.89 o
  -9   9  -9          0.07         24.65       114.12 o
  -7   9  -9       6633.98       6680.05       226.87 o
  -5   9  -9        132.30        312.57        72.75 o
  -3   9  -9      28681.53      27339.48      1062.88 o
  -1   9  -9       9114.23       8578.03       298.99 o
   1   9  -9       4423.50       4850.67       158.49 o
   3   9  -9       2559.74       2198.20       161.02 o
   5   9  -9       1938.56       2227.64       175.59 o
   7   9  -9       2585.11       3016.77       215.29 o
   9   9  -9          5.99        -66.82        85.82 o
  11   9  -9       1184.01       1082.24       155.56 o
  13   9  -9       2930.86       2435.87       240.08 o
  15   9  -9        619.75        268.22       145.86 o
  17   9  -9        572.70        274.80       216.37 o
  19   9  -9        138.68         38.34       212.72 o
 -20  10  -9          9.75       -136.89       136.89 o
 -18  10  -9       1595.91       1836.60       217.92 o
 -16  10  -9         27.39        -88.78       113.08 o
 -14  10  -9       2976.89       4195.99       288.79 o
 -12  10  -9        325.57        306.97       123.75 o
 -10  10  -9      34687.19      39805.45      1697.65 o
  -8  10  -9         29.31        123.17        59.72 o
  -6  10  -9      14796.32      17284.99       604.56 o
  -4  10  -9         48.52         71.46        64.73 o
  -2  10  -9       7195.88       7678.46       363.45 o
   0  10  -9          1.80        -42.96        44.47 o
   2  10  -9       1206.39       1018.18        77.31 o
   4  10  -9         19.73        -85.82        85.82 o
   6  10  -9       4485.74       5554.70       302.05 o
   8  10  -9         10.72         57.90        96.16 o
  10  10  -9       2648.11       3498.55       258.47 o
  12  10  -9         58.02        -53.83       123.62 o
  14  10  -9         79.75         31.05       145.83 o
  16  10  -9          0.13       -124.12       124.12 o
  18  10  -9        775.86        464.70       254.72 o
 -19  11  -9         70.32        206.94       142.53 o
 -17  11  -9         32.96         56.38       122.61 o
 -15  11  -9        222.67        157.69       123.26 o
 -13  11  -9        521.29        516.76       138.78 o
 -11  11  -9         53.12        256.94       118.79 o
  -9  11  -9        846.15        605.62       241.48 o
  -7  11  -9        245.92        263.31        87.25 o
  -5  11  -9       3893.94       3689.79       242.39 o
  -3  11  -9        393.46        439.87        86.27 o
  -1  11  -9       4016.25       3862.15       169.69 o
   1  11  -9       5830.89       5576.22       272.96 o
   3  11  -9       1585.07       1370.04       149.27 o
   5  11  -9        231.34        183.51        91.67 o
   7  11  -9        240.75        111.12       101.97 o
   9  11  -9        328.17        417.35       126.64 o
  11  11  -9          8.82       -119.10       119.10 o
  13  11  -9        686.81        693.20       179.75 o
  15  11  -9         73.89       -131.17       131.17 o
  17  11  -9        184.92        -61.17       213.63 o
  19  11  -9        352.65        -31.04       217.29 o
 -20  12  -9         95.53       -104.80       165.25 o
 -18  12  -9          3.00         56.50       135.12 o
 -16  12  -9         86.89         78.51       123.56 o
 -14  12  -9         12.05        -98.38       174.38 o
 -12  12  -9       5061.30       5982.72       280.73 o
 -10  12  -9         72.14        155.69       233.26 o
  -8  12  -9        453.53        587.21       120.05 o
  -6  12  -9         79.92         34.69        77.60 o
  -4  12  -9       3988.24       4148.92       232.78 o
  -2  12  -9          4.57          4.84        52.19 o
   0  12  -9       2581.02       2676.46       142.25 o
   2  12  -9          8.45        -70.58        70.58 o
   4  12  -9       1057.45       1149.45       137.04 o
   6  12  -9         11.91         43.32        93.72 o
   8  12  -9       9838.26       9638.00       492.20 o
  10  12  -9         18.95       -116.50       116.50 o
  12  12  -9       6835.87       8631.24       483.53 o
  14  12  -9         31.71       -137.15       137.15 o
  16  12  -9        448.61        286.09       170.15 o
  18  12  -9          4.17        262.02       237.37 o
  20  12  -9        985.65       1018.87       314.06 o
 -19  13  -9        954.01        663.58       172.82 o
 -17  13  -9          8.92       -112.00       182.14 o
 -15  13  -9         95.34         31.32       209.07 o
 -13  13  -9          7.63         75.03       161.14 o
 -11  13  -9        242.74         48.91       231.89 o
  -9  13  -9       4863.92       4847.49       289.52 o
  -7  13  -9        327.97        458.75       115.03 o
  -5  13  -9       7104.99       6857.66       334.57 o
  -3  13  -9       1487.08       1775.27       116.50 o
  -1  13  -9       1668.17       2104.73       123.54 o
   1  13  -9        889.20        940.91       123.95 o
   3  13  -9       1591.96       1588.91       152.32 o
   5  13  -9        368.57        318.25       116.40 o
   7  13  -9        934.40        999.25       387.55 o
   9  13  -9       4453.54       4519.39       323.45 o
  11  13  -9       1451.59       1546.66       223.26 o
  13  13  -9          2.35       -137.04       137.04 o
  15  13  -9       1148.86       1060.39       229.61 o
  17  13  -9        405.27        275.07       284.84 o
  19  13  -9        352.06        163.42       240.11 o
 -18  14  -9        858.09        926.54       179.87 o
 -16  14  -9          5.23        -57.65        87.92 o
 -14  14  -9          8.45         94.79       113.11 o
 -12  14  -9          0.21          7.91       126.45 o
 -10  14  -9       1620.67       2261.17       198.30 o
  -8  14  -9        458.59        401.06       118.23 o
  -6  14  -9       3407.77       3700.14       241.94 o
  -4  14  -9        448.85        642.03       107.80 o
  -2  14  -9       4817.84       4272.67       253.71 o
   0  14  -9          9.12        -77.55        77.55 o
   2  14  -9       2057.12       2203.85       179.54 o
   4  14  -9         49.04          8.50        89.27 o
   6  14  -9        993.38       1406.50       173.48 o
   8  14  -9          9.70        -90.84       121.99 o
  10  14  -9        527.62        231.39       201.31 o
  12  14  -9         17.31       -138.95       138.95 o
  14  14  -9       1431.62       1596.10       231.35 o
  16  14  -9          4.17       -145.86       145.86 o
  18  14  -9        305.92        126.90       222.76 o
  20  14  -9          3.03        -73.04       251.98 o
 -17  15  -9         65.68        194.28       269.78 o
 -15  15  -9         11.34          1.83       129.64 o
 -13  15  -9        329.20        136.03       139.68 o
 -11  15  -9        396.42        336.88       145.16 o
  -9  15  -9        483.67        373.40       156.12 o
  -7  15  -9      13931.95      14870.33       896.53 o
  -5  15  -9        959.25        968.21       156.12 o
  -3  15  -9       6668.96       6456.13       330.37 o
  -1  15  -9       1724.61       1762.88       157.72 o
   1  15  -9        848.69        900.66       133.31 o
   3  15  -9       3514.58       2916.91       229.48 o
   5  15  -9        105.23         53.11       120.47 o
   7  15  -9       1370.77       1195.01       279.37 o
   9  15  -9       1264.29       1087.01       265.67 o
  11  15  -9        390.52       -122.82       264.76 o
  13  15  -9        420.26        428.98       175.30 o
  15  15  -9          0.47        -14.65       162.86 o
  17  15  -9         46.55       -154.59       154.59 o
  19  15  -9        335.48         66.65       250.15 o
 -16  16  -9        251.92        549.60       172.55 o
 -14  16  -9          2.70         -4.56       142.42 o
 -12  16  -9        338.30        456.48       147.90 o
 -10  16  -9         77.61        -43.82       129.64 o
  -8  16  -9       2536.36       2720.63       284.84 o
  -6  16  -9        568.49        384.11       120.39 o
  -4  16  -9       2262.26       2821.15       215.55 o
  -2  16  -9        236.15        161.56       113.57 o
   0  16  -9        985.68       1126.05       153.03 o
   2  16  -9         72.30        -74.70       105.54 o
   4  16  -9       2852.77       3304.43       518.56 o
   6  16  -9         42.62       -129.28       129.28 o
   8  16  -9        141.77       -135.70       135.70 o
  10  16  -9          8.85       -151.60       151.60 o
  12  16  -9         19.26         31.87       154.38 o
  14  16  -9         16.71          8.01       158.56 o
  16  16  -9        237.85        -47.07       170.78 o
  18  16  -9         22.52       -115.03       231.89 o
  20  16  -9         27.74        248.33       287.58 o
 -15  17  -9        203.35         98.60       158.86 o
 -13  17  -9         98.53        -35.61       139.68 o
 -11  17  -9        121.91        172.55       142.42 o
  -9  17  -9       3965.64       4305.53       348.75 o
  -7  17  -9        193.85        134.42       106.19 o
  -5  17  -9       5794.47       5935.90       475.20 o
  -3  17  -9       1569.69       1639.62       169.75 o
  -1  17  -9       2838.98       3417.40       244.34 o
   1  17  -9       4294.92       3537.90       275.17 o
   3  17  -9       2033.90       1835.45       203.02 o
   5  17  -9        122.49       -172.33       175.75 o
   7  17  -9        166.57       -132.58       132.58 o
   9  17  -9       1049.80        824.44       198.95 o
  11  17  -9        267.47        142.62       161.72 o
  13  17  -9        263.55        260.92       168.33 o
  15  17  -9        348.36        601.32       203.01 o
  17  17  -9          4.56         29.48       183.82 o
  19  17  -9          8.14       -216.37       216.37 o
 -16  18  -9         17.18       -164.33       164.33 o
 -14  18  -9        731.12        698.42       190.81 o
 -12  18  -9          0.52         67.56       143.34 o
 -10  18  -9       1898.57       1596.77       226.41 o
  -8  18  -9         70.19        -13.82       108.01 o
  -6  18  -9        520.58        425.22       125.16 o
  -4  18  -9        151.71        320.95       158.86 o
  -2  18  -9       1132.83       2073.95       288.04 o
   0  18  -9        404.18        533.95       151.43 o
   2  18  -9       2703.80       2425.36       239.20 o
   4  18  -9         63.27       -131.82       131.82 o
   6  18  -9       2728.33       2819.44       275.97 o
   8  18  -9         22.15         60.07       149.75 o
  10  18  -9        206.01        563.29       190.63 o
  12  18  -9          2.64         35.83       158.97 o
  14  18  -9        125.54        222.74       187.99 o
  16  18  -9          2.00       -112.96       174.70 o
  18  18  -9        142.73        -53.86       274.80 o
 -13  19  -9        385.78        507.61       172.55 o
 -11  19  -9        158.09        142.42       146.07 o
  -9  19  -9         45.39         68.76       108.41 o
  -7  19  -9        309.87        272.52       120.72 o
  -5  19  -9       5194.23       5926.94       334.07 o
  -3  19  -9       1417.78       1300.44       192.18 o
  -1  19  -9       3060.31       3192.96       254.05 o
   1  19  -9       3145.20       2816.98       246.89 o
   3  19  -9       3680.42       3592.72       297.22 o
   5  19  -9        513.54        342.69       171.28 o
   7  19  -9       2737.62       2700.92       265.80 o
   9  19  -9        317.82        101.27       171.72 o
  11  19  -9        121.48       -161.97       161.97 o
  13  19  -9        120.46         90.44       194.92 o
  15  19  -9        249.06        190.36       200.76 o
  17  19  -9         58.42        -30.61       179.41 o
 -12  20  -9         83.18        127.81       157.94 o
 -10  20  -9          0.86       -107.60       107.60 o
  -8  20  -9       1377.33       1348.66       252.43 o
  -6  20  -9         72.36         99.63       126.13 o
  -4  20  -9        897.75        796.39       164.94 o
  -2  20  -9         80.22         58.66       128.23 o
   0  20  -9       2720.18       4601.20       330.03 o
   2  20  -9         12.80         98.24       148.50 o
   4  20  -9        544.74        442.08       328.21 o
   6  20  -9         22.64       -112.36       148.35 o
   8  20  -9        641.32        639.03       198.67 o
  10  20  -9          3.08         83.40       175.52 o
  12  20  -9        219.83         58.82       170.46 o
  14  20  -9          1.79       -169.37       169.37 o
  16  20  -9        184.24        175.04       205.89 o
 -11  21  -9        224.85        427.70       134.83 o
  -9  21  -9        335.14        192.24       123.77 o
  -7  21  -9          2.04        123.99       129.73 o
  -5  21  -9       1415.12       1894.07       353.77 o
  -3  21  -9       5053.39       4779.43       318.17 o
  -1  21  -9         54.33        166.32       144.26 o
   1  21  -9        222.11        358.00       157.48 o
   3  21  -9       1028.37       1256.08       211.33 o
   5  21  -9        308.95        250.10       172.95 o
   7  21  -9        483.25        664.16       206.92 o
   9  21  -9        413.48        269.34       256.54 o
  11  21  -9        109.62        -20.12       171.11 o
  13  21  -9         13.59       -176.23       176.23 o
 -10  22  -9       1318.49       1357.26       182.33 o
  -8  22  -9         47.69        146.32       161.14 o
  -6  22  -9       2531.15       2581.33       283.02 o
  -4  22  -9         34.70        108.08       142.66 o
  -2  22  -9        678.87        520.98       163.88 o
   0  22  -9         41.87       -135.24       135.24 o
   2  22  -9        344.12        518.73       173.13 o
   4  22  -9         50.03       -149.17       149.17 o
   6  22  -9       1065.76        840.41       214.86 o
   8  22  -9          2.50        -48.56       230.98 o
  10  22  -9         53.74        168.93       200.68 o
  12  22  -9          0.30         94.65       200.95 o
  -7  23  -9       1182.79       1392.61       219.11 o
  -5  23  -9         24.99        -28.29       168.44 o
  -3  23  -9        115.06         19.56       230.98 o
  -1  23  -9        161.65         38.28       151.37 o
   1  23  -9        109.22        232.39       166.10 o
   3  23  -9        381.58        171.03       172.00 o
   5  23  -9        429.70        505.02       204.32 o
   7  23  -9        166.54        113.86       193.25 o
   9  23  -9         31.72         62.85       192.99 o
  11  23  -9         39.83       -178.16       178.16 o
  -6  24  -9         10.76        -76.26       142.99 o
  -4  24  -9        378.37        235.07       155.68 o
  -2  24  -9         73.22       -112.10       148.79 o
   0  24  -9        526.74        418.02       184.34 o
   2  24  -9         51.83        -15.73       159.45 o
   4  24  -9        546.30        535.09       603.01 o
   6  24  -9         45.03        -62.28       287.58 o
   8  24  -9         60.93        246.71       225.50 o
  -1  25  -9        416.35        485.57       185.22 o
   1  25  -9        350.77        159.44       176.18 o
   3  25  -9        113.80         66.79       179.54 o
 -22   0  -8         12.50        -36.52       196.29 o
 -20   0  -8       4874.34       4494.51       459.22 o
 -18   0  -8         44.03       -169.81       178.94 o
 -16   0  -8      27186.48      30208.10      1831.40 o
 -14   0  -8         14.79       -105.90       105.90 o
 -12   0  -8       4806.87       5855.74       453.74 o
 -10   0  -8        275.19        275.71       123.25 o
  -8   0  -8       7692.82       9182.57       572.43 o
  -6   0  -8         25.67        -26.48        71.21 o
  -4   0  -8      50849.04      58558.31      3129.63 o
  -2   0  -8          3.16        -39.26        42.91 o
   0   0  -8     124386.55     131556.95      7457.99 o
   2   0  -8          1.50        -29.67        29.67 o
   4   0  -8      70889.14      80774.40      3110.61 o
   6   0  -8          9.74         -2.74        40.67 o
   8   0  -8      17724.62      17987.56       753.69 o
  10   0  -8         14.09        -11.87        53.58 o
  12   0  -8       4421.84       5483.25       412.66 o
  14   0  -8         30.40        -67.56        86.73 o
 -23   1  -8        187.73        126.02       157.22 o
 -21   1  -8         95.38         84.85       147.18 o
 -19   1  -8        402.35        142.98       139.75 o
 -17   1  -8       1155.99       1150.04       176.71 o
 -15   1  -8        540.36        525.86       173.01 o
 -13   1  -8       1086.94       1036.16       137.50 o
 -11   1  -8       1606.78       1325.14       138.79 o
  -9   1  -8      23594.36      21499.84       944.76 o
  -7   1  -8      13234.52      12068.26       700.70 o
  -5   1  -8       9174.61       8327.95       380.87 o
  -3   1  -8       3268.06       2730.24       151.98 o
  -1   1  -8          1.94        -20.82        20.82 o
   1   1  -8          3.65        -18.62        27.74 o
   3   1  -8       4555.09       3749.09       132.00 o
   5   1  -8      28538.60      25159.41       746.90 o
   7   1  -8        581.12        357.00        53.37 o
   9   1  -8        329.89        359.30        63.60 o
  11   1  -8       2348.01       1869.23       121.00 o
  13   1  -8        367.72        302.31        74.64 o
  15   1  -8        739.94        713.02       170.72 o
 -22   2  -8         90.56         -4.45       150.63 o
 -20   2  -8         41.39         60.25       191.27 o
 -18   2  -8       6485.95       6353.21       387.37 o
 -16   2  -8        269.03         95.73       179.40 o
 -14   2  -8      11309.95      11072.02       533.14 o
 -12   2  -8         30.72         38.80        85.39 o
 -10   2  -8      18419.86      18317.10       769.13 o
  -8   2  -8        166.92        288.96        78.42 o
  -6   2  -8      11886.51      14402.07       598.05 o
  -4   2  -8         10.05         33.59        42.97 o
  -2   2  -8      13829.12      14532.19       497.75 o
   0   2  -8          1.29          5.30        23.19 o
   2   2  -8       6817.91       8129.21       250.57 o
   4   2  -8         19.06          6.24        23.92 o
   6   2  -8       5665.33       4835.35       187.97 o
   8   2  -8          1.52        -37.19        37.19 o
  10   2  -8        713.01       1226.13        90.92 o
  12   2  -8          0.04        -72.57        72.57 o
  14   2  -8       1938.24       2252.38       138.22 o
  16   2  -8         31.87        102.25       132.38 o
 -23   3  -8       1294.86       1179.99       215.49 o
 -21   3  -8        673.96        515.33       170.42 o
 -19   3  -8        375.99        156.42       144.73 o
 -17   3  -8       3862.70       3991.07       308.58 o
 -15   3  -8       8488.91       7804.58       419.36 o
 -13   3  -8       2755.09       2684.45       200.12 o
 -11   3  -8        114.78        145.63        84.67 o
  -9   3  -8      18427.49      18250.23       781.64 o
  -7   3  -8      13697.95      11875.06       546.32 o
  -5   3  -8        833.78        564.91        72.34 o
  -3   3  -8         18.34        -24.75        35.48 o
  -1   3  -8       2776.46       2725.61       162.05 o
   1   3  -8       3890.17       3860.19       143.96 o
   3   3  -8         23.29         15.24        17.47 o
   5   3  -8        561.79        422.27        49.46 o
   7   3  -8       1040.79        992.19       102.31 o
   9   3  -8        318.46        210.76        78.56 o
  11   3  -8       1151.15       1092.19       122.24 o
  13   3  -8        658.23        682.82       110.74 o
  15   3  -8       3036.47       3384.35       343.27 o
  17   3  -8       1854.51       1897.14       271.15 o
 -22   4  -8          0.72       -135.93       135.93 o
 -20   4  -8       1705.14       1778.00       224.73 o
 -18   4  -8         17.20         69.20       168.44 o
 -16   4  -8       4580.92       5368.60       329.62 o
 -14   4  -8        378.52        209.06       114.52 o
 -12   4  -8        578.12        989.24       127.14 o
 -10   4  -8         32.18          7.85        73.92 o
  -8   4  -8       4975.94       3940.56       326.84 o
  -6   4  -8         10.54         32.83        55.92 o
  -4   4  -8      27583.34      30935.33      1507.76 o
  -2   4  -8          2.73          9.36        36.37 o
   0   4  -8      15146.65      13937.19       610.37 o
   2   4  -8         12.32         -0.66        26.94 o
   4   4  -8       4889.66       5238.57       253.68 o
   6   4  -8          2.03        -29.14        29.14 o
   8   4  -8       6273.84       7964.42       302.89 o
  10   4  -8          6.72        -24.78        47.54 o
  12   4  -8       6319.98       7498.33       371.82 o
  14   4  -8         17.39         78.80        85.23 o
  16   4  -8         53.49         65.73       151.55 o
 -23   5  -8        231.29        159.66       159.35 o
 -21   5  -8        165.87        -58.23       143.40 o
 -19   5  -8       3419.66       4357.29       323.66 o
 -17   5  -8       4970.65       5034.32       333.94 o
 -15   5  -8        119.50         96.07       118.46 o
 -13   5  -8      11621.30      11200.78       541.46 o
 -11   5  -8       4476.95       4742.63       265.96 o
  -9   5  -8         66.32        231.02       123.25 o
  -7   5  -8       3906.00       3384.96       193.66 o
  -5   5  -8          5.70         -9.28        46.27 o
  -3   5  -8        660.07        563.19        63.17 o
  -1   5  -8      22464.70      20523.11       792.10 o
   1   5  -8      26940.09      26742.62       728.71 o
   3   5  -8        308.90        212.88        55.27 o
   5   5  -8         18.99         25.38        32.52 o
   7   5  -8      12953.34      12237.58       551.96 o
   9   5  -8       1731.26       1870.07       157.67 o
  11   5  -8       1630.04       1527.25       156.03 o
  13   5  -8        516.90        545.18       119.45 o
  15   5  -8         10.62        -91.66        91.66 o
  17   5  -8        873.43        699.33       215.46 o
 -22   6  -8       1690.24       1804.32       428.64 o
 -20   6  -8        102.34        276.69       167.07 o
 -18   6  -8       1108.51       1234.03       189.06 o
 -16   6  -8        172.43        151.14       143.34 o
[truncated: 848,451 more chars]
